# Supplementary material for: Data for mitochondrial proteomic alterations in the aging mouse brain
Source: Data Brief. 2015 May 21;4:127–9. doi: 10.1016/j.dib.2015.05.004 (PMC4510433; doi:10.1016/j.dib.2015.05.004)
Supplement: Supplementary file 1 — Application 1 [file mmc1.zip]

Archive with 7 entries (4 files):
- Network 1/
- Network 1/.DS_Store
- __MACOSX/
- __MACOSX/Network 1/
- __MACOSX/Network 1/._.DS_Store
- Network 1/Network1 5 to 12 months.cyjs
- Network 1/Network1 5 to 12 months.json
