# Supplementary material for: Data for mitochondrial proteomic alterations in the aging mouse brain
Source: Data Brief. 2015 May 21;4:127–9. doi: 10.1016/j.dib.2015.05.004 (PMC4510433; doi:10.1016/j.dib.2015.05.004)
Supplement: Supplementary file 1 — Application 1 [file mmc1.zip › Network 1/Network1 5 to 12 months.cyjs]

{
  "format_version" : "1.0",
  "generated_by" : "cytoscape-3.2.1",
  "target_cytoscapejs_version" : "~2.1",
  "data" : {
    "shared_name" : "String 5_12.txt",
    "name" : "String 5_12.txt",
    "SUID" : 62,
    "__Annotations" : [ ],
    "selected" : true
  },
  "elements" : {
    "nodes" : [ {
      "data" : {
        "id" : "1996",
        "shared_name" : "Ahcyl1",
        "MCODE_Node_Status" : "Unclustered",
        "MCODE_Score" : 0.0,
        "name" : "Ahcyl1",
        "SUID" : 1996,
        "selected" : false
      },
      "position" : {
        "x" : 680.0,
        "y" : 202.0
      },
      "selected" : false
    }, {
      "data" : {
        "id" : "1889",
        "shared_name" : "Clybl",
        "MCODE_Node_Status" : "Unclustered",
        "MCODE_Score" : 0.0,
        "name" : "Clybl",
        "SUID" : 1889,
        "selected" : false
      },
      "position" : {
        "x" : 1075.0,
        "y" : 1861.0
      },
      "selected" : false
    }, {
      "data" : {
        "id" : "1782",
        "shared_name" : "Sfxn1",
        "MCODE_Node_Status" : "Unclustered",
        "MCODE_Score" : 0.0,
        "name" : "Sfxn1",
        "SUID" : 1782,
        "selected" : false
      },
      "position" : {
        "x" : 626.7232633494032,
        "y" : 1208.242769803327
      },
      "selected" : false
    }, {
      "data" : {
        "id" : "1743",
        "shared_name" : "Surf4",
        "MCODE_Node_Status" : "Unclustered",
        "MCODE_Score" : 0.0,
        "name" : "Surf4",
        "SUID" : 1743,
        "selected" : false
      },
      "position" : {
        "x" : 1076.9470453065596,
        "y" : 1279.5500153651622
      },
      "selected" : false
    }, {
      "data" : {
        "id" : "1735",
        "shared_name" : "Tppp",
        "MCODE_Node_Status" : "Unclustered",
        "MCODE_Score" : 0.0,
        "name" : "Tppp",
        "SUID" : 1735,
        "selected" : false
      },
      "position" : {
        "x" : 932.6100887448658,
        "y" : 1072.6395422800874
      },
      "selected" : false
    }, {
      "data" : {
        "id" : "1703",
        "shared_name" : "Atad1",
        "MCODE_Node_Status" : "Unclustered",
        "MCODE_Score" : 0.6666666666666666,
        "name" : "Atad1",
        "SUID" : 1703,
        "selected" : false
      },
      "position" : {
        "x" : 664.0,
        "y" : 1266.0
      },
      "selected" : false
    }, {
      "data" : {
        "id" : "1662",
        "shared_name" : "Rab6b",
        "MCODE_Node_Status" : "Unclustered",
        "MCODE_Score" : 0.6666666666666666,
        "name" : "Rab6b",
        "SUID" : 1662,
        "selected" : false
      },
      "position" : {
        "x" : 968.0,
        "y" : 1281.0
      },
      "selected" : false
    }, {
      "data" : {
        "id" : "1649",
        "shared_name" : "Mgst3",
        "MCODE_Node_Status" : "Unclustered",
        "MCODE_Score" : 0.6666666666666666,
        "name" : "Mgst3",
        "SUID" : 1649,
        "selected" : false
      },
      "position" : {
        "x" : 1021.0,
        "y" : 316.0
      },
      "selected" : false
    }, {
      "data" : {
        "id" : "1648",
        "shared_name" : "Gstp1",
        "MCODE_Node_Status" : "Unclustered",
        "MCODE_Score" : 0.5,
        "name" : "Gstp1",
        "SUID" : 1648,
        "selected" : false
      },
      "position" : {
        "x" : 811.0,
        "y" : 427.0
      },
      "selected" : false
    }, {
      "data" : {
        "id" : "1605",
        "shared_name" : "Comt",
        "MCODE_Node_Status" : "Unclustered",
        "MCODE_Score" : 0.6666666666666666,
        "name" : "Comt",
        "SUID" : 1605,
        "selected" : false
      },
      "position" : {
        "x" : 972.0,
        "y" : 182.0
      },
      "selected" : false
    }, {
      "data" : {
        "id" : "1604",
        "shared_name" : "Comtd1",
        "MCODE_Node_Status" : "Unclustered",
        "MCODE_Score" : 0.0,
        "name" : "Comtd1",
        "SUID" : 1604,
        "selected" : false
      },
      "position" : {
        "x" : 1100.0,
        "y" : 0.0
      },
      "selected" : false
    }, {
      "data" : {
        "id" : "1531",
        "shared_name" : "8-Sep",
        "MCODE_Node_Status" : "Unclustered",
        "MCODE_Score" : 0.0,
        "name" : "8-Sep",
        "SUID" : 1531,
        "selected" : false
      },
      "position" : {
        "x" : 562.0,
        "y" : 101.0
      },
      "selected" : false
    }, {
      "data" : {
        "id" : "1508",
        "shared_name" : "Mtx1",
        "MCODE_Node_Status" : "Unclustered",
        "MCODE_Score" : 1.4,
        "name" : "Mtx1",
        "SUID" : 1508,
        "selected" : false
      },
      "position" : {
        "x" : 616.0,
        "y" : 872.0
      },
      "selected" : false
    }, {
      "data" : {
        "id" : "1462",
        "shared_name" : "Lmnb1",
        "MCODE_Node_Status" : "Unclustered",
        "MCODE_Score" : 1.6666666666666667,
        "name" : "Lmnb1",
        "SUID" : 1462,
        "selected" : false
      },
      "position" : {
        "x" : 999.0,
        "y" : 1654.0
      },
      "selected" : false
    }, {
      "data" : {
        "id" : "1428",
        "shared_name" : "Glrx5",
        "MCODE_Node_Status" : "Unclustered",
        "MCODE_Score" : 2.0,
        "name" : "Glrx5",
        "SUID" : 1428,
        "selected" : false
      },
      "position" : {
        "x" : 515.0,
        "y" : 1025.0
      },
      "selected" : false
    }, {
      "data" : {
        "id" : "1373",
        "shared_name" : "Hist2h2aa1",
        "MCODE_Node_Status" : "Unclustered",
        "MCODE_Score" : 2.0,
        "name" : "Hist2h2aa1",
        "SUID" : 1373,
        "selected" : false
      },
      "position" : {
        "x" : 1219.0,
        "y" : 1716.0
      },
      "selected" : false
    }, {
      "data" : {
        "id" : "1371",
        "shared_name" : "Tmed7",
        "MCODE_Node_Status" : "Unclustered",
        "MCODE_Score" : 0.6666666666666666,
        "name" : "Tmed7",
        "SUID" : 1371,
        "selected" : false
      },
      "position" : {
        "x" : 1006.5,
        "y" : 1237.0
      },
      "selected" : false
    }, {
      "data" : {
        "id" : "1296",
        "shared_name" : "Ptges2",
        "MCODE_Node_Status" : "Unclustered",
        "MCODE_Score" : 0.6666666666666666,
        "name" : "Ptges2",
        "SUID" : 1296,
        "selected" : false
      },
      "position" : {
        "x" : 446.0,
        "y" : 1334.0
      },
      "selected" : false
    }, {
      "data" : {
        "id" : "1295",
        "shared_name" : "Exog",
        "MCODE_Node_Status" : "Unclustered",
        "MCODE_Score" : 0.0,
        "name" : "Exog",
        "SUID" : 1295,
        "selected" : false
      },
      "position" : {
        "x" : 405.0,
        "y" : 1581.0
      },
      "selected" : false
    }, {
      "data" : {
        "id" : "1293",
        "shared_name" : "Gars",
        "MCODE_Node_Status" : "Unclustered",
        "MCODE_Score" : 2.0,
        "name" : "Gars",
        "SUID" : 1293,
        "selected" : false
      },
      "position" : {
        "x" : 320.0,
        "y" : 1345.0
      },
      "selected" : false
    }, {
      "data" : {
        "id" : "1290",
        "shared_name" : "Spcs2",
        "MCODE_Node_Status" : "Unclustered",
        "MCODE_Score" : 2.0,
        "name" : "Spcs2",
        "SUID" : 1290,
        "selected" : false
      },
      "position" : {
        "x" : 922.0,
        "y" : 1080.0
      },
      "selected" : false
    }, {
      "data" : {
        "id" : "1173",
        "shared_name" : "Mrps30",
        "MCODE_Node_Status" : "Unclustered",
        "MCODE_Score" : 2.0,
        "name" : "Mrps30",
        "SUID" : 1173,
        "selected" : false
      },
      "position" : {
        "x" : 777.0,
        "y" : 1266.0
      },
      "selected" : false
    }, {
      "data" : {
        "id" : "1171",
        "shared_name" : "Carkd",
        "MCODE_Node_Status" : "Unclustered",
        "MCODE_Score" : 0.5,
        "name" : "Carkd",
        "SUID" : 1171,
        "selected" : false
      },
      "position" : {
        "x" : 89.0,
        "y" : 1006.0
      },
      "selected" : false
    }, {
      "data" : {
        "id" : "1121",
        "shared_name" : "Hars2",
        "MCODE_Node_Status" : "Unclustered",
        "MCODE_Score" : 1.6666666666666667,
        "name" : "Hars2",
        "SUID" : 1121,
        "selected" : false
      },
      "position" : {
        "x" : 489.0,
        "y" : 1315.0
      },
      "selected" : false
    }, {
      "data" : {
        "id" : "1092",
        "shared_name" : "Mrpl11",
        "MCODE_Cluster" : [ "Cluster 3" ],
        "MCODE_Node_Status" : "Seed",
        "MCODE_Score" : 6.0,
        "name" : "Mrpl11",
        "SUID" : 1092,
        "selected" : false
      },
      "position" : {
        "x" : 575.0,
        "y" : 1155.0
      },
      "selected" : false
    }, {
      "data" : {
        "id" : "1061",
        "shared_name" : "Lmnb2",
        "MCODE_Node_Status" : "Unclustered",
        "MCODE_Score" : 2.0,
        "name" : "Lmnb2",
        "SUID" : 1061,
        "selected" : false
      },
      "position" : {
        "x" : 985.0,
        "y" : 1562.0
      },
      "selected" : false
    }, {
      "data" : {
        "id" : "1030",
        "shared_name" : "Hist1h1e",
        "MCODE_Node_Status" : "Unclustered",
        "MCODE_Score" : 1.4,
        "name" : "Hist1h1e",
        "SUID" : 1030,
        "selected" : false
      },
      "position" : {
        "x" : 1069.0,
        "y" : 1614.0
      },
      "selected" : false
    }, {
      "data" : {
        "id" : "990",
        "shared_name" : "Tuba4a",
        "MCODE_Node_Status" : "Unclustered",
        "MCODE_Score" : 3.0,
        "name" : "Tuba4a",
        "SUID" : 990,
        "selected" : false
      },
      "position" : {
        "x" : 865.5,
        "y" : 1025.0
      },
      "selected" : false
    }, {
      "data" : {
        "id" : "942",
        "shared_name" : "Ppib",
        "MCODE_Node_Status" : "Unclustered",
        "MCODE_Score" : 2.0,
        "name" : "Ppib",
        "SUID" : 942,
        "selected" : false
      },
      "position" : {
        "x" : 1009.0,
        "y" : 892.0
      },
      "selected" : false
    }, {
      "data" : {
        "id" : "900",
        "shared_name" : "Bdh1",
        "MCODE_Node_Status" : "Unclustered",
        "MCODE_Score" : 0.0,
        "name" : "Bdh1",
        "SUID" : 900,
        "selected" : false
      },
      "position" : {
        "x" : 269.0,
        "y" : 244.0
      },
      "selected" : false
    }, {
      "data" : {
        "id" : "820",
        "shared_name" : "Tsfm",
        "MCODE_Cluster" : [ "Cluster 3" ],
        "MCODE_Node_Status" : "Clustered",
        "MCODE_Score" : 6.0,
        "name" : "Tsfm",
        "SUID" : 820,
        "selected" : false
      },
      "position" : {
        "x" : 678.0,
        "y" : 1046.0
      },
      "selected" : false
    }, {
      "data" : {
        "id" : "762",
        "shared_name" : "Bphl",
        "MCODE_Node_Status" : "Unclustered",
        "MCODE_Score" : 0.0,
        "name" : "Bphl",
        "SUID" : 762,
        "selected" : false
      },
      "position" : {
        "x" : 147.0,
        "y" : 252.0
      },
      "selected" : false
    }, {
      "data" : {
        "id" : "735",
        "shared_name" : "Fis1",
        "MCODE_Node_Status" : "Unclustered",
        "MCODE_Score" : 1.0476190476190477,
        "name" : "Fis1",
        "SUID" : 735,
        "selected" : false
      },
      "position" : {
        "x" : 563.0,
        "y" : 1016.0
      },
      "selected" : false
    }, {
      "data" : {
        "id" : "734",
        "shared_name" : "Rhot1",
        "MCODE_Node_Status" : "Unclustered",
        "MCODE_Score" : 2.0,
        "name" : "Rhot1",
        "SUID" : 734,
        "selected" : false
      },
      "position" : {
        "x" : 744.0,
        "y" : 805.0
      },
      "selected" : false
    }, {
      "data" : {
        "id" : "719",
        "shared_name" : "Ggt7",
        "MCODE_Node_Status" : "Unclustered",
        "MCODE_Score" : 2.0,
        "name" : "Ggt7",
        "SUID" : 719,
        "selected" : false
      },
      "position" : {
        "x" : 935.0,
        "y" : 445.0
      },
      "selected" : false
    }, {
      "data" : {
        "id" : "718",
        "shared_name" : "Gls",
        "MCODE_Node_Status" : "Unclustered",
        "MCODE_Score" : 2.0,
        "name" : "Gls",
        "SUID" : 718,
        "selected" : false
      },
      "position" : {
        "x" : 890.0,
        "y" : 503.0
      },
      "selected" : false
    }, {
      "data" : {
        "id" : "698",
        "shared_name" : "Mtfp1",
        "MCODE_Node_Status" : "Unclustered",
        "MCODE_Score" : 0.6666666666666666,
        "name" : "Mtfp1",
        "SUID" : 698,
        "selected" : false
      },
      "position" : {
        "x" : 441.0,
        "y" : 902.0
      },
      "selected" : false
    }, {
      "data" : {
        "id" : "687",
        "shared_name" : "D10Jhu81e",
        "MCODE_Node_Status" : "Unclustered",
        "MCODE_Score" : 1.6666666666666667,
        "name" : "D10Jhu81e",
        "SUID" : 687,
        "selected" : false
      },
      "position" : {
        "x" : 0.0,
        "y" : 998.0
      },
      "selected" : false
    }, {
      "data" : {
        "id" : "685",
        "shared_name" : "Ivd",
        "MCODE_Cluster" : [ "Cluster 6" ],
        "MCODE_Node_Status" : "Seed",
        "MCODE_Score" : 5.571428571428571,
        "name" : "Ivd",
        "SUID" : 685,
        "selected" : false
      },
      "position" : {
        "x" : 363.0,
        "y" : 418.0
      },
      "selected" : false
    }, {
      "data" : {
        "id" : "673",
        "shared_name" : "Abcb7",
        "MCODE_Node_Status" : "Unclustered",
        "MCODE_Score" : 1.6666666666666667,
        "name" : "Abcb7",
        "SUID" : 673,
        "selected" : false
      },
      "position" : {
        "x" : 472.0,
        "y" : 1157.0
      },
      "selected" : false
    }, {
      "data" : {
        "id" : "664",
        "shared_name" : "Emc2",
        "MCODE_Node_Status" : "Unclustered",
        "MCODE_Score" : 0.6666666666666666,
        "name" : "Emc2",
        "SUID" : 664,
        "selected" : false
      },
      "position" : {
        "x" : 705.0,
        "y" : 497.0
      },
      "selected" : false
    }, {
      "data" : {
        "id" : "661",
        "shared_name" : "Slc7a5",
        "MCODE_Node_Status" : "Unclustered",
        "MCODE_Score" : 0.0,
        "name" : "Slc7a5",
        "SUID" : 661,
        "selected" : false
      },
      "position" : {
        "x" : 1693.8,
        "y" : 0.0
      },
      "selected" : false
    }, {
      "data" : {
        "id" : "660",
        "shared_name" : "Slc1a5",
        "MCODE_Node_Status" : "Unclustered",
        "MCODE_Score" : 0.0,
        "name" : "Slc1a5",
        "SUID" : 660,
        "selected" : false
      },
      "position" : {
        "x" : 1611.5,
        "y" : 0.0
      },
      "selected" : false
    }, {
      "data" : {
        "id" : "658",
        "shared_name" : "Hibch",
        "MCODE_Cluster" : [ "Cluster 10" ],
        "MCODE_Node_Status" : "Seed",
        "MCODE_Score" : 8.318181818181818,
        "name" : "Hibch",
        "SUID" : 658,
        "selected" : false
      },
      "position" : {
        "x" : 275.0,
        "y" : 624.0
      },
      "selected" : false
    }, {
      "data" : {
        "id" : "652",
        "shared_name" : "Tkt",
        "MCODE_Node_Status" : "Unclustered",
        "MCODE_Score" : 3.7333333333333334,
        "name" : "Tkt",
        "SUID" : 652,
        "selected" : false
      },
      "position" : {
        "x" : 614.0,
        "y" : 448.0
      },
      "selected" : false
    }, {
      "data" : {
        "id" : "624",
        "shared_name" : "Letm1",
        "MCODE_Cluster" : [ "Cluster 9" ],
        "MCODE_Node_Status" : "Seed",
        "MCODE_Score" : 2.0,
        "name" : "Letm1",
        "SUID" : 624,
        "selected" : false
      },
      "position" : {
        "x" : 935.0,
        "y" : 958.0
      },
      "selected" : false
    }, {
      "data" : {
        "id" : "613",
        "shared_name" : "Car2",
        "MCODE_Node_Status" : "Unclustered",
        "MCODE_Score" : 0.0,
        "name" : "Car2",
        "SUID" : 613,
        "selected" : false
      },
      "position" : {
        "x" : 938.0,
        "y" : 674.0
      },
      "selected" : false
    }, {
      "data" : {
        "id" : "604",
        "shared_name" : "Emc7",
        "MCODE_Node_Status" : "Unclustered",
        "MCODE_Score" : 0.6666666666666666,
        "name" : "Emc7",
        "SUID" : 604,
        "selected" : false
      },
      "position" : {
        "x" : 644.0,
        "y" : 622.0
      },
      "selected" : false
    }, {
      "data" : {
        "id" : "580",
        "shared_name" : "Dhodh",
        "MCODE_Node_Status" : "Unclustered",
        "MCODE_Score" : 1.6666666666666667,
        "name" : "Dhodh",
        "SUID" : 580,
        "selected" : false
      },
      "position" : {
        "x" : 194.0,
        "y" : 742.0
      },
      "selected" : false
    }, {
      "data" : {
        "id" : "535",
        "shared_name" : "Timm22",
        "MCODE_Node_Status" : "Unclustered",
        "MCODE_Score" : 0.9285714285714286,
        "name" : "Timm22",
        "SUID" : 535,
        "selected" : false
      },
      "position" : {
        "x" : 819.0,
        "y" : 986.0
      },
      "selected" : false
    }, {
      "data" : {
        "id" : "530",
        "shared_name" : "Tamm41",
        "MCODE_Node_Status" : "Unclustered",
        "MCODE_Score" : 2.0,
        "name" : "Tamm41",
        "SUID" : 530,
        "selected" : false
      },
      "position" : {
        "x" : 901.0,
        "y" : 1197.0
      },
      "selected" : false
    }, {
      "data" : {
        "id" : "503",
        "shared_name" : "Rtn4",
        "MCODE_Node_Status" : "Unclustered",
        "MCODE_Score" : 0.5,
        "name" : "Rtn4",
        "SUID" : 503,
        "selected" : false
      },
      "position" : {
        "x" : 422.0,
        "y" : 1138.0
      },
      "selected" : false
    }, {
      "data" : {
        "id" : "493",
        "shared_name" : "Tmem126a",
        "MCODE_Node_Status" : "Unclustered",
        "MCODE_Score" : 1.6666666666666667,
        "name" : "Tmem126a",
        "SUID" : 493,
        "selected" : false
      },
      "position" : {
        "x" : 395.0,
        "y" : 1039.0
      },
      "selected" : false
    }, {
      "data" : {
        "id" : "487",
        "shared_name" : "Slc1a6",
        "MCODE_Node_Status" : "Unclustered",
        "MCODE_Score" : 0.0,
        "name" : "Slc1a6",
        "SUID" : 487,
        "selected" : false
      },
      "position" : {
        "x" : 1231.4785538098376,
        "y" : 561.9283159610418
      },
      "selected" : false
    }, {
      "data" : {
        "id" : "474",
        "shared_name" : "Acad9",
        "MCODE_Cluster" : [ "Cluster 10" ],
        "MCODE_Node_Status" : "Clustered",
        "MCODE_Score" : 7.0,
        "name" : "Acad9",
        "SUID" : 474,
        "selected" : false
      },
      "position" : {
        "x" : 220.0,
        "y" : 615.0
      },
      "selected" : false
    }, {
      "data" : {
        "id" : "459",
        "shared_name" : "Tubb6",
        "MCODE_Node_Status" : "Unclustered",
        "MCODE_Score" : 1.6666666666666667,
        "name" : "Tubb6",
        "SUID" : 459,
        "selected" : false
      },
      "position" : {
        "x" : 663.0,
        "y" : 1187.0
      },
      "selected" : false
    }, {
      "data" : {
        "id" : "458",
        "shared_name" : "H2afv",
        "MCODE_Node_Status" : "Unclustered",
        "MCODE_Score" : 0.7222222222222222,
        "name" : "H2afv",
        "SUID" : 458,
        "selected" : false
      },
      "position" : {
        "x" : 883.0,
        "y" : 1359.0
      },
      "selected" : false
    }, {
      "data" : {
        "id" : "454",
        "shared_name" : "Ptcd3",
        "MCODE_Node_Status" : "Unclustered",
        "MCODE_Score" : 1.0476190476190477,
        "name" : "Ptcd3",
        "SUID" : 454,
        "selected" : false
      },
      "position" : {
        "x" : 735.0,
        "y" : 1159.0
      },
      "selected" : false
    }, {
      "data" : {
        "id" : "444",
        "shared_name" : "Got2",
        "MCODE_Node_Status" : "Unclustered",
        "MCODE_Score" : 9.696969696969697,
        "name" : "Got2",
        "SUID" : 444,
        "selected" : false
      },
      "position" : {
        "x" : 704.0,
        "y" : 639.0
      },
      "selected" : false
    }, {
      "data" : {
        "id" : "443",
        "shared_name" : "Slc25a12",
        "MCODE_Node_Status" : "Unclustered",
        "MCODE_Score" : 0.5,
        "name" : "Slc25a12",
        "SUID" : 443,
        "selected" : false
      },
      "position" : {
        "x" : 876.0,
        "y" : 636.0
      },
      "selected" : false
    }, {
      "data" : {
        "id" : "426",
        "shared_name" : "Atp5j2",
        "MCODE_Cluster" : [ "Cluster 1" ],
        "MCODE_Node_Status" : "Seed",
        "MCODE_Score" : 26.0,
        "name" : "Atp5j2",
        "SUID" : 426,
        "selected" : false
      },
      "position" : {
        "x" : 183.0,
        "y" : 949.0
      },
      "selected" : false
    }, {
      "data" : {
        "id" : "415",
        "shared_name" : "Mrpl2",
        "MCODE_Cluster" : [ "Cluster 3" ],
        "MCODE_Node_Status" : "Clustered",
        "MCODE_Score" : 5.9818181818181815,
        "name" : "Mrpl2",
        "SUID" : 415,
        "selected" : false
      },
      "position" : {
        "x" : 567.0,
        "y" : 1067.0
      },
      "selected" : false
    }, {
      "data" : {
        "id" : "414",
        "shared_name" : "Ak4",
        "MCODE_Node_Status" : "Unclustered",
        "MCODE_Score" : 4.0,
        "name" : "Ak4",
        "SUID" : 414,
        "selected" : false
      },
      "position" : {
        "x" : 607.0,
        "y" : 1213.0
      },
      "selected" : false
    }, {
      "data" : {
        "id" : "411",
        "shared_name" : "Ogdh",
        "MCODE_Cluster" : [ "Cluster 2" ],
        "MCODE_Node_Status" : "Clustered",
        "MCODE_Score" : 17.2987012987013,
        "name" : "Ogdh",
        "SUID" : 411,
        "selected" : false
      },
      "position" : {
        "x" : 499.0,
        "y" : 619.0
      },
      "selected" : false
    }, {
      "data" : {
        "id" : "404",
        "shared_name" : "Iars2",
        "MCODE_Node_Status" : "Unclustered",
        "MCODE_Score" : 2.7,
        "name" : "Iars2",
        "SUID" : 404,
        "selected" : false
      },
      "position" : {
        "x" : 381.0,
        "y" : 1092.0
      },
      "selected" : false
    }, {
      "data" : {
        "id" : "399",
        "shared_name" : "Dhrs7b",
        "MCODE_Node_Status" : "Unclustered",
        "MCODE_Score" : 0.0,
        "name" : "Dhrs7b",
        "SUID" : 399,
        "selected" : false
      },
      "position" : {
        "x" : 199.2470707947432,
        "y" : 498.92589612962695
      },
      "selected" : false
    }, {
      "data" : {
        "id" : "394",
        "shared_name" : "Samm50",
        "MCODE_Node_Status" : "Unclustered",
        "MCODE_Score" : 2.7,
        "name" : "Samm50",
        "SUID" : 394,
        "selected" : false
      },
      "position" : {
        "x" : 660.0,
        "y" : 799.0
      },
      "selected" : false
    }, {
      "data" : {
        "id" : "391",
        "shared_name" : "Ndufb6",
        "MCODE_Cluster" : [ "Cluster 1" ],
        "MCODE_Node_Status" : "Clustered",
        "MCODE_Score" : 26.0,
        "name" : "Ndufb6",
        "SUID" : 391,
        "selected" : false
      },
      "position" : {
        "x" : 186.0,
        "y" : 875.0
      },
      "selected" : false
    }, {
      "data" : {
        "id" : "376",
        "shared_name" : "Prdx3",
        "MCODE_Node_Status" : "Unclustered",
        "MCODE_Score" : 10.576923076923077,
        "name" : "Prdx3",
        "SUID" : 376,
        "selected" : false
      },
      "position" : {
        "x" : 574.0,
        "y" : 798.0
      },
      "selected" : false
    }, {
      "data" : {
        "id" : "367",
        "shared_name" : "Rab5a",
        "MCODE_Node_Status" : "Unclustered",
        "MCODE_Score" : 2.0,
        "name" : "Rab5a",
        "SUID" : 367,
        "selected" : false
      },
      "position" : {
        "x" : 798.0,
        "y" : 1086.0
      },
      "selected" : false
    }, {
      "data" : {
        "id" : "366",
        "shared_name" : "Rab18",
        "MCODE_Node_Status" : "Unclustered",
        "MCODE_Score" : 2.0,
        "name" : "Rab18",
        "SUID" : 366,
        "selected" : false
      },
      "position" : {
        "x" : 964.0,
        "y" : 1135.0
      },
      "selected" : false
    }, {
      "data" : {
        "id" : "354",
        "shared_name" : "Prkar2a",
        "MCODE_Node_Status" : "Unclustered",
        "MCODE_Score" : 3.0,
        "name" : "Prkar2a",
        "SUID" : 354,
        "selected" : false
      },
      "position" : {
        "x" : 973.0,
        "y" : 723.0
      },
      "selected" : false
    }, {
      "data" : {
        "id" : "345",
        "shared_name" : "Taco1",
        "MCODE_Node_Status" : "Unclustered",
        "MCODE_Score" : 2.0,
        "name" : "Taco1",
        "SUID" : 345,
        "selected" : false
      },
      "position" : {
        "x" : 568.0,
        "y" : 1252.0
      },
      "selected" : false
    }, {
      "data" : {
        "id" : "344",
        "shared_name" : "Cyb5b",
        "MCODE_Node_Status" : "Unclustered",
        "MCODE_Score" : 0.6666666666666666,
        "name" : "Cyb5b",
        "SUID" : 344,
        "selected" : false
      },
      "position" : {
        "x" : 391.0,
        "y" : 1347.0
      },
      "selected" : false
    }, {
      "data" : {
        "id" : "340",
        "shared_name" : "Mtx2",
        "MCODE_Node_Status" : "Unclustered",
        "MCODE_Score" : 3.0,
        "name" : "Mtx2",
        "SUID" : 340,
        "selected" : false
      },
      "position" : {
        "x" : 756.0,
        "y" : 637.0
      },
      "selected" : false
    }, {
      "data" : {
        "id" : "338",
        "shared_name" : "Slc9a3r1",
        "MCODE_Node_Status" : "Unclustered",
        "MCODE_Score" : 0.5,
        "name" : "Slc9a3r1",
        "SUID" : 338,
        "selected" : false
      },
      "position" : {
        "x" : 1250.5,
        "y" : 642.0
      },
      "selected" : false
    }, {
      "data" : {
        "id" : "337",
        "shared_name" : "Gng3",
        "MCODE_Node_Status" : "Unclustered",
        "MCODE_Score" : 0.0,
        "name" : "Gng3",
        "SUID" : 337,
        "selected" : false
      },
      "position" : {
        "x" : 1536.0,
        "y" : 588.0
      },
      "selected" : false
    }, {
      "data" : {
        "id" : "334",
        "shared_name" : "Rras2",
        "MCODE_Node_Status" : "Unclustered",
        "MCODE_Score" : 2.0,
        "name" : "Rras2",
        "SUID" : 334,
        "selected" : false
      },
      "position" : {
        "x" : 1066.0,
        "y" : 616.0
      },
      "selected" : false
    }, {
      "data" : {
        "id" : "326",
        "shared_name" : "Mosc2",
        "MCODE_Node_Status" : "Unclustered",
        "MCODE_Score" : 2.0,
        "name" : "Mosc2",
        "SUID" : 326,
        "selected" : false
      },
      "position" : {
        "x" : 431.0,
        "y" : 1275.0
      },
      "selected" : false
    }, {
      "data" : {
        "id" : "314",
        "shared_name" : "Gm9797",
        "MCODE_Node_Status" : "Unclustered",
        "MCODE_Score" : 1.4,
        "name" : "Gm9797",
        "SUID" : 314,
        "selected" : false
      },
      "position" : {
        "x" : 851.0,
        "y" : 818.0
      },
      "selected" : false
    }, {
      "data" : {
        "id" : "310",
        "shared_name" : "Dbt",
        "MCODE_Node_Status" : "Unclustered",
        "MCODE_Score" : 10.637362637362637,
        "name" : "Dbt",
        "SUID" : 310,
        "selected" : false
      },
      "position" : {
        "x" : 451.0,
        "y" : 547.0
      },
      "selected" : false
    }, {
      "data" : {
        "id" : "305",
        "shared_name" : "Cox6b1",
        "MCODE_Cluster" : [ "Cluster 1" ],
        "MCODE_Node_Status" : "Clustered",
        "MCODE_Score" : 26.0,
        "name" : "Cox6b1",
        "SUID" : 305,
        "selected" : false
      },
      "position" : {
        "x" : 355.0,
        "y" : 997.0
      },
      "selected" : false
    }, {
      "data" : {
        "id" : "303",
        "shared_name" : "Pccb",
        "MCODE_Cluster" : [ "Cluster 10" ],
        "MCODE_Node_Status" : "Clustered",
        "MCODE_Score" : 6.805555555555555,
        "name" : "Pccb",
        "SUID" : 303,
        "selected" : false
      },
      "position" : {
        "x" : 241.0,
        "y" : 423.0
      },
      "selected" : false
    }, {
      "data" : {
        "id" : "299",
        "shared_name" : "C1qbp",
        "MCODE_Cluster" : [ "Cluster 7" ],
        "MCODE_Node_Status" : "Clustered",
        "MCODE_Score" : 3.4285714285714284,
        "name" : "C1qbp",
        "SUID" : 299,
        "selected" : false
      },
      "position" : {
        "x" : 652.0,
        "y" : 1073.0
      },
      "selected" : false
    }, {
      "data" : {
        "id" : "298",
        "shared_name" : "Nme1",
        "MCODE_Cluster" : [ "Cluster 3" ],
        "MCODE_Node_Status" : "Clustered",
        "MCODE_Score" : 5.166666666666667,
        "name" : "Nme1",
        "SUID" : 298,
        "selected" : false
      },
      "position" : {
        "x" : 596.0,
        "y" : 1027.0
      },
      "selected" : false
    }, {
      "data" : {
        "id" : "296",
        "shared_name" : "Idh3a",
        "MCODE_Cluster" : [ "Cluster 2" ],
        "MCODE_Node_Status" : "Clustered",
        "MCODE_Score" : 18.866666666666667,
        "name" : "Idh3a",
        "SUID" : 296,
        "selected" : false
      },
      "position" : {
        "x" : 469.0,
        "y" : 660.0
      },
      "selected" : false
    }, {
      "data" : {
        "id" : "288",
        "shared_name" : "Cox4i1",
        "MCODE_Cluster" : [ "Cluster 1" ],
        "MCODE_Node_Status" : "Clustered",
        "MCODE_Score" : 26.0,
        "name" : "Cox4i1",
        "SUID" : 288,
        "selected" : false
      },
      "position" : {
        "x" : 366.0,
        "y" : 953.0
      },
      "selected" : false
    }, {
      "data" : {
        "id" : "283",
        "shared_name" : "Vdac1",
        "MCODE_Node_Status" : "Unclustered",
        "MCODE_Score" : 8.088235294117647,
        "name" : "Vdac1",
        "SUID" : 283,
        "selected" : false
      },
      "position" : {
        "x" : 618.0,
        "y" : 810.0
      },
      "selected" : false
    }, {
      "data" : {
        "id" : "282",
        "shared_name" : "Phb",
        "MCODE_Node_Status" : "Unclustered",
        "MCODE_Score" : 3.076923076923077,
        "name" : "Phb",
        "SUID" : 282,
        "selected" : false
      },
      "position" : {
        "x" : 552.0,
        "y" : 966.0
      },
      "selected" : false
    }, {
      "data" : {
        "id" : "279",
        "shared_name" : "Acsf2",
        "MCODE_Node_Status" : "Unclustered",
        "MCODE_Score" : 4.0,
        "name" : "Acsf2",
        "SUID" : 279,
        "selected" : false
      },
      "position" : {
        "x" : 78.0,
        "y" : 662.0
      },
      "selected" : false
    }, {
      "data" : {
        "id" : "275",
        "shared_name" : "Tmem65",
        "MCODE_Node_Status" : "Unclustered",
        "MCODE_Score" : 0.6666666666666666,
        "name" : "Tmem65",
        "SUID" : 275,
        "selected" : false
      },
      "position" : {
        "x" : 391.0,
        "y" : 877.0
      },
      "selected" : false
    }, {
      "data" : {
        "id" : "265",
        "shared_name" : "Ndufa6",
        "MCODE_Cluster" : [ "Cluster 1" ],
        "MCODE_Node_Status" : "Clustered",
        "MCODE_Score" : 26.0,
        "name" : "Ndufa6",
        "SUID" : 265,
        "selected" : false
      },
      "position" : {
        "x" : 142.0,
        "y" : 887.0
      },
      "selected" : false
    }, {
      "data" : {
        "id" : "260",
        "shared_name" : "Ghitm",
        "MCODE_Node_Status" : "Unclustered",
        "MCODE_Score" : 3.0,
        "name" : "Ghitm",
        "SUID" : 260,
        "selected" : false
      },
      "position" : {
        "x" : 501.0,
        "y" : 513.0
      },
      "selected" : false
    }, {
      "data" : {
        "id" : "254",
        "shared_name" : "Ndufb8",
        "MCODE_Cluster" : [ "Cluster 1" ],
        "MCODE_Node_Status" : "Clustered",
        "MCODE_Score" : 26.0,
        "name" : "Ndufb8",
        "SUID" : 254,
        "selected" : false
      },
      "position" : {
        "x" : 300.0,
        "y" : 934.0
      },
      "selected" : false
    }, {
      "data" : {
        "id" : "252",
        "shared_name" : "Dld",
        "MCODE_Cluster" : [ "Cluster 2" ],
        "MCODE_Node_Status" : "Seed",
        "MCODE_Score" : 20.16304347826087,
        "name" : "Dld",
        "SUID" : 252,
        "selected" : false
      },
      "position" : {
        "x" : 565.0,
        "y" : 717.0
      },
      "selected" : false
    }, {
      "data" : {
        "id" : "248",
        "shared_name" : "Aco2",
        "MCODE_Cluster" : [ "Cluster 2" ],
        "MCODE_Node_Status" : "Clustered",
        "MCODE_Score" : 18.29655172413793,
        "name" : "Aco2",
        "SUID" : 248,
        "selected" : false
      },
      "position" : {
        "x" : 502.0,
        "y" : 723.0
      },
      "selected" : false
    }, {
      "data" : {
        "id" : "246",
        "shared_name" : "Dnajc5",
        "MCODE_Cluster" : [ "Cluster 8" ],
        "MCODE_Node_Status" : "Seed",
        "MCODE_Score" : 4.0,
        "name" : "Dnajc5",
        "SUID" : 246,
        "selected" : false
      },
      "position" : {
        "x" : 967.0,
        "y" : 822.0
      },
      "selected" : false
    }, {
      "data" : {
        "id" : "241",
        "shared_name" : "5-Sep",
        "MCODE_Node_Status" : "Unclustered",
        "MCODE_Score" : 0.6666666666666666,
        "name" : "5-Sep",
        "SUID" : 241,
        "selected" : false
      },
      "position" : {
        "x" : 548.0,
        "y" : 350.0
      },
      "selected" : false
    }, {
      "data" : {
        "id" : "239",
        "shared_name" : "Atad3a",
        "MCODE_Cluster" : [ "Cluster 7" ],
        "MCODE_Node_Status" : "Clustered",
        "MCODE_Score" : 3.4285714285714284,
        "name" : "Atad3a",
        "SUID" : 239,
        "selected" : false
      },
      "position" : {
        "x" : 811.0,
        "y" : 1047.0
      },
      "selected" : false
    }, {
      "data" : {
        "id" : "238",
        "shared_name" : "Mrps22",
        "MCODE_Node_Status" : "Unclustered",
        "MCODE_Score" : 2.1999999999999997,
        "name" : "Mrps22",
        "SUID" : 238,
        "selected" : false
      },
      "position" : {
        "x" : 702.0,
        "y" : 1085.0
      },
      "selected" : false
    }, {
      "data" : {
        "id" : "234",
        "shared_name" : "Ndufa9",
        "MCODE_Cluster" : [ "Cluster 1" ],
        "MCODE_Node_Status" : "Clustered",
        "MCODE_Score" : 25.0,
        "name" : "Ndufa9",
        "SUID" : 234,
        "selected" : false
      },
      "position" : {
        "x" : 447.0,
        "y" : 970.0
      },
      "selected" : false
    }, {
      "data" : {
        "id" : "230",
        "shared_name" : "Phb2",
        "MCODE_Cluster" : [ "Cluster 7" ],
        "MCODE_Node_Status" : "Clustered",
        "MCODE_Score" : 3.868421052631579,
        "name" : "Phb2",
        "SUID" : 230,
        "selected" : false
      },
      "position" : {
        "x" : 603.0,
        "y" : 959.0
      },
      "selected" : false
    }, {
      "data" : {
        "id" : "229",
        "shared_name" : "Bcs1l",
        "MCODE_Node_Status" : "Unclustered",
        "MCODE_Score" : 7.0,
        "name" : "Bcs1l",
        "SUID" : 229,
        "selected" : false
      },
      "position" : {
        "x" : 551.0,
        "y" : 885.0
      },
      "selected" : false
    }, {
      "data" : {
        "id" : "227",
        "shared_name" : "Prkar2b",
        "MCODE_Node_Status" : "Unclustered",
        "MCODE_Score" : 2.7,
        "name" : "Prkar2b",
        "SUID" : 227,
        "selected" : false
      },
      "position" : {
        "x" : 831.0,
        "y" : 698.0
      },
      "selected" : false
    }, {
      "data" : {
        "id" : "226",
        "shared_name" : "Mecr",
        "MCODE_Node_Status" : "Unclustered",
        "MCODE_Score" : 4.0,
        "name" : "Mecr",
        "SUID" : 226,
        "selected" : false
      },
      "position" : {
        "x" : 555.0,
        "y" : 488.0
      },
      "selected" : false
    }, {
      "data" : {
        "id" : "224",
        "shared_name" : "Fh1",
        "MCODE_Cluster" : [ "Cluster 2" ],
        "MCODE_Node_Status" : "Clustered",
        "MCODE_Score" : 17.340909090909093,
        "name" : "Fh1",
        "SUID" : 224,
        "selected" : false
      },
      "position" : {
        "x" : 419.0,
        "y" : 706.0
      },
      "selected" : false
    }, {
      "data" : {
        "id" : "222",
        "shared_name" : "Cyc1",
        "MCODE_Cluster" : [ "Cluster 1" ],
        "MCODE_Node_Status" : "Clustered",
        "MCODE_Score" : 26.0,
        "name" : "Cyc1",
        "SUID" : 222,
        "selected" : false
      },
      "position" : {
        "x" : 417.0,
        "y" : 868.0
      },
      "selected" : false
    }, {
      "data" : {
        "id" : "218",
        "shared_name" : "Slc25a5",
        "MCODE_Node_Status" : "Unclustered",
        "MCODE_Score" : 10.85897435897436,
        "name" : "Slc25a5",
        "SUID" : 218,
        "selected" : false
      },
      "position" : {
        "x" : 561.0,
        "y" : 916.0
      },
      "selected" : false
    }, {
      "data" : {
        "id" : "216",
        "shared_name" : "Slc25a4",
        "MCODE_Node_Status" : "Unclustered",
        "MCODE_Score" : 10.717948717948717,
        "name" : "Slc25a4",
        "SUID" : 216,
        "selected" : false
      },
      "position" : {
        "x" : 502.0,
        "y" : 930.0
      },
      "selected" : false
    }, {
      "data" : {
        "id" : "215",
        "shared_name" : "Timm50",
        "MCODE_Node_Status" : "Unclustered",
        "MCODE_Score" : 4.0,
        "name" : "Timm50",
        "SUID" : 215,
        "selected" : false
      },
      "position" : {
        "x" : 604.5,
        "y" : 1129.0
      },
      "selected" : false
    }, {
      "data" : {
        "id" : "213",
        "shared_name" : "Echs1",
        "MCODE_Cluster" : [ "Cluster 4" ],
        "MCODE_Node_Status" : "Clustered",
        "MCODE_Score" : 9.0,
        "name" : "Echs1",
        "SUID" : 213,
        "selected" : false
      },
      "position" : {
        "x" : 364.0,
        "y" : 610.0
      },
      "selected" : false
    }, {
      "data" : {
        "id" : "212",
        "shared_name" : "Hmgcl",
        "MCODE_Cluster" : [ "Cluster 4" ],
        "MCODE_Node_Status" : "Clustered",
        "MCODE_Score" : 9.301470588235293,
        "name" : "Hmgcl",
        "SUID" : 212,
        "selected" : false
      },
      "position" : {
        "x" : 351.0,
        "y" : 492.0
      },
      "selected" : false
    }, {
      "data" : {
        "id" : "210",
        "shared_name" : "Rps16",
        "MCODE_Cluster" : [ "Cluster 3" ],
        "MCODE_Node_Status" : "Clustered",
        "MCODE_Score" : 6.0,
        "name" : "Rps16",
        "SUID" : 210,
        "selected" : false
      },
      "position" : {
        "x" : 668.0,
        "y" : 1004.0
      },
      "selected" : false
    }, {
      "data" : {
        "id" : "208",
        "shared_name" : "Acadl",
        "MCODE_Cluster" : [ "Cluster 4" ],
        "MCODE_Node_Status" : "Clustered",
        "MCODE_Score" : 9.0,
        "name" : "Acadl",
        "SUID" : 208,
        "selected" : false
      },
      "position" : {
        "x" : 232.0,
        "y" : 524.0
      },
      "selected" : false
    }, {
      "data" : {
        "id" : "206",
        "shared_name" : "Trap1",
        "MCODE_Cluster" : [ "Cluster 8" ],
        "MCODE_Node_Status" : "Clustered",
        "MCODE_Score" : 3.333333333333333,
        "name" : "Trap1",
        "SUID" : 206,
        "selected" : false
      },
      "position" : {
        "x" : 710.0,
        "y" : 860.0
      },
      "selected" : false
    }, {
      "data" : {
        "id" : "205",
        "shared_name" : "Yme1l1",
        "MCODE_Node_Status" : "Unclustered",
        "MCODE_Score" : 4.285714285714286,
        "name" : "Yme1l1",
        "SUID" : 205,
        "selected" : false
      },
      "position" : {
        "x" : 739.0,
        "y" : 996.0
      },
      "selected" : false
    }, {
      "data" : {
        "id" : "203",
        "shared_name" : "Nipsnap1",
        "MCODE_Node_Status" : "Unclustered",
        "MCODE_Score" : 0.0,
        "name" : "Nipsnap1",
        "SUID" : 203,
        "selected" : false
      },
      "position" : {
        "x" : 632.7967843644026,
        "y" : 1052.8127373495704
      },
      "selected" : false
    }, {
      "data" : {
        "id" : "202",
        "shared_name" : "Tufm",
        "MCODE_Node_Status" : "Unclustered",
        "MCODE_Score" : 8.901098901098901,
        "name" : "Tufm",
        "SUID" : 202,
        "selected" : false
      },
      "position" : {
        "x" : 656.5,
        "y" : 974.0
      },
      "selected" : false
    }, {
      "data" : {
        "id" : "200",
        "shared_name" : "Ccdc109a",
        "MCODE_Cluster" : [ "Cluster 9" ],
        "MCODE_Node_Status" : "Clustered",
        "MCODE_Score" : 2.0,
        "name" : "Ccdc109a",
        "SUID" : 200,
        "selected" : false
      },
      "position" : {
        "x" : 1089.0,
        "y" : 934.0
      },
      "selected" : false
    }, {
      "data" : {
        "id" : "199",
        "shared_name" : "Micu1",
        "MCODE_Cluster" : [ "Cluster 9" ],
        "MCODE_Node_Status" : "Clustered",
        "MCODE_Score" : 2.0,
        "name" : "Micu1",
        "SUID" : 199,
        "selected" : false
      },
      "position" : {
        "x" : 1191.0,
        "y" : 997.0
      },
      "selected" : false
    }, {
      "data" : {
        "id" : "196",
        "shared_name" : "Ndufaf3",
        "MCODE_Node_Status" : "Unclustered",
        "MCODE_Score" : 20.0,
        "name" : "Ndufaf3",
        "SUID" : 196,
        "selected" : false
      },
      "position" : {
        "x" : 185.0,
        "y" : 992.0
      },
      "selected" : false
    }, {
      "data" : {
        "id" : "193",
        "shared_name" : "Atp6v1g2",
        "MCODE_Node_Status" : "Unclustered",
        "MCODE_Score" : 7.0,
        "name" : "Atp6v1g2",
        "SUID" : 193,
        "selected" : false
      },
      "position" : {
        "x" : 316.0,
        "y" : 1099.0
      },
      "selected" : false
    }, {
      "data" : {
        "id" : "191",
        "shared_name" : "Cisd1",
        "MCODE_Node_Status" : "Unclustered",
        "MCODE_Score" : 7.03030303030303,
        "name" : "Cisd1",
        "SUID" : 191,
        "selected" : false
      },
      "position" : {
        "x" : 248.0,
        "y" : 1022.0
      },
      "selected" : false
    }, {
      "data" : {
        "id" : "188",
        "shared_name" : "Idh3g",
        "MCODE_Cluster" : [ "Cluster 2" ],
        "MCODE_Node_Status" : "Clustered",
        "MCODE_Score" : 16.32752613240418,
        "name" : "Idh3g",
        "SUID" : 188,
        "selected" : false
      },
      "position" : {
        "x" : 366.0,
        "y" : 732.0
      },
      "selected" : false
    }, {
      "data" : {
        "id" : "187",
        "shared_name" : "Ndufa8",
        "MCODE_Cluster" : [ "Cluster 1" ],
        "MCODE_Node_Status" : "Clustered",
        "MCODE_Score" : 26.0,
        "name" : "Ndufa8",
        "SUID" : 187,
        "selected" : false
      },
      "position" : {
        "x" : 314.0,
        "y" : 874.0
      },
      "selected" : false
    }, {
      "data" : {
        "id" : "184",
        "shared_name" : "Glud1",
        "MCODE_Node_Status" : "Unclustered",
        "MCODE_Score" : 10.516483516483516,
        "name" : "Glud1",
        "SUID" : 184,
        "selected" : false
      },
      "position" : {
        "x" : 696.0,
        "y" : 683.0
      },
      "selected" : false
    }, {
      "data" : {
        "id" : "182",
        "shared_name" : "Hsp90ab1",
        "MCODE_Cluster" : [ "Cluster 3" ],
        "MCODE_Node_Status" : "Clustered",
        "MCODE_Score" : 5.7272727272727275,
        "name" : "Hsp90ab1",
        "SUID" : 182,
        "selected" : false
      },
      "position" : {
        "x" : 768.0,
        "y" : 889.0
      },
      "selected" : false
    }, {
      "data" : {
        "id" : "181",
        "shared_name" : "Hyou1",
        "MCODE_Cluster" : [ "Cluster 8" ],
        "MCODE_Node_Status" : "Clustered",
        "MCODE_Score" : 4.0,
        "name" : "Hyou1",
        "SUID" : 181,
        "selected" : false
      },
      "position" : {
        "x" : 830.0,
        "y" : 894.0
      },
      "selected" : false
    }, {
      "data" : {
        "id" : "179",
        "shared_name" : "Hadhb",
        "MCODE_Cluster" : [ "Cluster 5" ],
        "MCODE_Node_Status" : "Clustered",
        "MCODE_Score" : 12.4,
        "name" : "Hadhb",
        "SUID" : 179,
        "selected" : false
      },
      "position" : {
        "x" : 368.0,
        "y" : 559.0
      },
      "selected" : false
    }, {
      "data" : {
        "id" : "178",
        "shared_name" : "Hibadh",
        "MCODE_Cluster" : [ "Cluster 6" ],
        "MCODE_Node_Status" : "Clustered",
        "MCODE_Score" : 5.333333333333333,
        "name" : "Hibadh",
        "SUID" : 178,
        "selected" : false
      },
      "position" : {
        "x" : 285.0,
        "y" : 471.0
      },
      "selected" : false
    }, {
      "data" : {
        "id" : "176",
        "shared_name" : "Pdhb",
        "MCODE_Cluster" : [ "Cluster 2" ],
        "MCODE_Node_Status" : "Clustered",
        "MCODE_Score" : 17.77777777777778,
        "name" : "Pdhb",
        "SUID" : 176,
        "selected" : false
      },
      "position" : {
        "x" : 506.0,
        "y" : 749.0
      },
      "selected" : false
    }, {
      "data" : {
        "id" : "174",
        "shared_name" : "Hadha",
        "MCODE_Cluster" : [ "Cluster 5" ],
        "MCODE_Node_Status" : "Clustered",
        "MCODE_Score" : 11.542857142857143,
        "name" : "Hadha",
        "SUID" : 174,
        "selected" : false
      },
      "position" : {
        "x" : 255.5,
        "y" : 559.0
      },
      "selected" : false
    }, {
      "data" : {
        "id" : "172",
        "shared_name" : "Suclg2",
        "MCODE_Cluster" : [ "Cluster 2" ],
        "MCODE_Node_Status" : "Clustered",
        "MCODE_Score" : 16.264069264069263,
        "name" : "Suclg2",
        "SUID" : 172,
        "selected" : false
      },
      "position" : {
        "x" : 519.0,
        "y" : 680.0
      },
      "selected" : false
    }, {
      "data" : {
        "id" : "169",
        "shared_name" : "Idh3b",
        "MCODE_Cluster" : [ "Cluster 2" ],
        "MCODE_Node_Status" : "Clustered",
        "MCODE_Score" : 16.96551724137931,
        "name" : "Idh3b",
        "SUID" : 169,
        "selected" : false
      },
      "position" : {
        "x" : 442.0,
        "y" : 736.0
      },
      "selected" : false
    }, {
      "data" : {
        "id" : "166",
        "shared_name" : "Acot13",
        "MCODE_Node_Status" : "Unclustered",
        "MCODE_Score" : 6.0,
        "name" : "Acot13",
        "SUID" : 166,
        "selected" : false
      },
      "position" : {
        "x" : 52.0,
        "y" : 836.0
      },
      "selected" : false
    }, {
      "data" : {
        "id" : "164",
        "shared_name" : "Mdh2",
        "MCODE_Cluster" : [ "Cluster 2" ],
        "MCODE_Node_Status" : "Clustered",
        "MCODE_Score" : 16.95609756097561,
        "name" : "Mdh2",
        "SUID" : 164,
        "selected" : false
      },
      "position" : {
        "x" : 660.0,
        "y" : 901.0
      },
      "selected" : false
    }, {
      "data" : {
        "id" : "163",
        "shared_name" : "Hspd1",
        "MCODE_Node_Status" : "Unclustered",
        "MCODE_Score" : 11.736263736263735,
        "name" : "Hspd1",
        "SUID" : 163,
        "selected" : false
      },
      "position" : {
        "x" : 697.0,
        "y" : 801.0
      },
      "selected" : false
    }, {
      "data" : {
        "id" : "160",
        "shared_name" : "Atp5j",
        "MCODE_Cluster" : [ "Cluster 1" ],
        "MCODE_Node_Status" : "Clustered",
        "MCODE_Score" : 26.0,
        "name" : "Atp5j",
        "SUID" : 160,
        "selected" : false
      },
      "position" : {
        "x" : 232.0,
        "y" : 940.0
      },
      "selected" : false
    }, {
      "data" : {
        "id" : "158",
        "shared_name" : "Etfdh",
        "MCODE_Cluster" : [ "Cluster 5" ],
        "MCODE_Node_Status" : "Seed",
        "MCODE_Score" : 14.12280701754386,
        "name" : "Etfdh",
        "SUID" : 158,
        "selected" : false
      },
      "position" : {
        "x" : 275.0,
        "y" : 670.0
      },
      "selected" : false
    }, {
      "data" : {
        "id" : "156",
        "shared_name" : "Ndufs8",
        "MCODE_Cluster" : [ "Cluster 1" ],
        "MCODE_Node_Status" : "Clustered",
        "MCODE_Score" : 26.0,
        "name" : "Ndufs8",
        "SUID" : 156,
        "selected" : false
      },
      "position" : {
        "x" : 350.0,
        "y" : 911.0
      },
      "selected" : false
    }, {
      "data" : {
        "id" : "153",
        "shared_name" : "Ogdhl",
        "MCODE_Cluster" : [ "Cluster 2" ],
        "MCODE_Node_Status" : "Clustered",
        "MCODE_Score" : 16.55263157894737,
        "name" : "Ogdhl",
        "SUID" : 153,
        "selected" : false
      },
      "position" : {
        "x" : 591.0,
        "y" : 620.0
      },
      "selected" : false
    }, {
      "data" : {
        "id" : "152",
        "shared_name" : "Idh2",
        "MCODE_Node_Status" : "Unclustered",
        "MCODE_Score" : 13.691176470588236,
        "name" : "Idh2",
        "SUID" : 152,
        "selected" : false
      },
      "position" : {
        "x" : 585.0,
        "y" : 575.0
      },
      "selected" : false
    }, {
      "data" : {
        "id" : "150",
        "shared_name" : "Ndufa7",
        "MCODE_Cluster" : [ "Cluster 1" ],
        "MCODE_Node_Status" : "Clustered",
        "MCODE_Score" : 26.0,
        "name" : "Ndufa7",
        "SUID" : 150,
        "selected" : false
      },
      "position" : {
        "x" : 246.0,
        "y" : 1055.0
      },
      "selected" : false
    }, {
      "data" : {
        "id" : "148",
        "shared_name" : "Ndufa4",
        "MCODE_Cluster" : [ "Cluster 1" ],
        "MCODE_Node_Status" : "Clustered",
        "MCODE_Score" : 26.0,
        "name" : "Ndufa4",
        "SUID" : 148,
        "selected" : false
      },
      "position" : {
        "x" : 186.0,
        "y" : 836.0
      },
      "selected" : false
    }, {
      "data" : {
        "id" : "147",
        "shared_name" : "Atp5k",
        "MCODE_Cluster" : [ "Cluster 1" ],
        "MCODE_Node_Status" : "Clustered",
        "MCODE_Score" : 26.0,
        "name" : "Atp5k",
        "SUID" : 147,
        "selected" : false
      },
      "position" : {
        "x" : 299.0,
        "y" : 1029.0
      },
      "selected" : false
    }, {
      "data" : {
        "id" : "145",
        "shared_name" : "Ndufs2",
        "MCODE_Cluster" : [ "Cluster 1" ],
        "MCODE_Node_Status" : "Clustered",
        "MCODE_Score" : 26.0,
        "name" : "Ndufs2",
        "SUID" : 145,
        "selected" : false
      },
      "position" : {
        "x" : 325.0,
        "y" : 813.0
      },
      "selected" : false
    }, {
      "data" : {
        "id" : "144",
        "shared_name" : "Slc25a11",
        "MCODE_Cluster" : [ "Cluster 4" ],
        "MCODE_Node_Status" : "Clustered",
        "MCODE_Score" : 10.516483516483516,
        "name" : "Slc25a11",
        "SUID" : 144,
        "selected" : false
      },
      "position" : {
        "x" : 459.0,
        "y" : 781.0
      },
      "selected" : false
    }, {
      "data" : {
        "id" : "142",
        "shared_name" : "H2afy",
        "MCODE_Node_Status" : "Unclustered",
        "MCODE_Score" : 2.0,
        "name" : "H2afy",
        "SUID" : 142,
        "selected" : false
      },
      "position" : {
        "x" : 1177.0,
        "y" : 1752.0
      },
      "selected" : false
    }, {
      "data" : {
        "id" : "141",
        "shared_name" : "Hist2h4",
        "MCODE_Node_Status" : "Unclustered",
        "MCODE_Score" : 1.2,
        "name" : "Hist2h4",
        "SUID" : 141,
        "selected" : false
      },
      "position" : {
        "x" : 1101.0,
        "y" : 1586.0
      },
      "selected" : false
    }, {
      "data" : {
        "id" : "139",
        "shared_name" : "Ddost",
        "MCODE_Node_Status" : "Unclustered",
        "MCODE_Score" : 1.6666666666666667,
        "name" : "Ddost",
        "SUID" : 139,
        "selected" : false
      },
      "position" : {
        "x" : 946.0,
        "y" : 922.0
      },
      "selected" : false
    }, {
      "data" : {
        "id" : "138",
        "shared_name" : "Ganab",
        "MCODE_Node_Status" : "Unclustered",
        "MCODE_Score" : 0.6666666666666666,
        "name" : "Ganab",
        "SUID" : 138,
        "selected" : false
      },
      "position" : {
        "x" : 803.0,
        "y" : 730.0
      },
      "selected" : false
    }, {
      "data" : {
        "id" : "136",
        "shared_name" : "Dlst",
        "MCODE_Cluster" : [ "Cluster 2" ],
        "MCODE_Node_Status" : "Clustered",
        "MCODE_Score" : 18.933333333333334,
        "name" : "Dlst",
        "SUID" : 136,
        "selected" : false
      },
      "position" : {
        "x" : 437.0,
        "y" : 639.0
      },
      "selected" : false
    }, {
      "data" : {
        "id" : "134",
        "shared_name" : "Ndufs1",
        "MCODE_Cluster" : [ "Cluster 1" ],
        "MCODE_Node_Status" : "Clustered",
        "MCODE_Score" : 23.0,
        "name" : "Ndufs1",
        "SUID" : 134,
        "selected" : false
      },
      "position" : {
        "x" : 414.0,
        "y" : 819.0
      },
      "selected" : false
    }, {
      "data" : {
        "id" : "131",
        "shared_name" : "Cox6c",
        "MCODE_Cluster" : [ "Cluster 1" ],
        "MCODE_Node_Status" : "Clustered",
        "MCODE_Score" : 25.0,
        "name" : "Cox6c",
        "SUID" : 131,
        "selected" : false
      },
      "position" : {
        "x" : 259.0,
        "y" : 991.0
      },
      "selected" : false
    }, {
      "data" : {
        "id" : "130",
        "shared_name" : "Ndufs6",
        "MCODE_Cluster" : [ "Cluster 1" ],
        "MCODE_Node_Status" : "Clustered",
        "MCODE_Score" : 26.0,
        "name" : "Ndufs6",
        "SUID" : 130,
        "selected" : false
      },
      "position" : {
        "x" : 156.0,
        "y" : 922.0
      },
      "selected" : false
    }, {
      "data" : {
        "id" : "128",
        "shared_name" : "Ndufa5",
        "MCODE_Cluster" : [ "Cluster 1" ],
        "MCODE_Node_Status" : "Clustered",
        "MCODE_Score" : 26.0,
        "name" : "Ndufa5",
        "SUID" : 128,
        "selected" : false
      },
      "position" : {
        "x" : 245.0,
        "y" : 880.0
      },
      "selected" : false
    }, {
      "data" : {
        "id" : "127",
        "shared_name" : "Usmg5",
        "MCODE_Cluster" : [ "Cluster 2" ],
        "MCODE_Node_Status" : "Clustered",
        "MCODE_Score" : 19.913419913419915,
        "name" : "Usmg5",
        "SUID" : 127,
        "selected" : false
      },
      "position" : {
        "x" : 190.0,
        "y" : 1072.0
      },
      "selected" : false
    }, {
      "data" : {
        "id" : "125",
        "shared_name" : "Mrpl28",
        "MCODE_Node_Status" : "Unclustered",
        "MCODE_Score" : 7.822222222222222,
        "name" : "Mrpl28",
        "SUID" : 125,
        "selected" : false
      },
      "position" : {
        "x" : 446.0,
        "y" : 1079.0
      },
      "selected" : false
    }, {
      "data" : {
        "id" : "123",
        "shared_name" : "Auh",
        "MCODE_Cluster" : [ "Cluster 10" ],
        "MCODE_Node_Status" : "Clustered",
        "MCODE_Score" : 6.805555555555555,
        "name" : "Auh",
        "SUID" : 123,
        "selected" : false
      },
      "position" : {
        "x" : 173.0,
        "y" : 471.0
      },
      "selected" : false
    }, {
      "data" : {
        "id" : "121",
        "shared_name" : "Hint2",
        "MCODE_Node_Status" : "Unclustered",
        "MCODE_Score" : 11.868131868131869,
        "name" : "Hint2",
        "SUID" : 121,
        "selected" : false
      },
      "position" : {
        "x" : 146.0,
        "y" : 1018.0
      },
      "selected" : false
    }, {
      "data" : {
        "id" : "120",
        "shared_name" : "Ndufb11",
        "MCODE_Cluster" : [ "Cluster 1" ],
        "MCODE_Node_Status" : "Clustered",
        "MCODE_Score" : 26.0,
        "name" : "Ndufb11",
        "SUID" : 120,
        "selected" : false
      },
      "position" : {
        "x" : 210.0,
        "y" : 915.0
      },
      "selected" : false
    }, {
      "data" : {
        "id" : "118",
        "shared_name" : "Cox5a",
        "MCODE_Cluster" : [ "Cluster 1" ],
        "MCODE_Node_Status" : "Clustered",
        "MCODE_Score" : 26.0,
        "name" : "Cox5a",
        "SUID" : 118,
        "selected" : false
      },
      "position" : {
        "x" : 391.0,
        "y" : 930.0
      },
      "selected" : false
    }, {
      "data" : {
        "id" : "117",
        "shared_name" : "Cox7a2",
        "MCODE_Cluster" : [ "Cluster 1" ],
        "MCODE_Node_Status" : "Clustered",
        "MCODE_Score" : 23.0,
        "name" : "Cox7a2",
        "SUID" : 117,
        "selected" : false
      },
      "position" : {
        "x" : 217.0,
        "y" : 1039.0
      },
      "selected" : false
    }, {
      "data" : {
        "id" : "115",
        "shared_name" : "Ndufa2",
        "MCODE_Cluster" : [ "Cluster 1" ],
        "MCODE_Node_Status" : "Clustered",
        "MCODE_Score" : 26.0,
        "name" : "Ndufa2",
        "SUID" : 115,
        "selected" : false
      },
      "position" : {
        "x" : 147.0,
        "y" : 963.0
      },
      "selected" : false
    }, {
      "data" : {
        "id" : "114",
        "shared_name" : "Apoa1bp",
        "MCODE_Node_Status" : "Unclustered",
        "MCODE_Score" : 5.0,
        "name" : "Apoa1bp",
        "SUID" : 114,
        "selected" : false
      },
      "position" : {
        "x" : 267.0,
        "y" : 1112.0
      },
      "selected" : false
    }, {
      "data" : {
        "id" : "112",
        "shared_name" : "Ndufs7",
        "MCODE_Cluster" : [ "Cluster 1" ],
        "MCODE_Node_Status" : "Clustered",
        "MCODE_Score" : 26.0,
        "name" : "Ndufs7",
        "SUID" : 112,
        "selected" : false
      },
      "position" : {
        "x" : 292.0,
        "y" : 897.0
      },
      "selected" : false
    }, {
      "data" : {
        "id" : "111",
        "shared_name" : "Ndufv2",
        "MCODE_Cluster" : [ "Cluster 1" ],
        "MCODE_Node_Status" : "Clustered",
        "MCODE_Score" : 26.0,
        "name" : "Ndufv2",
        "SUID" : 111,
        "selected" : false
      },
      "position" : {
        "x" : 281.0,
        "y" : 795.0
      },
      "selected" : false
    }, {
      "data" : {
        "id" : "108",
        "shared_name" : "Mccc2",
        "MCODE_Cluster" : [ "Cluster 6" ],
        "MCODE_Node_Status" : "Clustered",
        "MCODE_Score" : 5.571428571428571,
        "name" : "Mccc2",
        "SUID" : 108,
        "selected" : false
      },
      "position" : {
        "x" : 319.0,
        "y" : 384.0
      },
      "selected" : false
    }, {
      "data" : {
        "id" : "107",
        "shared_name" : "Immt",
        "MCODE_Node_Status" : "Unclustered",
        "MCODE_Score" : 9.0,
        "name" : "Immt",
        "SUID" : 107,
        "selected" : false
      },
      "position" : {
        "x" : 550.0,
        "y" : 620.0
      },
      "selected" : false
    }, {
      "data" : {
        "id" : "105",
        "shared_name" : "Hsd17b10",
        "MCODE_Node_Status" : "Unclustered",
        "MCODE_Score" : 4.55,
        "name" : "Hsd17b10",
        "SUID" : 105,
        "selected" : false
      },
      "position" : {
        "x" : 152.0,
        "y" : 763.0
      },
      "selected" : false
    }, {
      "data" : {
        "id" : "103",
        "shared_name" : "Etfb",
        "MCODE_Cluster" : [ "Cluster 1" ],
        "MCODE_Node_Status" : "Clustered",
        "MCODE_Score" : 24.0,
        "name" : "Etfb",
        "SUID" : 103,
        "selected" : false
      },
      "position" : {
        "x" : 291.0,
        "y" : 760.0
      },
      "selected" : false
    }, {
      "data" : {
        "id" : "102",
        "shared_name" : "Ndufb9",
        "MCODE_Cluster" : [ "Cluster 1" ],
        "MCODE_Node_Status" : "Clustered",
        "MCODE_Score" : 26.0,
        "name" : "Ndufb9",
        "SUID" : 102,
        "selected" : false
      },
      "position" : {
        "x" : 243.0,
        "y" : 841.0
      },
      "selected" : false
    }, {
      "data" : {
        "id" : "100",
        "shared_name" : "Ndufb10",
        "MCODE_Cluster" : [ "Cluster 1" ],
        "MCODE_Node_Status" : "Clustered",
        "MCODE_Score" : 26.0,
        "name" : "Ndufb10",
        "SUID" : 100,
        "selected" : false
      },
      "position" : {
        "x" : 309.0,
        "y" : 965.0
      },
      "selected" : false
    }, {
      "data" : {
        "id" : "99",
        "shared_name" : "Suclg1",
        "MCODE_Cluster" : [ "Cluster 2" ],
        "MCODE_Node_Status" : "Clustered",
        "MCODE_Score" : 16.8130081300813,
        "name" : "Suclg1",
        "SUID" : 99,
        "selected" : false
      },
      "position" : {
        "x" : 401.0,
        "y" : 754.0
      },
      "selected" : false
    }, {
      "data" : {
        "id" : "97",
        "shared_name" : "Timm9",
        "MCODE_Node_Status" : "Unclustered",
        "MCODE_Score" : 1.2,
        "name" : "Timm9",
        "SUID" : 97,
        "selected" : false
      },
      "position" : {
        "x" : 832.0,
        "y" : 953.0
      },
      "selected" : false
    }, {
      "data" : {
        "id" : "96",
        "shared_name" : "Tst",
        "MCODE_Node_Status" : "Unclustered",
        "MCODE_Score" : 0.6666666666666666,
        "name" : "Tst",
        "SUID" : 96,
        "selected" : false
      },
      "position" : {
        "x" : 921.0,
        "y" : 743.0
      },
      "selected" : false
    }, {
      "data" : {
        "id" : "94",
        "shared_name" : "Atp5d",
        "MCODE_Cluster" : [ "Cluster 1" ],
        "MCODE_Node_Status" : "Clustered",
        "MCODE_Score" : 26.0,
        "name" : "Atp5d",
        "SUID" : 94,
        "selected" : false
      },
      "position" : {
        "x" : 499.0,
        "y" : 1004.0
      },
      "selected" : false
    }, {
      "data" : {
        "id" : "93",
        "shared_name" : "Mrps7",
        "MCODE_Cluster" : [ "Cluster 3" ],
        "MCODE_Node_Status" : "Clustered",
        "MCODE_Score" : 6.0,
        "name" : "Mrps7",
        "SUID" : 93,
        "selected" : false
      },
      "position" : {
        "x" : 437.0,
        "y" : 1021.0
      },
      "selected" : false
    }, {
      "data" : {
        "id" : "91",
        "shared_name" : "Atp5a1",
        "MCODE_Cluster" : [ "Cluster 2" ],
        "MCODE_Node_Status" : "Clustered",
        "MCODE_Score" : 16.866666666666667,
        "name" : "Atp5a1",
        "SUID" : 91,
        "selected" : false
      },
      "position" : {
        "x" : 467.0,
        "y" : 844.0
      },
      "selected" : false
    }, {
      "data" : {
        "id" : "89",
        "shared_name" : "Pdhx",
        "MCODE_Node_Status" : "Unclustered",
        "MCODE_Score" : 13.450980392156863,
        "name" : "Pdhx",
        "SUID" : 89,
        "selected" : false
      },
      "position" : {
        "x" : 540.0,
        "y" : 584.0
      },
      "selected" : false
    }, {
      "data" : {
        "id" : "88",
        "shared_name" : "Atp5b",
        "MCODE_Cluster" : [ "Cluster 2" ],
        "MCODE_Node_Status" : "Clustered",
        "MCODE_Score" : 18.806451612903228,
        "name" : "Atp5b",
        "SUID" : 88,
        "selected" : false
      },
      "position" : {
        "x" : 492.0,
        "y" : 847.0
      },
      "selected" : false
    }, {
      "data" : {
        "id" : "86",
        "shared_name" : "Acaa2",
        "MCODE_Cluster" : [ "Cluster 4" ],
        "MCODE_Node_Status" : "Seed",
        "MCODE_Score" : 11.221052631578948,
        "name" : "Acaa2",
        "SUID" : 86,
        "selected" : false
      },
      "position" : {
        "x" : 339.0,
        "y" : 590.0
      },
      "selected" : false
    }, {
      "data" : {
        "id" : "84",
        "shared_name" : "Uqcrc2",
        "MCODE_Cluster" : [ "Cluster 1" ],
        "MCODE_Node_Status" : "Clustered",
        "MCODE_Score" : 26.0,
        "name" : "Uqcrc2",
        "SUID" : 84,
        "selected" : false
      },
      "position" : {
        "x" : 349.0,
        "y" : 770.0
      },
      "selected" : false
    }, {
      "data" : {
        "id" : "83",
        "shared_name" : "Dlat",
        "MCODE_Cluster" : [ "Cluster 2" ],
        "MCODE_Node_Status" : "Clustered",
        "MCODE_Score" : 20.16304347826087,
        "name" : "Dlat",
        "SUID" : 83,
        "selected" : false
      },
      "position" : {
        "x" : 411.0,
        "y" : 595.0
      },
      "selected" : false
    }, {
      "data" : {
        "id" : "81",
        "shared_name" : "Ndufa10",
        "MCODE_Cluster" : [ "Cluster 1" ],
        "MCODE_Node_Status" : "Clustered",
        "MCODE_Score" : 26.0,
        "name" : "Ndufa10",
        "SUID" : 81,
        "selected" : false
      },
      "position" : {
        "x" : 356.0,
        "y" : 811.0
      },
      "selected" : false
    }, {
      "data" : {
        "id" : "79",
        "shared_name" : "Etfa",
        "MCODE_Cluster" : [ "Cluster 2" ],
        "MCODE_Node_Status" : "Clustered",
        "MCODE_Score" : 18.341991341991342,
        "name" : "Etfa",
        "SUID" : 79,
        "selected" : false
      },
      "position" : {
        "x" : 341.0,
        "y" : 701.0
      },
      "selected" : false
    }, {
      "data" : {
        "id" : "78",
        "shared_name" : "Uqcrfs1",
        "MCODE_Cluster" : [ "Cluster 1" ],
        "MCODE_Node_Status" : "Clustered",
        "MCODE_Score" : 26.0,
        "name" : "Uqcrfs1",
        "SUID" : 78,
        "selected" : false
      },
      "position" : {
        "x" : 368.0,
        "y" : 849.0
      },
      "selected" : false
    }, {
      "data" : {
        "id" : "76",
        "shared_name" : "Cs",
        "MCODE_Cluster" : [ "Cluster 2" ],
        "MCODE_Node_Status" : "Clustered",
        "MCODE_Score" : 17.67,
        "name" : "Cs",
        "SUID" : 76,
        "selected" : false
      },
      "position" : {
        "x" : 547.0,
        "y" : 686.0
      },
      "selected" : false
    }, {
      "data" : {
        "id" : "75",
        "shared_name" : "Sod2",
        "MCODE_Node_Status" : "Unclustered",
        "MCODE_Score" : 12.566666666666666,
        "name" : "Sod2",
        "SUID" : 75,
        "selected" : false
      },
      "position" : {
        "x" : 548.0,
        "y" : 755.0
      },
      "selected" : false
    }, {
      "data" : {
        "id" : "73",
        "shared_name" : "Sdha",
        "MCODE_Cluster" : [ "Cluster 2" ],
        "MCODE_Node_Status" : "Clustered",
        "MCODE_Score" : 18.019354838709678,
        "name" : "Sdha",
        "SUID" : 73,
        "selected" : false
      },
      "position" : {
        "x" : 396.0,
        "y" : 671.0
      },
      "selected" : false
    }, {
      "data" : {
        "id" : "72",
        "shared_name" : "Pdha1",
        "MCODE_Cluster" : [ "Cluster 2" ],
        "MCODE_Node_Status" : "Clustered",
        "MCODE_Score" : 18.25974025974026,
        "name" : "Pdha1",
        "SUID" : 72,
        "selected" : false
      },
      "position" : {
        "x" : 473.0,
        "y" : 598.0
      },
      "selected" : false
    } ],
    "edges" : [ {
      "data" : {
        "id" : "1997",
        "source" : "1996",
        "target" : "652",
        "shared_name" : "Ahcyl1 (pp) Tkt",
        "shared_interaction" : "pp",
        "name" : "Ahcyl1 (pp) Tkt",
        "interaction" : "pp",
        "combined_score" : 0.443,
        "SUID" : 1997,
        "selected" : false
      },
      "selected" : false
    }, {
      "data" : {
        "id" : "1890",
        "source" : "1889",
        "target" : "1462",
        "shared_name" : "Clybl (pp) Lmnb1",
        "shared_interaction" : "pp",
        "name" : "Clybl (pp) Lmnb1",
        "interaction" : "pp",
        "combined_score" : 0.534,
        "SUID" : 1890,
        "selected" : false
      },
      "selected" : false
    }, {
      "data" : {
        "id" : "1729",
        "source" : "1703",
        "target" : "205",
        "shared_name" : "Atad1 (pp) Yme1l1",
        "shared_interaction" : "pp",
        "name" : "Atad1 (pp) Yme1l1",
        "interaction" : "pp",
        "combined_score" : 0.516,
        "SUID" : 1729,
        "selected" : false
      },
      "selected" : false
    }, {
      "data" : {
        "id" : "1704",
        "source" : "1703",
        "target" : "326",
        "shared_name" : "Atad1 (pp) Mosc2",
        "shared_interaction" : "pp",
        "name" : "Atad1 (pp) Mosc2",
        "interaction" : "pp",
        "combined_score" : 0.455,
        "SUID" : 1704,
        "selected" : false
      },
      "selected" : false
    }, {
      "data" : {
        "id" : "1801",
        "source" : "1662",
        "target" : "367",
        "shared_name" : "Rab6b (pp) Rab5a",
        "shared_interaction" : "pp",
        "name" : "Rab6b (pp) Rab5a",
        "interaction" : "pp",
        "combined_score" : 0.428,
        "SUID" : 1801,
        "selected" : false
      },
      "selected" : false
    }, {
      "data" : {
        "id" : "1954",
        "source" : "1648",
        "target" : "75",
        "shared_name" : "Gstp1 (pp) Sod2",
        "shared_interaction" : "pp",
        "name" : "Gstp1 (pp) Sod2",
        "interaction" : "pp",
        "combined_score" : 0.408,
        "SUID" : 1954,
        "selected" : false
      },
      "selected" : false
    }, {
      "data" : {
        "id" : "1874",
        "source" : "1648",
        "target" : "1605",
        "shared_name" : "Gstp1 (pp) Comt",
        "shared_interaction" : "pp",
        "name" : "Gstp1 (pp) Comt",
        "interaction" : "pp",
        "combined_score" : 0.523,
        "SUID" : 1874,
        "selected" : false
      },
      "selected" : false
    }, {
      "data" : {
        "id" : "1650",
        "source" : "1648",
        "target" : "1649",
        "shared_name" : "Gstp1 (pp) Mgst3",
        "shared_interaction" : "pp",
        "name" : "Gstp1 (pp) Mgst3",
        "interaction" : "pp",
        "combined_score" : 0.507,
        "SUID" : 1650,
        "selected" : false
      },
      "selected" : false
    }, {
      "data" : {
        "id" : "1606",
        "source" : "1604",
        "target" : "1605",
        "shared_name" : "Comtd1 (pp) Comt",
        "shared_interaction" : "pp",
        "name" : "Comtd1 (pp) Comt",
        "interaction" : "pp",
        "combined_score" : 0.496,
        "SUID" : 1606,
        "selected" : false
      },
      "selected" : false
    }, {
      "data" : {
        "id" : "1532",
        "source" : "1531",
        "target" : "241",
        "shared_name" : "8-Sep (pp) 5-Sep",
        "shared_interaction" : "pp",
        "name" : "8-Sep (pp) 5-Sep",
        "interaction" : "pp",
        "combined_score" : 0.89,
        "SUID" : 1532,
        "selected" : false
      },
      "selected" : false
    }, {
      "data" : {
        "id" : "1812",
        "source" : "1508",
        "target" : "394",
        "shared_name" : "Mtx1 (pp) Samm50",
        "shared_interaction" : "pp",
        "name" : "Mtx1 (pp) Samm50",
        "interaction" : "pp",
        "combined_score" : 0.988,
        "SUID" : 1812,
        "selected" : false
      },
      "selected" : false
    }, {
      "data" : {
        "id" : "1595",
        "source" : "1508",
        "target" : "125",
        "shared_name" : "Mtx1 (pp) Mrpl28",
        "shared_interaction" : "pp",
        "name" : "Mtx1 (pp) Mrpl28",
        "interaction" : "pp",
        "combined_score" : 0.418,
        "SUID" : 1595,
        "selected" : false
      },
      "selected" : false
    }, {
      "data" : {
        "id" : "1509",
        "source" : "1508",
        "target" : "340",
        "shared_name" : "Mtx1 (pp) Mtx2",
        "shared_interaction" : "pp",
        "name" : "Mtx1 (pp) Mtx2",
        "interaction" : "pp",
        "combined_score" : 0.961,
        "SUID" : 1509,
        "selected" : false
      },
      "selected" : false
    }, {
      "data" : {
        "id" : "1489",
        "source" : "1428",
        "target" : "75",
        "shared_name" : "Glrx5 (pp) Sod2",
        "shared_interaction" : "pp",
        "name" : "Glrx5 (pp) Sod2",
        "interaction" : "pp",
        "combined_score" : 0.569,
        "SUID" : 1489,
        "selected" : false
      },
      "selected" : false
    }, {
      "data" : {
        "id" : "1374",
        "source" : "1373",
        "target" : "1030",
        "shared_name" : "Hist2h2aa1 (pp) Hist1h1e",
        "shared_interaction" : "pp",
        "name" : "Hist2h2aa1 (pp) Hist1h1e",
        "interaction" : "pp",
        "combined_score" : 0.452,
        "SUID" : 1374,
        "selected" : false
      },
      "selected" : false
    }, {
      "data" : {
        "id" : "1744",
        "source" : "1371",
        "target" : "1743",
        "shared_name" : "Tmed7 (pp) Surf4",
        "shared_interaction" : "pp",
        "name" : "Tmed7 (pp) Surf4",
        "interaction" : "pp",
        "combined_score" : 0.487,
        "SUID" : 1744,
        "selected" : false
      },
      "selected" : false
    }, {
      "data" : {
        "id" : "1372",
        "source" : "1371",
        "target" : "367",
        "shared_name" : "Tmed7 (pp) Rab5a",
        "shared_interaction" : "pp",
        "name" : "Tmed7 (pp) Rab5a",
        "interaction" : "pp",
        "combined_score" : 0.439,
        "SUID" : 1372,
        "selected" : false
      },
      "selected" : false
    }, {
      "data" : {
        "id" : "1918",
        "source" : "1296",
        "target" : "94",
        "shared_name" : "Ptges2 (pp) Atp5d",
        "shared_interaction" : "pp",
        "name" : "Ptges2 (pp) Atp5d",
        "interaction" : "pp",
        "combined_score" : 0.445,
        "SUID" : 1918,
        "selected" : false
      },
      "selected" : false
    }, {
      "data" : {
        "id" : "1297",
        "source" : "1295",
        "target" : "1296",
        "shared_name" : "Exog (pp) Ptges2",
        "shared_interaction" : "pp",
        "name" : "Exog (pp) Ptges2",
        "interaction" : "pp",
        "combined_score" : 0.623,
        "SUID" : 1297,
        "selected" : false
      },
      "selected" : false
    }, {
      "data" : {
        "id" : "1291",
        "source" : "1290",
        "target" : "139",
        "shared_name" : "Spcs2 (pp) Ddost",
        "shared_interaction" : "pp",
        "name" : "Spcs2 (pp) Ddost",
        "interaction" : "pp",
        "combined_score" : 0.973,
        "SUID" : 1291,
        "selected" : false
      },
      "selected" : false
    }, {
      "data" : {
        "id" : "1875",
        "source" : "1171",
        "target" : "114",
        "shared_name" : "Carkd (pp) Apoa1bp",
        "shared_interaction" : "pp",
        "name" : "Carkd (pp) Apoa1bp",
        "interaction" : "pp",
        "combined_score" : 0.786,
        "SUID" : 1875,
        "selected" : false
      },
      "selected" : false
    }, {
      "data" : {
        "id" : "1567",
        "source" : "1121",
        "target" : "404",
        "shared_name" : "Hars2 (pp) Iars2",
        "shared_interaction" : "pp",
        "name" : "Hars2 (pp) Iars2",
        "interaction" : "pp",
        "combined_score" : 0.417,
        "SUID" : 1567,
        "selected" : false
      },
      "selected" : false
    }, {
      "data" : {
        "id" : "1294",
        "source" : "1121",
        "target" : "1293",
        "shared_name" : "Hars2 (pp) Gars",
        "shared_interaction" : "pp",
        "name" : "Hars2 (pp) Gars",
        "interaction" : "pp",
        "combined_score" : 0.567,
        "SUID" : 1294,
        "selected" : false
      },
      "selected" : false
    }, {
      "data" : {
        "id" : "1122",
        "source" : "1121",
        "target" : "298",
        "shared_name" : "Hars2 (pp) Nme1",
        "shared_interaction" : "pp",
        "name" : "Hars2 (pp) Nme1",
        "interaction" : "pp",
        "combined_score" : 0.617,
        "SUID" : 1122,
        "selected" : false
      },
      "selected" : false
    }, {
      "data" : {
        "id" : "1164",
        "source" : "1092",
        "target" : "415",
        "shared_name" : "Mrpl11 (pp) Mrpl2",
        "shared_interaction" : "pp",
        "name" : "Mrpl11 (pp) Mrpl2",
        "interaction" : "pp",
        "combined_score" : 0.997,
        "SUID" : 1164,
        "selected" : false
      },
      "selected" : false
    }, {
      "data" : {
        "id" : "1463",
        "source" : "1061",
        "target" : "1462",
        "shared_name" : "Lmnb2 (pp) Lmnb1",
        "shared_interaction" : "pp",
        "name" : "Lmnb2 (pp) Lmnb1",
        "interaction" : "pp",
        "combined_score" : 0.965,
        "SUID" : 1463,
        "selected" : false
      },
      "selected" : false
    }, {
      "data" : {
        "id" : "1062",
        "source" : "1061",
        "target" : "458",
        "shared_name" : "Lmnb2 (pp) H2afv",
        "shared_interaction" : "pp",
        "name" : "Lmnb2 (pp) H2afv",
        "interaction" : "pp",
        "combined_score" : 0.638,
        "SUID" : 1062,
        "selected" : false
      },
      "selected" : false
    }, {
      "data" : {
        "id" : "1319",
        "source" : "1030",
        "target" : "142",
        "shared_name" : "Hist1h1e (pp) H2afy",
        "shared_interaction" : "pp",
        "name" : "Hist1h1e (pp) H2afy",
        "interaction" : "pp",
        "combined_score" : 0.606,
        "SUID" : 1319,
        "selected" : false
      },
      "selected" : false
    }, {
      "data" : {
        "id" : "1736",
        "source" : "990",
        "target" : "1735",
        "shared_name" : "Tuba4a (pp) Tppp",
        "shared_interaction" : "pp",
        "name" : "Tuba4a (pp) Tppp",
        "interaction" : "pp",
        "combined_score" : 0.525,
        "SUID" : 1736,
        "selected" : false
      },
      "selected" : false
    }, {
      "data" : {
        "id" : "1707",
        "source" : "990",
        "target" : "246",
        "shared_name" : "Tuba4a (pp) Dnajc5",
        "shared_interaction" : "pp",
        "name" : "Tuba4a (pp) Dnajc5",
        "interaction" : "pp",
        "combined_score" : 0.607,
        "SUID" : 1707,
        "selected" : false
      },
      "selected" : false
    }, {
      "data" : {
        "id" : "1670",
        "source" : "990",
        "target" : "182",
        "shared_name" : "Tuba4a (pp) Hsp90ab1",
        "shared_interaction" : "pp",
        "name" : "Tuba4a (pp) Hsp90ab1",
        "interaction" : "pp",
        "combined_score" : 0.598,
        "SUID" : 1670,
        "selected" : false
      },
      "selected" : false
    }, {
      "data" : {
        "id" : "1668",
        "source" : "990",
        "target" : "227",
        "shared_name" : "Tuba4a (pp) Prkar2b",
        "shared_interaction" : "pp",
        "name" : "Tuba4a (pp) Prkar2b",
        "interaction" : "pp",
        "combined_score" : 0.902,
        "SUID" : 1668,
        "selected" : false
      },
      "selected" : false
    }, {
      "data" : {
        "id" : "1385",
        "source" : "990",
        "target" : "459",
        "shared_name" : "Tuba4a (pp) Tubb6",
        "shared_interaction" : "pp",
        "name" : "Tuba4a (pp) Tubb6",
        "interaction" : "pp",
        "combined_score" : 0.961,
        "SUID" : 1385,
        "selected" : false
      },
      "selected" : false
    }, {
      "data" : {
        "id" : "943",
        "source" : "942",
        "target" : "182",
        "shared_name" : "Ppib (pp) Hsp90ab1",
        "shared_interaction" : "pp",
        "name" : "Ppib (pp) Hsp90ab1",
        "interaction" : "pp",
        "combined_score" : 0.584,
        "SUID" : 943,
        "selected" : false
      },
      "selected" : false
    }, {
      "data" : {
        "id" : "901",
        "source" : "900",
        "target" : "212",
        "shared_name" : "Bdh1 (pp) Hmgcl",
        "shared_interaction" : "pp",
        "name" : "Bdh1 (pp) Hmgcl",
        "interaction" : "pp",
        "combined_score" : 0.939,
        "SUID" : 901,
        "selected" : false
      },
      "selected" : false
    }, {
      "data" : {
        "id" : "2002",
        "source" : "820",
        "target" : "163",
        "shared_name" : "Tsfm (pp) Hspd1",
        "shared_interaction" : "pp",
        "name" : "Tsfm (pp) Hspd1",
        "interaction" : "pp",
        "combined_score" : 0.42,
        "SUID" : 2002,
        "selected" : false
      },
      "selected" : false
    }, {
      "data" : {
        "id" : "1991",
        "source" : "820",
        "target" : "238",
        "shared_name" : "Tsfm (pp) Mrps22",
        "shared_interaction" : "pp",
        "name" : "Tsfm (pp) Mrps22",
        "interaction" : "pp",
        "combined_score" : 0.684,
        "SUID" : 1991,
        "selected" : false
      },
      "selected" : false
    }, {
      "data" : {
        "id" : "1945",
        "source" : "820",
        "target" : "394",
        "shared_name" : "Tsfm (pp) Samm50",
        "shared_interaction" : "pp",
        "name" : "Tsfm (pp) Samm50",
        "interaction" : "pp",
        "combined_score" : 0.512,
        "SUID" : 1945,
        "selected" : false
      },
      "selected" : false
    }, {
      "data" : {
        "id" : "1673",
        "source" : "820",
        "target" : "91",
        "shared_name" : "Tsfm (pp) Atp5a1",
        "shared_interaction" : "pp",
        "name" : "Tsfm (pp) Atp5a1",
        "interaction" : "pp",
        "combined_score" : 0.561,
        "SUID" : 1673,
        "selected" : false
      },
      "selected" : false
    }, {
      "data" : {
        "id" : "1596",
        "source" : "820",
        "target" : "345",
        "shared_name" : "Tsfm (pp) Taco1",
        "shared_interaction" : "pp",
        "name" : "Tsfm (pp) Taco1",
        "interaction" : "pp",
        "combined_score" : 0.541,
        "SUID" : 1596,
        "selected" : false
      },
      "selected" : false
    }, {
      "data" : {
        "id" : "1440",
        "source" : "820",
        "target" : "415",
        "shared_name" : "Tsfm (pp) Mrpl2",
        "shared_interaction" : "pp",
        "name" : "Tsfm (pp) Mrpl2",
        "interaction" : "pp",
        "combined_score" : 0.826,
        "SUID" : 1440,
        "selected" : false
      },
      "selected" : false
    }, {
      "data" : {
        "id" : "1229",
        "source" : "820",
        "target" : "1092",
        "shared_name" : "Tsfm (pp) Mrpl11",
        "shared_interaction" : "pp",
        "name" : "Tsfm (pp) Mrpl11",
        "interaction" : "pp",
        "combined_score" : 0.798,
        "SUID" : 1229,
        "selected" : false
      },
      "selected" : false
    }, {
      "data" : {
        "id" : "821",
        "source" : "820",
        "target" : "229",
        "shared_name" : "Tsfm (pp) Bcs1l",
        "shared_interaction" : "pp",
        "name" : "Tsfm (pp) Bcs1l",
        "interaction" : "pp",
        "combined_score" : 0.538,
        "SUID" : 821,
        "selected" : false
      },
      "selected" : false
    }, {
      "data" : {
        "id" : "763",
        "source" : "762",
        "target" : "178",
        "shared_name" : "Bphl (pp) Hibadh",
        "shared_interaction" : "pp",
        "name" : "Bphl (pp) Hibadh",
        "interaction" : "pp",
        "combined_score" : 0.428,
        "SUID" : 763,
        "selected" : false
      },
      "selected" : false
    }, {
      "data" : {
        "id" : "1886",
        "source" : "735",
        "target" : "230",
        "shared_name" : "Fis1 (pp) Phb2",
        "shared_interaction" : "pp",
        "name" : "Fis1 (pp) Phb2",
        "interaction" : "pp",
        "combined_score" : 0.506,
        "SUID" : 1886,
        "selected" : false
      },
      "selected" : false
    }, {
      "data" : {
        "id" : "749",
        "source" : "735",
        "target" : "698",
        "shared_name" : "Fis1 (pp) Mtfp1",
        "shared_interaction" : "pp",
        "name" : "Fis1 (pp) Mtfp1",
        "interaction" : "pp",
        "combined_score" : 0.524,
        "SUID" : 749,
        "selected" : false
      },
      "selected" : false
    }, {
      "data" : {
        "id" : "944",
        "source" : "734",
        "target" : "230",
        "shared_name" : "Rhot1 (pp) Phb2",
        "shared_interaction" : "pp",
        "name" : "Rhot1 (pp) Phb2",
        "interaction" : "pp",
        "combined_score" : 0.424,
        "SUID" : 944,
        "selected" : false
      },
      "selected" : false
    }, {
      "data" : {
        "id" : "736",
        "source" : "734",
        "target" : "735",
        "shared_name" : "Rhot1 (pp) Fis1",
        "shared_interaction" : "pp",
        "name" : "Rhot1 (pp) Fis1",
        "interaction" : "pp",
        "combined_score" : 0.638,
        "SUID" : 736,
        "selected" : false
      },
      "selected" : false
    }, {
      "data" : {
        "id" : "1759",
        "source" : "719",
        "target" : "1649",
        "shared_name" : "Ggt7 (pp) Mgst3",
        "shared_interaction" : "pp",
        "name" : "Ggt7 (pp) Mgst3",
        "interaction" : "pp",
        "combined_score" : 0.9,
        "SUID" : 1759,
        "selected" : false
      },
      "selected" : false
    }, {
      "data" : {
        "id" : "1582",
        "source" : "719",
        "target" : "184",
        "shared_name" : "Ggt7 (pp) Glud1",
        "shared_interaction" : "pp",
        "name" : "Ggt7 (pp) Glud1",
        "interaction" : "pp",
        "combined_score" : 0.83,
        "SUID" : 1582,
        "selected" : false
      },
      "selected" : false
    }, {
      "data" : {
        "id" : "1955",
        "source" : "718",
        "target" : "184",
        "shared_name" : "Gls (pp) Glud1",
        "shared_interaction" : "pp",
        "name" : "Gls (pp) Glud1",
        "interaction" : "pp",
        "combined_score" : 0.931,
        "SUID" : 1955,
        "selected" : false
      },
      "selected" : false
    }, {
      "data" : {
        "id" : "720",
        "source" : "718",
        "target" : "719",
        "shared_name" : "Gls (pp) Ggt7",
        "shared_interaction" : "pp",
        "name" : "Gls (pp) Ggt7",
        "interaction" : "pp",
        "combined_score" : 0.835,
        "SUID" : 720,
        "selected" : false
      },
      "selected" : false
    }, {
      "data" : {
        "id" : "2004",
        "source" : "685",
        "target" : "310",
        "shared_name" : "Ivd (pp) Dbt",
        "shared_interaction" : "pp",
        "name" : "Ivd (pp) Dbt",
        "interaction" : "pp",
        "combined_score" : 0.945,
        "SUID" : 2004,
        "selected" : false
      },
      "selected" : false
    }, {
      "data" : {
        "id" : "1396",
        "source" : "685",
        "target" : "108",
        "shared_name" : "Ivd (pp) Mccc2",
        "shared_interaction" : "pp",
        "name" : "Ivd (pp) Mccc2",
        "interaction" : "pp",
        "combined_score" : 0.977,
        "SUID" : 1396,
        "selected" : false
      },
      "selected" : false
    }, {
      "data" : {
        "id" : "1241",
        "source" : "685",
        "target" : "213",
        "shared_name" : "Ivd (pp) Echs1",
        "shared_interaction" : "pp",
        "name" : "Ivd (pp) Echs1",
        "interaction" : "pp",
        "combined_score" : 0.942,
        "SUID" : 1241,
        "selected" : false
      },
      "selected" : false
    }, {
      "data" : {
        "id" : "998",
        "source" : "685",
        "target" : "123",
        "shared_name" : "Ivd (pp) Auh",
        "shared_interaction" : "pp",
        "name" : "Ivd (pp) Auh",
        "interaction" : "pp",
        "combined_score" : 0.509,
        "SUID" : 998,
        "selected" : false
      },
      "selected" : false
    }, {
      "data" : {
        "id" : "1922",
        "source" : "673",
        "target" : "1428",
        "shared_name" : "Abcb7 (pp) Glrx5",
        "shared_interaction" : "pp",
        "name" : "Abcb7 (pp) Glrx5",
        "interaction" : "pp",
        "combined_score" : 0.608,
        "SUID" : 1922,
        "selected" : false
      },
      "selected" : false
    }, {
      "data" : {
        "id" : "1851",
        "source" : "673",
        "target" : "218",
        "shared_name" : "Abcb7 (pp) Slc25a5",
        "shared_interaction" : "pp",
        "name" : "Abcb7 (pp) Slc25a5",
        "interaction" : "pp",
        "combined_score" : 0.416,
        "SUID" : 1851,
        "selected" : false
      },
      "selected" : false
    }, {
      "data" : {
        "id" : "662",
        "source" : "660",
        "target" : "661",
        "shared_name" : "Slc1a5 (pp) Slc7a5",
        "shared_interaction" : "pp",
        "name" : "Slc1a5 (pp) Slc7a5",
        "interaction" : "pp",
        "combined_score" : 0.686,
        "SUID" : 662,
        "selected" : false
      },
      "selected" : false
    }, {
      "data" : {
        "id" : "1903",
        "source" : "658",
        "target" : "75",
        "shared_name" : "Hibch (pp) Sod2",
        "shared_interaction" : "pp",
        "name" : "Hibch (pp) Sod2",
        "interaction" : "pp",
        "combined_score" : 0.597,
        "SUID" : 1903,
        "selected" : false
      },
      "selected" : false
    }, {
      "data" : {
        "id" : "1772",
        "source" : "658",
        "target" : "158",
        "shared_name" : "Hibch (pp) Etfdh",
        "shared_interaction" : "pp",
        "name" : "Hibch (pp) Etfdh",
        "interaction" : "pp",
        "combined_score" : 0.438,
        "SUID" : 1772,
        "selected" : false
      },
      "selected" : false
    }, {
      "data" : {
        "id" : "1622",
        "source" : "658",
        "target" : "73",
        "shared_name" : "Hibch (pp) Sdha",
        "shared_interaction" : "pp",
        "name" : "Hibch (pp) Sdha",
        "interaction" : "pp",
        "combined_score" : 0.416,
        "SUID" : 1622,
        "selected" : false
      },
      "selected" : false
    }, {
      "data" : {
        "id" : "1614",
        "source" : "658",
        "target" : "474",
        "shared_name" : "Hibch (pp) Acad9",
        "shared_interaction" : "pp",
        "name" : "Hibch (pp) Acad9",
        "interaction" : "pp",
        "combined_score" : 0.616,
        "SUID" : 1614,
        "selected" : false
      },
      "selected" : false
    }, {
      "data" : {
        "id" : "1537",
        "source" : "658",
        "target" : "86",
        "shared_name" : "Hibch (pp) Acaa2",
        "shared_interaction" : "pp",
        "name" : "Hibch (pp) Acaa2",
        "interaction" : "pp",
        "combined_score" : 0.73,
        "SUID" : 1537,
        "selected" : false
      },
      "selected" : false
    }, {
      "data" : {
        "id" : "1500",
        "source" : "658",
        "target" : "134",
        "shared_name" : "Hibch (pp) Ndufs1",
        "shared_interaction" : "pp",
        "name" : "Hibch (pp) Ndufs1",
        "interaction" : "pp",
        "combined_score" : 0.483,
        "SUID" : 1500,
        "selected" : false
      },
      "selected" : false
    }, {
      "data" : {
        "id" : "1309",
        "source" : "658",
        "target" : "79",
        "shared_name" : "Hibch (pp) Etfa",
        "shared_interaction" : "pp",
        "name" : "Hibch (pp) Etfa",
        "interaction" : "pp",
        "combined_score" : 0.743,
        "SUID" : 1309,
        "selected" : false
      },
      "selected" : false
    }, {
      "data" : {
        "id" : "1231",
        "source" : "658",
        "target" : "303",
        "shared_name" : "Hibch (pp) Pccb",
        "shared_interaction" : "pp",
        "name" : "Hibch (pp) Pccb",
        "interaction" : "pp",
        "combined_score" : 0.447,
        "SUID" : 1231,
        "selected" : false
      },
      "selected" : false
    }, {
      "data" : {
        "id" : "1091",
        "source" : "658",
        "target" : "178",
        "shared_name" : "Hibch (pp) Hibadh",
        "shared_interaction" : "pp",
        "name" : "Hibch (pp) Hibadh",
        "interaction" : "pp",
        "combined_score" : 0.987,
        "SUID" : 1091,
        "selected" : false
      },
      "selected" : false
    }, {
      "data" : {
        "id" : "985",
        "source" : "658",
        "target" : "108",
        "shared_name" : "Hibch (pp) Mccc2",
        "shared_interaction" : "pp",
        "name" : "Hibch (pp) Mccc2",
        "interaction" : "pp",
        "combined_score" : 0.404,
        "SUID" : 985,
        "selected" : false
      },
      "selected" : false
    }, {
      "data" : {
        "id" : "977",
        "source" : "658",
        "target" : "84",
        "shared_name" : "Hibch (pp) Uqcrc2",
        "shared_interaction" : "pp",
        "name" : "Hibch (pp) Uqcrc2",
        "interaction" : "pp",
        "combined_score" : 0.4,
        "SUID" : 977,
        "selected" : false
      },
      "selected" : false
    }, {
      "data" : {
        "id" : "951",
        "source" : "658",
        "target" : "213",
        "shared_name" : "Hibch (pp) Echs1",
        "shared_interaction" : "pp",
        "name" : "Hibch (pp) Echs1",
        "interaction" : "pp",
        "combined_score" : 0.954,
        "SUID" : 951,
        "selected" : false
      },
      "selected" : false
    }, {
      "data" : {
        "id" : "711",
        "source" : "658",
        "target" : "179",
        "shared_name" : "Hibch (pp) Hadhb",
        "shared_interaction" : "pp",
        "name" : "Hibch (pp) Hadhb",
        "interaction" : "pp",
        "combined_score" : 0.785,
        "SUID" : 711,
        "selected" : false
      },
      "selected" : false
    }, {
      "data" : {
        "id" : "659",
        "source" : "658",
        "target" : "103",
        "shared_name" : "Hibch (pp) Etfb",
        "shared_interaction" : "pp",
        "name" : "Hibch (pp) Etfb",
        "interaction" : "pp",
        "combined_score" : 0.572,
        "SUID" : 659,
        "selected" : false
      },
      "selected" : false
    }, {
      "data" : {
        "id" : "2014",
        "source" : "652",
        "target" : "76",
        "shared_name" : "Tkt (pp) Cs",
        "shared_interaction" : "pp",
        "name" : "Tkt (pp) Cs",
        "interaction" : "pp",
        "combined_score" : 0.419,
        "SUID" : 2014,
        "selected" : false
      },
      "selected" : false
    }, {
      "data" : {
        "id" : "1015",
        "source" : "652",
        "target" : "176",
        "shared_name" : "Tkt (pp) Pdhb",
        "shared_interaction" : "pp",
        "name" : "Tkt (pp) Pdhb",
        "interaction" : "pp",
        "combined_score" : 0.847,
        "SUID" : 1015,
        "selected" : false
      },
      "selected" : false
    }, {
      "data" : {
        "id" : "614",
        "source" : "613",
        "target" : "163",
        "shared_name" : "Car2 (pp) Hspd1",
        "shared_interaction" : "pp",
        "name" : "Car2 (pp) Hspd1",
        "interaction" : "pp",
        "combined_score" : 0.408,
        "SUID" : 614,
        "selected" : false
      },
      "selected" : false
    }, {
      "data" : {
        "id" : "1984",
        "source" : "604",
        "target" : "664",
        "shared_name" : "Emc7 (pp) Emc2",
        "shared_interaction" : "pp",
        "name" : "Emc7 (pp) Emc2",
        "interaction" : "pp",
        "combined_score" : 0.736,
        "SUID" : 1984,
        "selected" : false
      },
      "selected" : false
    }, {
      "data" : {
        "id" : "605",
        "source" : "604",
        "target" : "91",
        "shared_name" : "Emc7 (pp) Atp5a1",
        "shared_interaction" : "pp",
        "name" : "Emc7 (pp) Atp5a1",
        "interaction" : "pp",
        "combined_score" : 0.483,
        "SUID" : 605,
        "selected" : false
      },
      "selected" : false
    }, {
      "data" : {
        "id" : "1550",
        "source" : "580",
        "target" : "222",
        "shared_name" : "Dhodh (pp) Cyc1",
        "shared_interaction" : "pp",
        "name" : "Dhodh (pp) Cyc1",
        "interaction" : "pp",
        "combined_score" : 0.671,
        "SUID" : 1550,
        "selected" : false
      },
      "selected" : false
    }, {
      "data" : {
        "id" : "867",
        "source" : "580",
        "target" : "144",
        "shared_name" : "Dhodh (pp) Slc25a11",
        "shared_interaction" : "pp",
        "name" : "Dhodh (pp) Slc25a11",
        "interaction" : "pp",
        "combined_score" : 0.44,
        "SUID" : 867,
        "selected" : false
      },
      "selected" : false
    }, {
      "data" : {
        "id" : "558",
        "source" : "530",
        "target" : "535",
        "shared_name" : "Tamm41 (pp) Timm22",
        "shared_interaction" : "pp",
        "name" : "Tamm41 (pp) Timm22",
        "interaction" : "pp",
        "combined_score" : 0.581,
        "SUID" : 558,
        "selected" : false
      },
      "selected" : false
    }, {
      "data" : {
        "id" : "1564",
        "source" : "503",
        "target" : "1171",
        "shared_name" : "Rtn4 (pp) Carkd",
        "shared_interaction" : "pp",
        "name" : "Rtn4 (pp) Carkd",
        "interaction" : "pp",
        "combined_score" : 0.628,
        "SUID" : 1564,
        "selected" : false
      },
      "selected" : false
    }, {
      "data" : {
        "id" : "1547",
        "source" : "503",
        "target" : "275",
        "shared_name" : "Rtn4 (pp) Tmem65",
        "shared_interaction" : "pp",
        "name" : "Rtn4 (pp) Tmem65",
        "interaction" : "pp",
        "combined_score" : 0.618,
        "SUID" : 1547,
        "selected" : false
      },
      "selected" : false
    }, {
      "data" : {
        "id" : "504",
        "source" : "503",
        "target" : "367",
        "shared_name" : "Rtn4 (pp) Rab5a",
        "shared_interaction" : "pp",
        "name" : "Rtn4 (pp) Rab5a",
        "interaction" : "pp",
        "combined_score" : 0.506,
        "SUID" : 504,
        "selected" : false
      },
      "selected" : false
    }, {
      "data" : {
        "id" : "753",
        "source" : "493",
        "target" : "88",
        "shared_name" : "Tmem126a (pp) Atp5b",
        "shared_interaction" : "pp",
        "name" : "Tmem126a (pp) Atp5b",
        "interaction" : "pp",
        "combined_score" : 0.42,
        "SUID" : 753,
        "selected" : false
      },
      "selected" : false
    }, {
      "data" : {
        "id" : "1911",
        "source" : "474",
        "target" : "103",
        "shared_name" : "Acad9 (pp) Etfb",
        "shared_interaction" : "pp",
        "name" : "Acad9 (pp) Etfb",
        "interaction" : "pp",
        "combined_score" : 0.641,
        "SUID" : 1911,
        "selected" : false
      },
      "selected" : false
    }, {
      "data" : {
        "id" : "2017",
        "source" : "458",
        "target" : "1462",
        "shared_name" : "H2afv (pp) Lmnb1",
        "shared_interaction" : "pp",
        "name" : "H2afv (pp) Lmnb1",
        "interaction" : "pp",
        "combined_score" : 0.638,
        "SUID" : 2017,
        "selected" : false
      },
      "selected" : false
    }, {
      "data" : {
        "id" : "1839",
        "source" : "458",
        "target" : "234",
        "shared_name" : "H2afv (pp) Ndufa9",
        "shared_interaction" : "pp",
        "name" : "H2afv (pp) Ndufa9",
        "interaction" : "pp",
        "combined_score" : 0.524,
        "SUID" : 1839,
        "selected" : false
      },
      "selected" : false
    }, {
      "data" : {
        "id" : "1663",
        "source" : "458",
        "target" : "1662",
        "shared_name" : "H2afv (pp) Rab6b",
        "shared_interaction" : "pp",
        "name" : "H2afv (pp) Rab6b",
        "interaction" : "pp",
        "combined_score" : 0.553,
        "SUID" : 1663,
        "selected" : false
      },
      "selected" : false
    }, {
      "data" : {
        "id" : "1205",
        "source" : "458",
        "target" : "1030",
        "shared_name" : "H2afv (pp) Hist1h1e",
        "shared_interaction" : "pp",
        "name" : "H2afv (pp) Hist1h1e",
        "interaction" : "pp",
        "combined_score" : 0.666,
        "SUID" : 1205,
        "selected" : false
      },
      "selected" : false
    }, {
      "data" : {
        "id" : "991",
        "source" : "458",
        "target" : "990",
        "shared_name" : "H2afv (pp) Tuba4a",
        "shared_interaction" : "pp",
        "name" : "H2afv (pp) Tuba4a",
        "interaction" : "pp",
        "combined_score" : 0.596,
        "SUID" : 991,
        "selected" : false
      },
      "selected" : false
    }, {
      "data" : {
        "id" : "482",
        "source" : "458",
        "target" : "454",
        "shared_name" : "H2afv (pp) Ptcd3",
        "shared_interaction" : "pp",
        "name" : "H2afv (pp) Ptcd3",
        "interaction" : "pp",
        "combined_score" : 0.409,
        "SUID" : 482,
        "selected" : false
      },
      "selected" : false
    }, {
      "data" : {
        "id" : "460",
        "source" : "458",
        "target" : "459",
        "shared_name" : "H2afv (pp) Tubb6",
        "shared_interaction" : "pp",
        "name" : "H2afv (pp) Tubb6",
        "interaction" : "pp",
        "combined_score" : 0.441,
        "SUID" : 460,
        "selected" : false
      },
      "selected" : false
    }, {
      "data" : {
        "id" : "1927",
        "source" : "454",
        "target" : "345",
        "shared_name" : "Ptcd3 (pp) Taco1",
        "shared_interaction" : "pp",
        "name" : "Ptcd3 (pp) Taco1",
        "interaction" : "pp",
        "combined_score" : 0.54,
        "SUID" : 1927,
        "selected" : false
      },
      "selected" : false
    }, {
      "data" : {
        "id" : "1324",
        "source" : "454",
        "target" : "134",
        "shared_name" : "Ptcd3 (pp) Ndufs1",
        "shared_interaction" : "pp",
        "name" : "Ptcd3 (pp) Ndufs1",
        "interaction" : "pp",
        "combined_score" : 0.421,
        "SUID" : 1324,
        "selected" : false
      },
      "selected" : false
    }, {
      "data" : {
        "id" : "1230",
        "source" : "454",
        "target" : "1092",
        "shared_name" : "Ptcd3 (pp) Mrpl11",
        "shared_interaction" : "pp",
        "name" : "Ptcd3 (pp) Mrpl11",
        "interaction" : "pp",
        "combined_score" : 0.545,
        "SUID" : 1230,
        "selected" : false
      },
      "selected" : false
    }, {
      "data" : {
        "id" : "1057",
        "source" : "454",
        "target" : "239",
        "shared_name" : "Ptcd3 (pp) Atad3a",
        "shared_interaction" : "pp",
        "name" : "Ptcd3 (pp) Atad3a",
        "interaction" : "pp",
        "combined_score" : 0.541,
        "SUID" : 1057,
        "selected" : false
      },
      "selected" : false
    }, {
      "data" : {
        "id" : "1811",
        "source" : "444",
        "target" : "76",
        "shared_name" : "Got2 (pp) Cs",
        "shared_interaction" : "pp",
        "name" : "Got2 (pp) Cs",
        "interaction" : "pp",
        "combined_score" : 0.905,
        "SUID" : 1811,
        "selected" : false
      },
      "selected" : false
    }, {
      "data" : {
        "id" : "1585",
        "source" : "444",
        "target" : "169",
        "shared_name" : "Got2 (pp) Idh3b",
        "shared_interaction" : "pp",
        "name" : "Got2 (pp) Idh3b",
        "interaction" : "pp",
        "combined_score" : 0.835,
        "SUID" : 1585,
        "selected" : false
      },
      "selected" : false
    }, {
      "data" : {
        "id" : "1555",
        "source" : "444",
        "target" : "184",
        "shared_name" : "Got2 (pp) Glud1",
        "shared_interaction" : "pp",
        "name" : "Got2 (pp) Glud1",
        "interaction" : "pp",
        "combined_score" : 0.863,
        "SUID" : 1555,
        "selected" : false
      },
      "selected" : false
    }, {
      "data" : {
        "id" : "1546",
        "source" : "444",
        "target" : "224",
        "shared_name" : "Got2 (pp) Fh1",
        "shared_interaction" : "pp",
        "name" : "Got2 (pp) Fh1",
        "interaction" : "pp",
        "combined_score" : 0.421,
        "SUID" : 1546,
        "selected" : false
      },
      "selected" : false
    }, {
      "data" : {
        "id" : "1503",
        "source" : "444",
        "target" : "153",
        "shared_name" : "Got2 (pp) Ogdhl",
        "shared_interaction" : "pp",
        "name" : "Got2 (pp) Ogdhl",
        "interaction" : "pp",
        "combined_score" : 0.818,
        "SUID" : 1503,
        "selected" : false
      },
      "selected" : false
    }, {
      "data" : {
        "id" : "866",
        "source" : "444",
        "target" : "164",
        "shared_name" : "Got2 (pp) Mdh2",
        "shared_interaction" : "pp",
        "name" : "Got2 (pp) Mdh2",
        "interaction" : "pp",
        "combined_score" : 0.974,
        "SUID" : 866,
        "selected" : false
      },
      "selected" : false
    }, {
      "data" : {
        "id" : "1693",
        "source" : "443",
        "target" : "283",
        "shared_name" : "Slc25a12 (pp) Vdac1",
        "shared_interaction" : "pp",
        "name" : "Slc25a12 (pp) Vdac1",
        "interaction" : "pp",
        "combined_score" : 0.416,
        "SUID" : 1693,
        "selected" : false
      },
      "selected" : false
    }, {
      "data" : {
        "id" : "1162",
        "source" : "443",
        "target" : "314",
        "shared_name" : "Slc25a12 (pp) Gm9797",
        "shared_interaction" : "pp",
        "name" : "Slc25a12 (pp) Gm9797",
        "interaction" : "pp",
        "combined_score" : 0.523,
        "SUID" : 1162,
        "selected" : false
      },
      "selected" : false
    }, {
      "data" : {
        "id" : "445",
        "source" : "443",
        "target" : "444",
        "shared_name" : "Slc25a12 (pp) Got2",
        "shared_interaction" : "pp",
        "name" : "Slc25a12 (pp) Got2",
        "interaction" : "pp",
        "combined_score" : 0.909,
        "SUID" : 445,
        "selected" : false
      },
      "selected" : false
    }, {
      "data" : {
        "id" : "1902",
        "source" : "426",
        "target" : "147",
        "shared_name" : "Atp5j2 (pp) Atp5k",
        "shared_interaction" : "pp",
        "name" : "Atp5j2 (pp) Atp5k",
        "interaction" : "pp",
        "combined_score" : 0.991,
        "SUID" : 1902,
        "selected" : false
      },
      "selected" : false
    }, {
      "data" : {
        "id" : "1898",
        "source" : "426",
        "target" : "84",
        "shared_name" : "Atp5j2 (pp) Uqcrc2",
        "shared_interaction" : "pp",
        "name" : "Atp5j2 (pp) Uqcrc2",
        "interaction" : "pp",
        "combined_score" : 0.564,
        "SUID" : 1898,
        "selected" : false
      },
      "selected" : false
    }, {
      "data" : {
        "id" : "1893",
        "source" : "426",
        "target" : "160",
        "shared_name" : "Atp5j2 (pp) Atp5j",
        "shared_interaction" : "pp",
        "name" : "Atp5j2 (pp) Atp5j",
        "interaction" : "pp",
        "combined_score" : 0.993,
        "SUID" : 1893,
        "selected" : false
      },
      "selected" : false
    }, {
      "data" : {
        "id" : "1877",
        "source" : "426",
        "target" : "187",
        "shared_name" : "Atp5j2 (pp) Ndufa8",
        "shared_interaction" : "pp",
        "name" : "Atp5j2 (pp) Ndufa8",
        "interaction" : "pp",
        "combined_score" : 0.771,
        "SUID" : 1877,
        "selected" : false
      },
      "selected" : false
    }, {
      "data" : {
        "id" : "1876",
        "source" : "426",
        "target" : "188",
        "shared_name" : "Atp5j2 (pp) Idh3g",
        "shared_interaction" : "pp",
        "name" : "Atp5j2 (pp) Idh3g",
        "interaction" : "pp",
        "combined_score" : 0.414,
        "SUID" : 1876,
        "selected" : false
      },
      "selected" : false
    }, {
      "data" : {
        "id" : "1777",
        "source" : "426",
        "target" : "112",
        "shared_name" : "Atp5j2 (pp) Ndufs7",
        "shared_interaction" : "pp",
        "name" : "Atp5j2 (pp) Ndufs7",
        "interaction" : "pp",
        "combined_score" : 0.819,
        "SUID" : 1777,
        "selected" : false
      },
      "selected" : false
    }, {
      "data" : {
        "id" : "1765",
        "source" : "426",
        "target" : "150",
        "shared_name" : "Atp5j2 (pp) Ndufa7",
        "shared_interaction" : "pp",
        "name" : "Atp5j2 (pp) Ndufa7",
        "interaction" : "pp",
        "combined_score" : 0.758,
        "SUID" : 1765,
        "selected" : false
      },
      "selected" : false
    }, {
      "data" : {
        "id" : "1721",
        "source" : "426",
        "target" : "102",
        "shared_name" : "Atp5j2 (pp) Ndufb9",
        "shared_interaction" : "pp",
        "name" : "Atp5j2 (pp) Ndufb9",
        "interaction" : "pp",
        "combined_score" : 0.841,
        "SUID" : 1721,
        "selected" : false
      },
      "selected" : false
    }, {
      "data" : {
        "id" : "1688",
        "source" : "426",
        "target" : "148",
        "shared_name" : "Atp5j2 (pp) Ndufa4",
        "shared_interaction" : "pp",
        "name" : "Atp5j2 (pp) Ndufa4",
        "interaction" : "pp",
        "combined_score" : 0.775,
        "SUID" : 1688,
        "selected" : false
      },
      "selected" : false
    }, {
      "data" : {
        "id" : "1684",
        "source" : "426",
        "target" : "117",
        "shared_name" : "Atp5j2 (pp) Cox7a2",
        "shared_interaction" : "pp",
        "name" : "Atp5j2 (pp) Cox7a2",
        "interaction" : "pp",
        "combined_score" : 0.619,
        "SUID" : 1684,
        "selected" : false
      },
      "selected" : false
    }, {
      "data" : {
        "id" : "1575",
        "source" : "426",
        "target" : "81",
        "shared_name" : "Atp5j2 (pp) Ndufa10",
        "shared_interaction" : "pp",
        "name" : "Atp5j2 (pp) Ndufa10",
        "interaction" : "pp",
        "combined_score" : 0.586,
        "SUID" : 1575,
        "selected" : false
      },
      "selected" : false
    }, {
      "data" : {
        "id" : "1485",
        "source" : "426",
        "target" : "305",
        "shared_name" : "Atp5j2 (pp) Cox6b1",
        "shared_interaction" : "pp",
        "name" : "Atp5j2 (pp) Cox6b1",
        "interaction" : "pp",
        "combined_score" : 0.834,
        "SUID" : 1485,
        "selected" : false
      },
      "selected" : false
    }, {
      "data" : {
        "id" : "1380",
        "source" : "426",
        "target" : "131",
        "shared_name" : "Atp5j2 (pp) Cox6c",
        "shared_interaction" : "pp",
        "name" : "Atp5j2 (pp) Cox6c",
        "interaction" : "pp",
        "combined_score" : 0.877,
        "SUID" : 1380,
        "selected" : false
      },
      "selected" : false
    }, {
      "data" : {
        "id" : "1360",
        "source" : "426",
        "target" : "103",
        "shared_name" : "Atp5j2 (pp) Etfb",
        "shared_interaction" : "pp",
        "name" : "Atp5j2 (pp) Etfb",
        "interaction" : "pp",
        "combined_score" : 0.48,
        "SUID" : 1360,
        "selected" : false
      },
      "selected" : false
    }, {
      "data" : {
        "id" : "1278",
        "source" : "426",
        "target" : "254",
        "shared_name" : "Atp5j2 (pp) Ndufb8",
        "shared_interaction" : "pp",
        "name" : "Atp5j2 (pp) Ndufb8",
        "interaction" : "pp",
        "combined_score" : 0.669,
        "SUID" : 1278,
        "selected" : false
      },
      "selected" : false
    }, {
      "data" : {
        "id" : "1269",
        "source" : "426",
        "target" : "288",
        "shared_name" : "Atp5j2 (pp) Cox4i1",
        "shared_interaction" : "pp",
        "name" : "Atp5j2 (pp) Cox4i1",
        "interaction" : "pp",
        "combined_score" : 0.815,
        "SUID" : 1269,
        "selected" : false
      },
      "selected" : false
    }, {
      "data" : {
        "id" : "1187",
        "source" : "426",
        "target" : "121",
        "shared_name" : "Atp5j2 (pp) Hint2",
        "shared_interaction" : "pp",
        "name" : "Atp5j2 (pp) Hint2",
        "interaction" : "pp",
        "combined_score" : 0.428,
        "SUID" : 1187,
        "selected" : false
      },
      "selected" : false
    }, {
      "data" : {
        "id" : "1145",
        "source" : "426",
        "target" : "193",
        "shared_name" : "Atp5j2 (pp) Atp6v1g2",
        "shared_interaction" : "pp",
        "name" : "Atp5j2 (pp) Atp6v1g2",
        "interaction" : "pp",
        "combined_score" : 0.733,
        "SUID" : 1145,
        "selected" : false
      },
      "selected" : false
    }, {
      "data" : {
        "id" : "1083",
        "source" : "426",
        "target" : "118",
        "shared_name" : "Atp5j2 (pp) Cox5a",
        "shared_interaction" : "pp",
        "name" : "Atp5j2 (pp) Cox5a",
        "interaction" : "pp",
        "combined_score" : 0.857,
        "SUID" : 1083,
        "selected" : false
      },
      "selected" : false
    }, {
      "data" : {
        "id" : "1025",
        "source" : "426",
        "target" : "265",
        "shared_name" : "Atp5j2 (pp) Ndufa6",
        "shared_interaction" : "pp",
        "name" : "Atp5j2 (pp) Ndufa6",
        "interaction" : "pp",
        "combined_score" : 0.87,
        "SUID" : 1025,
        "selected" : false
      },
      "selected" : false
    }, {
      "data" : {
        "id" : "1001",
        "source" : "426",
        "target" : "100",
        "shared_name" : "Atp5j2 (pp) Ndufb10",
        "shared_interaction" : "pp",
        "name" : "Atp5j2 (pp) Ndufb10",
        "interaction" : "pp",
        "combined_score" : 0.835,
        "SUID" : 1001,
        "selected" : false
      },
      "selected" : false
    }, {
      "data" : {
        "id" : "997",
        "source" : "426",
        "target" : "145",
        "shared_name" : "Atp5j2 (pp) Ndufs2",
        "shared_interaction" : "pp",
        "name" : "Atp5j2 (pp) Ndufs2",
        "interaction" : "pp",
        "combined_score" : 0.594,
        "SUID" : 997,
        "selected" : false
      },
      "selected" : false
    }, {
      "data" : {
        "id" : "941",
        "source" : "426",
        "target" : "156",
        "shared_name" : "Atp5j2 (pp) Ndufs8",
        "shared_interaction" : "pp",
        "name" : "Atp5j2 (pp) Ndufs8",
        "interaction" : "pp",
        "combined_score" : 0.834,
        "SUID" : 941,
        "selected" : false
      },
      "selected" : false
    }, {
      "data" : {
        "id" : "939",
        "source" : "426",
        "target" : "127",
        "shared_name" : "Atp5j2 (pp) Usmg5",
        "shared_interaction" : "pp",
        "name" : "Atp5j2 (pp) Usmg5",
        "interaction" : "pp",
        "combined_score" : 0.907,
        "SUID" : 939,
        "selected" : false
      },
      "selected" : false
    }, {
      "data" : {
        "id" : "927",
        "source" : "426",
        "target" : "111",
        "shared_name" : "Atp5j2 (pp) Ndufv2",
        "shared_interaction" : "pp",
        "name" : "Atp5j2 (pp) Ndufv2",
        "interaction" : "pp",
        "combined_score" : 0.756,
        "SUID" : 927,
        "selected" : false
      },
      "selected" : false
    }, {
      "data" : {
        "id" : "909",
        "source" : "426",
        "target" : "78",
        "shared_name" : "Atp5j2 (pp) Uqcrfs1",
        "shared_interaction" : "pp",
        "name" : "Atp5j2 (pp) Uqcrfs1",
        "interaction" : "pp",
        "combined_score" : 0.477,
        "SUID" : 909,
        "selected" : false
      },
      "selected" : false
    }, {
      "data" : {
        "id" : "888",
        "source" : "426",
        "target" : "94",
        "shared_name" : "Atp5j2 (pp) Atp5d",
        "shared_interaction" : "pp",
        "name" : "Atp5j2 (pp) Atp5d",
        "interaction" : "pp",
        "combined_score" : 0.992,
        "SUID" : 888,
        "selected" : false
      },
      "selected" : false
    }, {
      "data" : {
        "id" : "832",
        "source" : "426",
        "target" : "130",
        "shared_name" : "Atp5j2 (pp) Ndufs6",
        "shared_interaction" : "pp",
        "name" : "Atp5j2 (pp) Ndufs6",
        "interaction" : "pp",
        "combined_score" : 0.894,
        "SUID" : 832,
        "selected" : false
      },
      "selected" : false
    }, {
      "data" : {
        "id" : "796",
        "source" : "426",
        "target" : "128",
        "shared_name" : "Atp5j2 (pp) Ndufa5",
        "shared_interaction" : "pp",
        "name" : "Atp5j2 (pp) Ndufa5",
        "interaction" : "pp",
        "combined_score" : 0.884,
        "SUID" : 796,
        "selected" : false
      },
      "selected" : false
    }, {
      "data" : {
        "id" : "741",
        "source" : "426",
        "target" : "115",
        "shared_name" : "Atp5j2 (pp) Ndufa2",
        "shared_interaction" : "pp",
        "name" : "Atp5j2 (pp) Ndufa2",
        "interaction" : "pp",
        "combined_score" : 0.836,
        "SUID" : 741,
        "selected" : false
      },
      "selected" : false
    }, {
      "data" : {
        "id" : "723",
        "source" : "426",
        "target" : "222",
        "shared_name" : "Atp5j2 (pp) Cyc1",
        "shared_interaction" : "pp",
        "name" : "Atp5j2 (pp) Cyc1",
        "interaction" : "pp",
        "combined_score" : 0.66,
        "SUID" : 723,
        "selected" : false
      },
      "selected" : false
    }, {
      "data" : {
        "id" : "706",
        "source" : "426",
        "target" : "120",
        "shared_name" : "Atp5j2 (pp) Ndufb11",
        "shared_interaction" : "pp",
        "name" : "Atp5j2 (pp) Ndufb11",
        "interaction" : "pp",
        "combined_score" : 0.82,
        "SUID" : 706,
        "selected" : false
      },
      "selected" : false
    }, {
      "data" : {
        "id" : "697",
        "source" : "426",
        "target" : "88",
        "shared_name" : "Atp5j2 (pp) Atp5b",
        "shared_interaction" : "pp",
        "name" : "Atp5j2 (pp) Atp5b",
        "interaction" : "pp",
        "combined_score" : 0.936,
        "SUID" : 697,
        "selected" : false
      },
      "selected" : false
    }, {
      "data" : {
        "id" : "529",
        "source" : "426",
        "target" : "91",
        "shared_name" : "Atp5j2 (pp) Atp5a1",
        "shared_interaction" : "pp",
        "name" : "Atp5j2 (pp) Atp5a1",
        "interaction" : "pp",
        "combined_score" : 0.94,
        "SUID" : 529,
        "selected" : false
      },
      "selected" : false
    }, {
      "data" : {
        "id" : "427",
        "source" : "426",
        "target" : "391",
        "shared_name" : "Atp5j2 (pp) Ndufb6",
        "shared_interaction" : "pp",
        "name" : "Atp5j2 (pp) Ndufb6",
        "interaction" : "pp",
        "combined_score" : 0.665,
        "SUID" : 427,
        "selected" : false
      },
      "selected" : false
    }, {
      "data" : {
        "id" : "1959",
        "source" : "414",
        "target" : "202",
        "shared_name" : "Ak4 (pp) Tufm",
        "shared_interaction" : "pp",
        "name" : "Ak4 (pp) Tufm",
        "interaction" : "pp",
        "combined_score" : 0.48,
        "SUID" : 1959,
        "selected" : false
      },
      "selected" : false
    }, {
      "data" : {
        "id" : "1755",
        "source" : "414",
        "target" : "93",
        "shared_name" : "Ak4 (pp) Mrps7",
        "shared_interaction" : "pp",
        "name" : "Ak4 (pp) Mrps7",
        "interaction" : "pp",
        "combined_score" : 0.498,
        "SUID" : 1755,
        "selected" : false
      },
      "selected" : false
    }, {
      "data" : {
        "id" : "416",
        "source" : "414",
        "target" : "415",
        "shared_name" : "Ak4 (pp) Mrpl2",
        "shared_interaction" : "pp",
        "name" : "Ak4 (pp) Mrpl2",
        "interaction" : "pp",
        "combined_score" : 0.582,
        "SUID" : 416,
        "selected" : false
      },
      "selected" : false
    }, {
      "data" : {
        "id" : "2044",
        "source" : "411",
        "target" : "222",
        "shared_name" : "Ogdh (pp) Cyc1",
        "shared_interaction" : "pp",
        "name" : "Ogdh (pp) Cyc1",
        "interaction" : "pp",
        "combined_score" : 0.439,
        "SUID" : 2044,
        "selected" : false
      },
      "selected" : false
    }, {
      "data" : {
        "id" : "1915",
        "source" : "411",
        "target" : "72",
        "shared_name" : "Ogdh (pp) Pdha1",
        "shared_interaction" : "pp",
        "name" : "Ogdh (pp) Pdha1",
        "interaction" : "pp",
        "combined_score" : 0.666,
        "SUID" : 1915,
        "selected" : false
      },
      "selected" : false
    }, {
      "data" : {
        "id" : "1879",
        "source" : "411",
        "target" : "134",
        "shared_name" : "Ogdh (pp) Ndufs1",
        "shared_interaction" : "pp",
        "name" : "Ogdh (pp) Ndufs1",
        "interaction" : "pp",
        "combined_score" : 0.579,
        "SUID" : 1879,
        "selected" : false
      },
      "selected" : false
    }, {
      "data" : {
        "id" : "1764",
        "source" : "411",
        "target" : "184",
        "shared_name" : "Ogdh (pp) Glud1",
        "shared_interaction" : "pp",
        "name" : "Ogdh (pp) Glud1",
        "interaction" : "pp",
        "combined_score" : 0.886,
        "SUID" : 1764,
        "selected" : false
      },
      "selected" : false
    }, {
      "data" : {
        "id" : "1731",
        "source" : "411",
        "target" : "88",
        "shared_name" : "Ogdh (pp) Atp5b",
        "shared_interaction" : "pp",
        "name" : "Ogdh (pp) Atp5b",
        "interaction" : "pp",
        "combined_score" : 0.625,
        "SUID" : 1731,
        "selected" : false
      },
      "selected" : false
    }, {
      "data" : {
        "id" : "1717",
        "source" : "411",
        "target" : "75",
        "shared_name" : "Ogdh (pp) Sod2",
        "shared_interaction" : "pp",
        "name" : "Ogdh (pp) Sod2",
        "interaction" : "pp",
        "combined_score" : 0.424,
        "SUID" : 1717,
        "selected" : false
      },
      "selected" : false
    }, {
      "data" : {
        "id" : "1613",
        "source" : "411",
        "target" : "144",
        "shared_name" : "Ogdh (pp) Slc25a11",
        "shared_interaction" : "pp",
        "name" : "Ogdh (pp) Slc25a11",
        "interaction" : "pp",
        "combined_score" : 0.53,
        "SUID" : 1613,
        "selected" : false
      },
      "selected" : false
    }, {
      "data" : {
        "id" : "1560",
        "source" : "411",
        "target" : "172",
        "shared_name" : "Ogdh (pp) Suclg2",
        "shared_interaction" : "pp",
        "name" : "Ogdh (pp) Suclg2",
        "interaction" : "pp",
        "combined_score" : 0.998,
        "SUID" : 1560,
        "selected" : false
      },
      "selected" : false
    }, {
      "data" : {
        "id" : "1527",
        "source" : "411",
        "target" : "145",
        "shared_name" : "Ogdh (pp) Ndufs2",
        "shared_interaction" : "pp",
        "name" : "Ogdh (pp) Ndufs2",
        "interaction" : "pp",
        "combined_score" : 0.428,
        "SUID" : 1527,
        "selected" : false
      },
      "selected" : false
    }, {
      "data" : {
        "id" : "1477",
        "source" : "411",
        "target" : "91",
        "shared_name" : "Ogdh (pp) Atp5a1",
        "shared_interaction" : "pp",
        "name" : "Ogdh (pp) Atp5a1",
        "interaction" : "pp",
        "combined_score" : 0.668,
        "SUID" : 1477,
        "selected" : false
      },
      "selected" : false
    }, {
      "data" : {
        "id" : "1365",
        "source" : "411",
        "target" : "212",
        "shared_name" : "Ogdh (pp) Hmgcl",
        "shared_interaction" : "pp",
        "name" : "Ogdh (pp) Hmgcl",
        "interaction" : "pp",
        "combined_score" : 0.434,
        "SUID" : 1365,
        "selected" : false
      },
      "selected" : false
    }, {
      "data" : {
        "id" : "1275",
        "source" : "411",
        "target" : "248",
        "shared_name" : "Ogdh (pp) Aco2",
        "shared_interaction" : "pp",
        "name" : "Ogdh (pp) Aco2",
        "interaction" : "pp",
        "combined_score" : 0.866,
        "SUID" : 1275,
        "selected" : false
      },
      "selected" : false
    }, {
      "data" : {
        "id" : "1271",
        "source" : "411",
        "target" : "169",
        "shared_name" : "Ogdh (pp) Idh3b",
        "shared_interaction" : "pp",
        "name" : "Ogdh (pp) Idh3b",
        "interaction" : "pp",
        "combined_score" : 0.932,
        "SUID" : 1271,
        "selected" : false
      },
      "selected" : false
    }, {
      "data" : {
        "id" : "1239",
        "source" : "411",
        "target" : "99",
        "shared_name" : "Ogdh (pp) Suclg1",
        "shared_interaction" : "pp",
        "name" : "Ogdh (pp) Suclg1",
        "interaction" : "pp",
        "combined_score" : 0.981,
        "SUID" : 1239,
        "selected" : false
      },
      "selected" : false
    }, {
      "data" : {
        "id" : "1195",
        "source" : "411",
        "target" : "112",
        "shared_name" : "Ogdh (pp) Ndufs7",
        "shared_interaction" : "pp",
        "name" : "Ogdh (pp) Ndufs7",
        "interaction" : "pp",
        "combined_score" : 0.501,
        "SUID" : 1195,
        "selected" : false
      },
      "selected" : false
    }, {
      "data" : {
        "id" : "1157",
        "source" : "411",
        "target" : "89",
        "shared_name" : "Ogdh (pp) Pdhx",
        "shared_interaction" : "pp",
        "name" : "Ogdh (pp) Pdhx",
        "interaction" : "pp",
        "combined_score" : 0.956,
        "SUID" : 1157,
        "selected" : false
      },
      "selected" : false
    }, {
      "data" : {
        "id" : "1131",
        "source" : "411",
        "target" : "310",
        "shared_name" : "Ogdh (pp) Dbt",
        "shared_interaction" : "pp",
        "name" : "Ogdh (pp) Dbt",
        "interaction" : "pp",
        "combined_score" : 0.899,
        "SUID" : 1131,
        "selected" : false
      },
      "selected" : false
    }, {
      "data" : {
        "id" : "1108",
        "source" : "411",
        "target" : "164",
        "shared_name" : "Ogdh (pp) Mdh2",
        "shared_interaction" : "pp",
        "name" : "Ogdh (pp) Mdh2",
        "interaction" : "pp",
        "combined_score" : 0.751,
        "SUID" : 1108,
        "selected" : false
      },
      "selected" : false
    }, {
      "data" : {
        "id" : "1041",
        "source" : "411",
        "target" : "188",
        "shared_name" : "Ogdh (pp) Idh3g",
        "shared_interaction" : "pp",
        "name" : "Ogdh (pp) Idh3g",
        "interaction" : "pp",
        "combined_score" : 0.953,
        "SUID" : 1041,
        "selected" : false
      },
      "selected" : false
    }, {
      "data" : {
        "id" : "984",
        "source" : "411",
        "target" : "179",
        "shared_name" : "Ogdh (pp) Hadhb",
        "shared_interaction" : "pp",
        "name" : "Ogdh (pp) Hadhb",
        "interaction" : "pp",
        "combined_score" : 0.429,
        "SUID" : 984,
        "selected" : false
      },
      "selected" : false
    }, {
      "data" : {
        "id" : "813",
        "source" : "411",
        "target" : "136",
        "shared_name" : "Ogdh (pp) Dlst",
        "shared_interaction" : "pp",
        "name" : "Ogdh (pp) Dlst",
        "interaction" : "pp",
        "combined_score" : 0.998,
        "SUID" : 813,
        "selected" : false
      },
      "selected" : false
    }, {
      "data" : {
        "id" : "801",
        "source" : "411",
        "target" : "444",
        "shared_name" : "Ogdh (pp) Got2",
        "shared_interaction" : "pp",
        "name" : "Ogdh (pp) Got2",
        "interaction" : "pp",
        "combined_score" : 0.836,
        "SUID" : 801,
        "selected" : false
      },
      "selected" : false
    }, {
      "data" : {
        "id" : "757",
        "source" : "411",
        "target" : "224",
        "shared_name" : "Ogdh (pp) Fh1",
        "shared_interaction" : "pp",
        "name" : "Ogdh (pp) Fh1",
        "interaction" : "pp",
        "combined_score" : 0.831,
        "SUID" : 757,
        "selected" : false
      },
      "selected" : false
    }, {
      "data" : {
        "id" : "690",
        "source" : "411",
        "target" : "83",
        "shared_name" : "Ogdh (pp) Dlat",
        "shared_interaction" : "pp",
        "name" : "Ogdh (pp) Dlat",
        "interaction" : "pp",
        "combined_score" : 0.926,
        "SUID" : 690,
        "selected" : false
      },
      "selected" : false
    }, {
      "data" : {
        "id" : "424",
        "source" : "411",
        "target" : "176",
        "shared_name" : "Ogdh (pp) Pdhb",
        "shared_interaction" : "pp",
        "name" : "Ogdh (pp) Pdhb",
        "interaction" : "pp",
        "combined_score" : 0.688,
        "SUID" : 424,
        "selected" : false
      },
      "selected" : false
    }, {
      "data" : {
        "id" : "413",
        "source" : "411",
        "target" : "73",
        "shared_name" : "Ogdh (pp) Sdha",
        "shared_interaction" : "pp",
        "name" : "Ogdh (pp) Sdha",
        "interaction" : "pp",
        "combined_score" : 0.906,
        "SUID" : 413,
        "selected" : false
      },
      "selected" : false
    }, {
      "data" : {
        "id" : "412",
        "source" : "411",
        "target" : "76",
        "shared_name" : "Ogdh (pp) Cs",
        "shared_interaction" : "pp",
        "name" : "Ogdh (pp) Cs",
        "interaction" : "pp",
        "combined_score" : 0.678,
        "SUID" : 412,
        "selected" : false
      },
      "selected" : false
    }, {
      "data" : {
        "id" : "1762",
        "source" : "404",
        "target" : "1293",
        "shared_name" : "Iars2 (pp) Gars",
        "shared_interaction" : "pp",
        "name" : "Iars2 (pp) Gars",
        "interaction" : "pp",
        "combined_score" : 0.668,
        "SUID" : 1762,
        "selected" : false
      },
      "selected" : false
    }, {
      "data" : {
        "id" : "864",
        "source" : "404",
        "target" : "415",
        "shared_name" : "Iars2 (pp) Mrpl2",
        "shared_interaction" : "pp",
        "name" : "Iars2 (pp) Mrpl2",
        "interaction" : "pp",
        "combined_score" : 0.409,
        "SUID" : 864,
        "selected" : false
      },
      "selected" : false
    }, {
      "data" : {
        "id" : "682",
        "source" : "404",
        "target" : "134",
        "shared_name" : "Iars2 (pp) Ndufs1",
        "shared_interaction" : "pp",
        "name" : "Iars2 (pp) Ndufs1",
        "interaction" : "pp",
        "combined_score" : 0.422,
        "SUID" : 682,
        "selected" : false
      },
      "selected" : false
    }, {
      "data" : {
        "id" : "1951",
        "source" : "394",
        "target" : "535",
        "shared_name" : "Samm50 (pp) Timm22",
        "shared_interaction" : "pp",
        "name" : "Samm50 (pp) Timm22",
        "interaction" : "pp",
        "combined_score" : 0.434,
        "SUID" : 1951,
        "selected" : false
      },
      "selected" : false
    }, {
      "data" : {
        "id" : "1942",
        "source" : "394",
        "target" : "735",
        "shared_name" : "Samm50 (pp) Fis1",
        "shared_interaction" : "pp",
        "name" : "Samm50 (pp) Fis1",
        "interaction" : "pp",
        "combined_score" : 0.4,
        "SUID" : 1942,
        "selected" : false
      },
      "selected" : false
    }, {
      "data" : {
        "id" : "2005",
        "source" : "391",
        "target" : "288",
        "shared_name" : "Ndufb6 (pp) Cox4i1",
        "shared_interaction" : "pp",
        "name" : "Ndufb6 (pp) Cox4i1",
        "interaction" : "pp",
        "combined_score" : 0.459,
        "SUID" : 2005,
        "selected" : false
      },
      "selected" : false
    }, {
      "data" : {
        "id" : "1977",
        "source" : "391",
        "target" : "196",
        "shared_name" : "Ndufb6 (pp) Ndufaf3",
        "shared_interaction" : "pp",
        "name" : "Ndufb6 (pp) Ndufaf3",
        "interaction" : "pp",
        "combined_score" : 0.948,
        "SUID" : 1977,
        "selected" : false
      },
      "selected" : false
    }, {
      "data" : {
        "id" : "1935",
        "source" : "391",
        "target" : "84",
        "shared_name" : "Ndufb6 (pp) Uqcrc2",
        "shared_interaction" : "pp",
        "name" : "Ndufb6 (pp) Uqcrc2",
        "interaction" : "pp",
        "combined_score" : 0.97,
        "SUID" : 1935,
        "selected" : false
      },
      "selected" : false
    }, {
      "data" : {
        "id" : "1864",
        "source" : "391",
        "target" : "134",
        "shared_name" : "Ndufb6 (pp) Ndufs1",
        "shared_interaction" : "pp",
        "name" : "Ndufb6 (pp) Ndufs1",
        "interaction" : "pp",
        "combined_score" : 0.946,
        "SUID" : 1864,
        "selected" : false
      },
      "selected" : false
    }, {
      "data" : {
        "id" : "1833",
        "source" : "391",
        "target" : "234",
        "shared_name" : "Ndufb6 (pp) Ndufa9",
        "shared_interaction" : "pp",
        "name" : "Ndufb6 (pp) Ndufa9",
        "interaction" : "pp",
        "combined_score" : 0.955,
        "SUID" : 1833,
        "selected" : false
      },
      "selected" : false
    }, {
      "data" : {
        "id" : "1682",
        "source" : "391",
        "target" : "130",
        "shared_name" : "Ndufb6 (pp) Ndufs6",
        "shared_interaction" : "pp",
        "name" : "Ndufb6 (pp) Ndufs6",
        "interaction" : "pp",
        "combined_score" : 0.98,
        "SUID" : 1682,
        "selected" : false
      },
      "selected" : false
    }, {
      "data" : {
        "id" : "1656",
        "source" : "391",
        "target" : "160",
        "shared_name" : "Ndufb6 (pp) Atp5j",
        "shared_interaction" : "pp",
        "name" : "Ndufb6 (pp) Atp5j",
        "interaction" : "pp",
        "combined_score" : 0.599,
        "SUID" : 1656,
        "selected" : false
      },
      "selected" : false
    }, {
      "data" : {
        "id" : "1574",
        "source" : "391",
        "target" : "131",
        "shared_name" : "Ndufb6 (pp) Cox6c",
        "shared_interaction" : "pp",
        "name" : "Ndufb6 (pp) Cox6c",
        "interaction" : "pp",
        "combined_score" : 0.436,
        "SUID" : 1574,
        "selected" : false
      },
      "selected" : false
    }, {
      "data" : {
        "id" : "1382",
        "source" : "391",
        "target" : "254",
        "shared_name" : "Ndufb6 (pp) Ndufb8",
        "shared_interaction" : "pp",
        "name" : "Ndufb6 (pp) Ndufb8",
        "interaction" : "pp",
        "combined_score" : 0.983,
        "SUID" : 1382,
        "selected" : false
      },
      "selected" : false
    }, {
      "data" : {
        "id" : "1260",
        "source" : "391",
        "target" : "112",
        "shared_name" : "Ndufb6 (pp) Ndufs7",
        "shared_interaction" : "pp",
        "name" : "Ndufb6 (pp) Ndufs7",
        "interaction" : "pp",
        "combined_score" : 0.995,
        "SUID" : 1260,
        "selected" : false
      },
      "selected" : false
    }, {
      "data" : {
        "id" : "1209",
        "source" : "391",
        "target" : "94",
        "shared_name" : "Ndufb6 (pp) Atp5d",
        "shared_interaction" : "pp",
        "name" : "Ndufb6 (pp) Atp5d",
        "interaction" : "pp",
        "combined_score" : 0.846,
        "SUID" : 1209,
        "selected" : false
      },
      "selected" : false
    }, {
      "data" : {
        "id" : "1193",
        "source" : "391",
        "target" : "187",
        "shared_name" : "Ndufb6 (pp) Ndufa8",
        "shared_interaction" : "pp",
        "name" : "Ndufb6 (pp) Ndufa8",
        "interaction" : "pp",
        "combined_score" : 0.998,
        "SUID" : 1193,
        "selected" : false
      },
      "selected" : false
    }, {
      "data" : {
        "id" : "1114",
        "source" : "391",
        "target" : "150",
        "shared_name" : "Ndufb6 (pp) Ndufa7",
        "shared_interaction" : "pp",
        "name" : "Ndufb6 (pp) Ndufa7",
        "interaction" : "pp",
        "combined_score" : 0.965,
        "SUID" : 1114,
        "selected" : false
      },
      "selected" : false
    }, {
      "data" : {
        "id" : "1086",
        "source" : "391",
        "target" : "305",
        "shared_name" : "Ndufb6 (pp) Cox6b1",
        "shared_interaction" : "pp",
        "name" : "Ndufb6 (pp) Cox6b1",
        "interaction" : "pp",
        "combined_score" : 0.503,
        "SUID" : 1086,
        "selected" : false
      },
      "selected" : false
    }, {
      "data" : {
        "id" : "1042",
        "source" : "391",
        "target" : "156",
        "shared_name" : "Ndufb6 (pp) Ndufs8",
        "shared_interaction" : "pp",
        "name" : "Ndufb6 (pp) Ndufs8",
        "interaction" : "pp",
        "combined_score" : 0.996,
        "SUID" : 1042,
        "selected" : false
      },
      "selected" : false
    }, {
      "data" : {
        "id" : "1035",
        "source" : "391",
        "target" : "265",
        "shared_name" : "Ndufb6 (pp) Ndufa6",
        "shared_interaction" : "pp",
        "name" : "Ndufb6 (pp) Ndufa6",
        "interaction" : "pp",
        "combined_score" : 0.996,
        "SUID" : 1035,
        "selected" : false
      },
      "selected" : false
    }, {
      "data" : {
        "id" : "938",
        "source" : "391",
        "target" : "100",
        "shared_name" : "Ndufb6 (pp) Ndufb10",
        "shared_interaction" : "pp",
        "name" : "Ndufb6 (pp) Ndufb10",
        "interaction" : "pp",
        "combined_score" : 0.988,
        "SUID" : 938,
        "selected" : false
      },
      "selected" : false
    }, {
      "data" : {
        "id" : "885",
        "source" : "391",
        "target" : "147",
        "shared_name" : "Ndufb6 (pp) Atp5k",
        "shared_interaction" : "pp",
        "name" : "Ndufb6 (pp) Atp5k",
        "interaction" : "pp",
        "combined_score" : 0.564,
        "SUID" : 885,
        "selected" : false
      },
      "selected" : false
    }, {
      "data" : {
        "id" : "878",
        "source" : "391",
        "target" : "145",
        "shared_name" : "Ndufb6 (pp) Ndufs2",
        "shared_interaction" : "pp",
        "name" : "Ndufb6 (pp) Ndufs2",
        "interaction" : "pp",
        "combined_score" : 0.99,
        "SUID" : 878,
        "selected" : false
      },
      "selected" : false
    }, {
      "data" : {
        "id" : "873",
        "source" : "391",
        "target" : "493",
        "shared_name" : "Ndufb6 (pp) Tmem126a",
        "shared_interaction" : "pp",
        "name" : "Ndufb6 (pp) Tmem126a",
        "interaction" : "pp",
        "combined_score" : 0.496,
        "SUID" : 873,
        "selected" : false
      },
      "selected" : false
    }, {
      "data" : {
        "id" : "861",
        "source" : "391",
        "target" : "128",
        "shared_name" : "Ndufb6 (pp) Ndufa5",
        "shared_interaction" : "pp",
        "name" : "Ndufb6 (pp) Ndufa5",
        "interaction" : "pp",
        "combined_score" : 0.976,
        "SUID" : 861,
        "selected" : false
      },
      "selected" : false
    }, {
      "data" : {
        "id" : "837",
        "source" : "391",
        "target" : "222",
        "shared_name" : "Ndufb6 (pp) Cyc1",
        "shared_interaction" : "pp",
        "name" : "Ndufb6 (pp) Cyc1",
        "interaction" : "pp",
        "combined_score" : 0.951,
        "SUID" : 837,
        "selected" : false
      },
      "selected" : false
    }, {
      "data" : {
        "id" : "781",
        "source" : "391",
        "target" : "75",
        "shared_name" : "Ndufb6 (pp) Sod2",
        "shared_interaction" : "pp",
        "name" : "Ndufb6 (pp) Sod2",
        "interaction" : "pp",
        "combined_score" : 0.451,
        "SUID" : 781,
        "selected" : false
      },
      "selected" : false
    }, {
      "data" : {
        "id" : "747",
        "source" : "391",
        "target" : "115",
        "shared_name" : "Ndufb6 (pp) Ndufa2",
        "shared_interaction" : "pp",
        "name" : "Ndufb6 (pp) Ndufa2",
        "interaction" : "pp",
        "combined_score" : 0.975,
        "SUID" : 747,
        "selected" : false
      },
      "selected" : false
    }, {
      "data" : {
        "id" : "744",
        "source" : "391",
        "target" : "81",
        "shared_name" : "Ndufb6 (pp) Ndufa10",
        "shared_interaction" : "pp",
        "name" : "Ndufb6 (pp) Ndufa10",
        "interaction" : "pp",
        "combined_score" : 0.949,
        "SUID" : 744,
        "selected" : false
      },
      "selected" : false
    }, {
      "data" : {
        "id" : "642",
        "source" : "391",
        "target" : "102",
        "shared_name" : "Ndufb6 (pp) Ndufb9",
        "shared_interaction" : "pp",
        "name" : "Ndufb6 (pp) Ndufb9",
        "interaction" : "pp",
        "combined_score" : 0.986,
        "SUID" : 642,
        "selected" : false
      },
      "selected" : false
    }, {
      "data" : {
        "id" : "576",
        "source" : "391",
        "target" : "148",
        "shared_name" : "Ndufb6 (pp) Ndufa4",
        "shared_interaction" : "pp",
        "name" : "Ndufb6 (pp) Ndufa4",
        "interaction" : "pp",
        "combined_score" : 0.978,
        "SUID" : 576,
        "selected" : false
      },
      "selected" : false
    }, {
      "data" : {
        "id" : "461",
        "source" : "391",
        "target" : "188",
        "shared_name" : "Ndufb6 (pp) Idh3g",
        "shared_interaction" : "pp",
        "name" : "Ndufb6 (pp) Idh3g",
        "interaction" : "pp",
        "combined_score" : 0.443,
        "SUID" : 461,
        "selected" : false
      },
      "selected" : false
    }, {
      "data" : {
        "id" : "435",
        "source" : "391",
        "target" : "78",
        "shared_name" : "Ndufb6 (pp) Uqcrfs1",
        "shared_interaction" : "pp",
        "name" : "Ndufb6 (pp) Uqcrfs1",
        "interaction" : "pp",
        "combined_score" : 0.954,
        "SUID" : 435,
        "selected" : false
      },
      "selected" : false
    }, {
      "data" : {
        "id" : "431",
        "source" : "391",
        "target" : "117",
        "shared_name" : "Ndufb6 (pp) Cox7a2",
        "shared_interaction" : "pp",
        "name" : "Ndufb6 (pp) Cox7a2",
        "interaction" : "pp",
        "combined_score" : 0.464,
        "SUID" : 431,
        "selected" : false
      },
      "selected" : false
    }, {
      "data" : {
        "id" : "408",
        "source" : "391",
        "target" : "118",
        "shared_name" : "Ndufb6 (pp) Cox5a",
        "shared_interaction" : "pp",
        "name" : "Ndufb6 (pp) Cox5a",
        "interaction" : "pp",
        "combined_score" : 0.856,
        "SUID" : 408,
        "selected" : false
      },
      "selected" : false
    }, {
      "data" : {
        "id" : "392",
        "source" : "391",
        "target" : "99",
        "shared_name" : "Ndufb6 (pp) Suclg1",
        "shared_interaction" : "pp",
        "name" : "Ndufb6 (pp) Suclg1",
        "interaction" : "pp",
        "combined_score" : 0.406,
        "SUID" : 392,
        "selected" : false
      },
      "selected" : false
    }, {
      "data" : {
        "id" : "1963",
        "source" : "376",
        "target" : "248",
        "shared_name" : "Prdx3 (pp) Aco2",
        "shared_interaction" : "pp",
        "name" : "Prdx3 (pp) Aco2",
        "interaction" : "pp",
        "combined_score" : 0.503,
        "SUID" : 1963,
        "selected" : false
      },
      "selected" : false
    }, {
      "data" : {
        "id" : "1923",
        "source" : "376",
        "target" : "145",
        "shared_name" : "Prdx3 (pp) Ndufs2",
        "shared_interaction" : "pp",
        "name" : "Prdx3 (pp) Ndufs2",
        "interaction" : "pp",
        "combined_score" : 0.63,
        "SUID" : 1923,
        "selected" : false
      },
      "selected" : false
    }, {
      "data" : {
        "id" : "1694",
        "source" : "376",
        "target" : "75",
        "shared_name" : "Prdx3 (pp) Sod2",
        "shared_interaction" : "pp",
        "name" : "Prdx3 (pp) Sod2",
        "interaction" : "pp",
        "combined_score" : 0.785,
        "SUID" : 1694,
        "selected" : false
      },
      "selected" : false
    }, {
      "data" : {
        "id" : "1667",
        "source" : "376",
        "target" : "94",
        "shared_name" : "Prdx3 (pp) Atp5d",
        "shared_interaction" : "pp",
        "name" : "Prdx3 (pp) Atp5d",
        "interaction" : "pp",
        "combined_score" : 0.409,
        "SUID" : 1667,
        "selected" : false
      },
      "selected" : false
    }, {
      "data" : {
        "id" : "1429",
        "source" : "376",
        "target" : "1428",
        "shared_name" : "Prdx3 (pp) Glrx5",
        "shared_interaction" : "pp",
        "name" : "Prdx3 (pp) Glrx5",
        "interaction" : "pp",
        "combined_score" : 0.426,
        "SUID" : 1429,
        "selected" : false
      },
      "selected" : false
    }, {
      "data" : {
        "id" : "1236",
        "source" : "376",
        "target" : "227",
        "shared_name" : "Prdx3 (pp) Prkar2b",
        "shared_interaction" : "pp",
        "name" : "Prdx3 (pp) Prkar2b",
        "interaction" : "pp",
        "combined_score" : 0.403,
        "SUID" : 1236,
        "selected" : false
      },
      "selected" : false
    }, {
      "data" : {
        "id" : "1080",
        "source" : "376",
        "target" : "76",
        "shared_name" : "Prdx3 (pp) Cs",
        "shared_interaction" : "pp",
        "name" : "Prdx3 (pp) Cs",
        "interaction" : "pp",
        "combined_score" : 0.41,
        "SUID" : 1080,
        "selected" : false
      },
      "selected" : false
    }, {
      "data" : {
        "id" : "907",
        "source" : "376",
        "target" : "222",
        "shared_name" : "Prdx3 (pp) Cyc1",
        "shared_interaction" : "pp",
        "name" : "Prdx3 (pp) Cyc1",
        "interaction" : "pp",
        "combined_score" : 0.423,
        "SUID" : 907,
        "selected" : false
      },
      "selected" : false
    }, {
      "data" : {
        "id" : "671",
        "source" : "376",
        "target" : "160",
        "shared_name" : "Prdx3 (pp) Atp5j",
        "shared_interaction" : "pp",
        "name" : "Prdx3 (pp) Atp5j",
        "interaction" : "pp",
        "combined_score" : 0.523,
        "SUID" : 671,
        "selected" : false
      },
      "selected" : false
    }, {
      "data" : {
        "id" : "522",
        "source" : "366",
        "target" : "205",
        "shared_name" : "Rab18 (pp) Yme1l1",
        "shared_interaction" : "pp",
        "name" : "Rab18 (pp) Yme1l1",
        "interaction" : "pp",
        "combined_score" : 0.526,
        "SUID" : 522,
        "selected" : false
      },
      "selected" : false
    }, {
      "data" : {
        "id" : "368",
        "source" : "366",
        "target" : "367",
        "shared_name" : "Rab18 (pp) Rab5a",
        "shared_interaction" : "pp",
        "name" : "Rab18 (pp) Rab5a",
        "interaction" : "pp",
        "combined_score" : 0.406,
        "SUID" : 368,
        "selected" : false
      },
      "selected" : false
    }, {
      "data" : {
        "id" : "989",
        "source" : "354",
        "target" : "182",
        "shared_name" : "Prkar2a (pp) Hsp90ab1",
        "shared_interaction" : "pp",
        "name" : "Prkar2a (pp) Hsp90ab1",
        "interaction" : "pp",
        "combined_score" : 0.44,
        "SUID" : 989,
        "selected" : false
      },
      "selected" : false
    }, {
      "data" : {
        "id" : "573",
        "source" : "354",
        "target" : "376",
        "shared_name" : "Prkar2a (pp) Prdx3",
        "shared_interaction" : "pp",
        "name" : "Prkar2a (pp) Prdx3",
        "interaction" : "pp",
        "combined_score" : 0.413,
        "SUID" : 573,
        "selected" : false
      },
      "selected" : false
    }, {
      "data" : {
        "id" : "572",
        "source" : "354",
        "target" : "227",
        "shared_name" : "Prkar2a (pp) Prkar2b",
        "shared_interaction" : "pp",
        "name" : "Prkar2a (pp) Prkar2b",
        "interaction" : "pp",
        "combined_score" : 0.962,
        "SUID" : 572,
        "selected" : false
      },
      "selected" : false
    }, {
      "data" : {
        "id" : "355",
        "source" : "354",
        "target" : "338",
        "shared_name" : "Prkar2a (pp) Slc9a3r1",
        "shared_interaction" : "pp",
        "name" : "Prkar2a (pp) Slc9a3r1",
        "interaction" : "pp",
        "combined_score" : 0.628,
        "SUID" : 355,
        "selected" : false
      },
      "selected" : false
    }, {
      "data" : {
        "id" : "1142",
        "source" : "344",
        "target" : "404",
        "shared_name" : "Cyb5b (pp) Iars2",
        "shared_interaction" : "pp",
        "name" : "Cyb5b (pp) Iars2",
        "interaction" : "pp",
        "combined_score" : 0.528,
        "SUID" : 1142,
        "selected" : false
      },
      "selected" : false
    }, {
      "data" : {
        "id" : "346",
        "source" : "344",
        "target" : "345",
        "shared_name" : "Cyb5b (pp) Taco1",
        "shared_interaction" : "pp",
        "name" : "Cyb5b (pp) Taco1",
        "interaction" : "pp",
        "combined_score" : 0.473,
        "SUID" : 346,
        "selected" : false
      },
      "selected" : false
    }, {
      "data" : {
        "id" : "1610",
        "source" : "340",
        "target" : "394",
        "shared_name" : "Mtx2 (pp) Samm50",
        "shared_interaction" : "pp",
        "name" : "Mtx2 (pp) Samm50",
        "interaction" : "pp",
        "combined_score" : 0.977,
        "SUID" : 1610,
        "selected" : false
      },
      "selected" : false
    }, {
      "data" : {
        "id" : "488",
        "source" : "338",
        "target" : "487",
        "shared_name" : "Slc9a3r1 (pp) Slc1a6",
        "shared_interaction" : "pp",
        "name" : "Slc9a3r1 (pp) Slc1a6",
        "interaction" : "pp",
        "combined_score" : 0.61,
        "SUID" : 488,
        "selected" : false
      },
      "selected" : false
    }, {
      "data" : {
        "id" : "339",
        "source" : "337",
        "target" : "338",
        "shared_name" : "Gng3 (pp) Slc9a3r1",
        "shared_interaction" : "pp",
        "name" : "Gng3 (pp) Slc9a3r1",
        "interaction" : "pp",
        "combined_score" : 0.424,
        "SUID" : 339,
        "selected" : false
      },
      "selected" : false
    }, {
      "data" : {
        "id" : "742",
        "source" : "334",
        "target" : "354",
        "shared_name" : "Rras2 (pp) Prkar2a",
        "shared_interaction" : "pp",
        "name" : "Rras2 (pp) Prkar2a",
        "interaction" : "pp",
        "combined_score" : 0.634,
        "SUID" : 742,
        "selected" : false
      },
      "selected" : false
    }, {
      "data" : {
        "id" : "335",
        "source" : "334",
        "target" : "227",
        "shared_name" : "Rras2 (pp) Prkar2b",
        "shared_interaction" : "pp",
        "name" : "Rras2 (pp) Prkar2b",
        "interaction" : "pp",
        "combined_score" : 0.634,
        "SUID" : 335,
        "selected" : false
      },
      "selected" : false
    }, {
      "data" : {
        "id" : "490",
        "source" : "326",
        "target" : "404",
        "shared_name" : "Mosc2 (pp) Iars2",
        "shared_interaction" : "pp",
        "name" : "Mosc2 (pp) Iars2",
        "interaction" : "pp",
        "combined_score" : 0.445,
        "SUID" : 490,
        "selected" : false
      },
      "selected" : false
    }, {
      "data" : {
        "id" : "327",
        "source" : "326",
        "target" : "100",
        "shared_name" : "Mosc2 (pp) Ndufb10",
        "shared_interaction" : "pp",
        "name" : "Mosc2 (pp) Ndufb10",
        "interaction" : "pp",
        "combined_score" : 0.461,
        "SUID" : 327,
        "selected" : false
      },
      "selected" : false
    }, {
      "data" : {
        "id" : "1699",
        "source" : "314",
        "target" : "394",
        "shared_name" : "Gm9797 (pp) Samm50",
        "shared_interaction" : "pp",
        "name" : "Gm9797 (pp) Samm50",
        "interaction" : "pp",
        "combined_score" : 0.465,
        "SUID" : 1699,
        "selected" : false
      },
      "selected" : false
    }, {
      "data" : {
        "id" : "1514",
        "source" : "314",
        "target" : "229",
        "shared_name" : "Gm9797 (pp) Bcs1l",
        "shared_interaction" : "pp",
        "name" : "Gm9797 (pp) Bcs1l",
        "interaction" : "pp",
        "combined_score" : 0.401,
        "SUID" : 1514,
        "selected" : false
      },
      "selected" : false
    }, {
      "data" : {
        "id" : "536",
        "source" : "314",
        "target" : "535",
        "shared_name" : "Gm9797 (pp) Timm22",
        "shared_interaction" : "pp",
        "name" : "Gm9797 (pp) Timm22",
        "interaction" : "pp",
        "combined_score" : 0.708,
        "SUID" : 536,
        "selected" : false
      },
      "selected" : false
    }, {
      "data" : {
        "id" : "315",
        "source" : "314",
        "target" : "97",
        "shared_name" : "Gm9797 (pp) Timm9",
        "shared_interaction" : "pp",
        "name" : "Gm9797 (pp) Timm9",
        "interaction" : "pp",
        "combined_score" : 0.927,
        "SUID" : 315,
        "selected" : false
      },
      "selected" : false
    }, {
      "data" : {
        "id" : "2035",
        "source" : "305",
        "target" : "94",
        "shared_name" : "Cox6b1 (pp) Atp5d",
        "shared_interaction" : "pp",
        "name" : "Cox6b1 (pp) Atp5d",
        "interaction" : "pp",
        "combined_score" : 0.868,
        "SUID" : 2035,
        "selected" : false
      },
      "selected" : false
    }, {
      "data" : {
        "id" : "2007",
        "source" : "305",
        "target" : "148",
        "shared_name" : "Cox6b1 (pp) Ndufa4",
        "shared_interaction" : "pp",
        "name" : "Cox6b1 (pp) Ndufa4",
        "interaction" : "pp",
        "combined_score" : 0.741,
        "SUID" : 2007,
        "selected" : false
      },
      "selected" : false
    }, {
      "data" : {
        "id" : "1884",
        "source" : "305",
        "target" : "130",
        "shared_name" : "Cox6b1 (pp) Ndufs6",
        "shared_interaction" : "pp",
        "name" : "Cox6b1 (pp) Ndufs6",
        "interaction" : "pp",
        "combined_score" : 0.872,
        "SUID" : 1884,
        "selected" : false
      },
      "selected" : false
    }, {
      "data" : {
        "id" : "1807",
        "source" : "305",
        "target" : "84",
        "shared_name" : "Cox6b1 (pp) Uqcrc2",
        "shared_interaction" : "pp",
        "name" : "Cox6b1 (pp) Uqcrc2",
        "interaction" : "pp",
        "combined_score" : 0.988,
        "SUID" : 1807,
        "selected" : false
      },
      "selected" : false
    }, {
      "data" : {
        "id" : "1752",
        "source" : "305",
        "target" : "100",
        "shared_name" : "Cox6b1 (pp) Ndufb10",
        "shared_interaction" : "pp",
        "name" : "Cox6b1 (pp) Ndufb10",
        "interaction" : "pp",
        "combined_score" : 0.761,
        "SUID" : 1752,
        "selected" : false
      },
      "selected" : false
    }, {
      "data" : {
        "id" : "1584",
        "source" : "305",
        "target" : "218",
        "shared_name" : "Cox6b1 (pp) Slc25a5",
        "shared_interaction" : "pp",
        "name" : "Cox6b1 (pp) Slc25a5",
        "interaction" : "pp",
        "combined_score" : 0.402,
        "SUID" : 1584,
        "selected" : false
      },
      "selected" : false
    }, {
      "data" : {
        "id" : "1561",
        "source" : "305",
        "target" : "102",
        "shared_name" : "Cox6b1 (pp) Ndufb9",
        "shared_interaction" : "pp",
        "name" : "Cox6b1 (pp) Ndufb9",
        "interaction" : "pp",
        "combined_score" : 0.604,
        "SUID" : 1561,
        "selected" : false
      },
      "selected" : false
    }, {
      "data" : {
        "id" : "1533",
        "source" : "305",
        "target" : "128",
        "shared_name" : "Cox6b1 (pp) Ndufa5",
        "shared_interaction" : "pp",
        "name" : "Cox6b1 (pp) Ndufa5",
        "interaction" : "pp",
        "combined_score" : 0.616,
        "SUID" : 1533,
        "selected" : false
      },
      "selected" : false
    }, {
      "data" : {
        "id" : "1467",
        "source" : "305",
        "target" : "145",
        "shared_name" : "Cox6b1 (pp) Ndufs2",
        "shared_interaction" : "pp",
        "name" : "Cox6b1 (pp) Ndufs2",
        "interaction" : "pp",
        "combined_score" : 0.444,
        "SUID" : 1467,
        "selected" : false
      },
      "selected" : false
    }, {
      "data" : {
        "id" : "1383",
        "source" : "305",
        "target" : "99",
        "shared_name" : "Cox6b1 (pp) Suclg1",
        "shared_interaction" : "pp",
        "name" : "Cox6b1 (pp) Suclg1",
        "interaction" : "pp",
        "combined_score" : 0.405,
        "SUID" : 1383,
        "selected" : false
      },
      "selected" : false
    }, {
      "data" : {
        "id" : "1341",
        "source" : "305",
        "target" : "164",
        "shared_name" : "Cox6b1 (pp) Mdh2",
        "shared_interaction" : "pp",
        "name" : "Cox6b1 (pp) Mdh2",
        "interaction" : "pp",
        "combined_score" : 0.444,
        "SUID" : 1341,
        "selected" : false
      },
      "selected" : false
    }, {
      "data" : {
        "id" : "1283",
        "source" : "305",
        "target" : "115",
        "shared_name" : "Cox6b1 (pp) Ndufa2",
        "shared_interaction" : "pp",
        "name" : "Cox6b1 (pp) Ndufa2",
        "interaction" : "pp",
        "combined_score" : 0.724,
        "SUID" : 1283,
        "selected" : false
      },
      "selected" : false
    }, {
      "data" : {
        "id" : "1096",
        "source" : "305",
        "target" : "118",
        "shared_name" : "Cox6b1 (pp) Cox5a",
        "shared_interaction" : "pp",
        "name" : "Cox6b1 (pp) Cox5a",
        "interaction" : "pp",
        "combined_score" : 0.999,
        "SUID" : 1096,
        "selected" : false
      },
      "selected" : false
    }, {
      "data" : {
        "id" : "1079",
        "source" : "305",
        "target" : "131",
        "shared_name" : "Cox6b1 (pp) Cox6c",
        "shared_interaction" : "pp",
        "name" : "Cox6b1 (pp) Cox6c",
        "interaction" : "pp",
        "combined_score" : 0.992,
        "SUID" : 1079,
        "selected" : false
      },
      "selected" : false
    }, {
      "data" : {
        "id" : "1045",
        "source" : "305",
        "target" : "91",
        "shared_name" : "Cox6b1 (pp) Atp5a1",
        "shared_interaction" : "pp",
        "name" : "Cox6b1 (pp) Atp5a1",
        "interaction" : "pp",
        "combined_score" : 0.435,
        "SUID" : 1045,
        "selected" : false
      },
      "selected" : false
    }, {
      "data" : {
        "id" : "1037",
        "source" : "305",
        "target" : "265",
        "shared_name" : "Cox6b1 (pp) Ndufa6",
        "shared_interaction" : "pp",
        "name" : "Cox6b1 (pp) Ndufa6",
        "interaction" : "pp",
        "combined_score" : 0.647,
        "SUID" : 1037,
        "selected" : false
      },
      "selected" : false
    }, {
      "data" : {
        "id" : "1028",
        "source" : "305",
        "target" : "103",
        "shared_name" : "Cox6b1 (pp) Etfb",
        "shared_interaction" : "pp",
        "name" : "Cox6b1 (pp) Etfb",
        "interaction" : "pp",
        "combined_score" : 0.62,
        "SUID" : 1028,
        "selected" : false
      },
      "selected" : false
    }, {
      "data" : {
        "id" : "986",
        "source" : "305",
        "target" : "117",
        "shared_name" : "Cox6b1 (pp) Cox7a2",
        "shared_interaction" : "pp",
        "name" : "Cox6b1 (pp) Cox7a2",
        "interaction" : "pp",
        "combined_score" : 0.748,
        "SUID" : 986,
        "selected" : false
      },
      "selected" : false
    }, {
      "data" : {
        "id" : "797",
        "source" : "305",
        "target" : "188",
        "shared_name" : "Cox6b1 (pp) Idh3g",
        "shared_interaction" : "pp",
        "name" : "Cox6b1 (pp) Idh3g",
        "interaction" : "pp",
        "combined_score" : 0.4,
        "SUID" : 797,
        "selected" : false
      },
      "selected" : false
    }, {
      "data" : {
        "id" : "780",
        "source" : "305",
        "target" : "288",
        "shared_name" : "Cox6b1 (pp) Cox4i1",
        "shared_interaction" : "pp",
        "name" : "Cox6b1 (pp) Cox4i1",
        "interaction" : "pp",
        "combined_score" : 0.995,
        "SUID" : 780,
        "selected" : false
      },
      "selected" : false
    }, {
      "data" : {
        "id" : "768",
        "source" : "305",
        "target" : "254",
        "shared_name" : "Cox6b1 (pp) Ndufb8",
        "shared_interaction" : "pp",
        "name" : "Cox6b1 (pp) Ndufb8",
        "interaction" : "pp",
        "combined_score" : 0.545,
        "SUID" : 768,
        "selected" : false
      },
      "selected" : false
    }, {
      "data" : {
        "id" : "691",
        "source" : "305",
        "target" : "156",
        "shared_name" : "Cox6b1 (pp) Ndufs8",
        "shared_interaction" : "pp",
        "name" : "Cox6b1 (pp) Ndufs8",
        "interaction" : "pp",
        "combined_score" : 0.833,
        "SUID" : 691,
        "selected" : false
      },
      "selected" : false
    }, {
      "data" : {
        "id" : "689",
        "source" : "305",
        "target" : "147",
        "shared_name" : "Cox6b1 (pp) Atp5k",
        "shared_interaction" : "pp",
        "name" : "Cox6b1 (pp) Atp5k",
        "interaction" : "pp",
        "combined_score" : 0.703,
        "SUID" : 689,
        "selected" : false
      },
      "selected" : false
    }, {
      "data" : {
        "id" : "672",
        "source" : "305",
        "target" : "345",
        "shared_name" : "Cox6b1 (pp) Taco1",
        "shared_interaction" : "pp",
        "name" : "Cox6b1 (pp) Taco1",
        "interaction" : "pp",
        "combined_score" : 0.452,
        "SUID" : 672,
        "selected" : false
      },
      "selected" : false
    }, {
      "data" : {
        "id" : "595",
        "source" : "305",
        "target" : "229",
        "shared_name" : "Cox6b1 (pp) Bcs1l",
        "shared_interaction" : "pp",
        "name" : "Cox6b1 (pp) Bcs1l",
        "interaction" : "pp",
        "combined_score" : 0.62,
        "SUID" : 595,
        "selected" : false
      },
      "selected" : false
    }, {
      "data" : {
        "id" : "560",
        "source" : "305",
        "target" : "160",
        "shared_name" : "Cox6b1 (pp) Atp5j",
        "shared_interaction" : "pp",
        "name" : "Cox6b1 (pp) Atp5j",
        "interaction" : "pp",
        "combined_score" : 0.879,
        "SUID" : 560,
        "selected" : false
      },
      "selected" : false
    }, {
      "data" : {
        "id" : "549",
        "source" : "305",
        "target" : "78",
        "shared_name" : "Cox6b1 (pp) Uqcrfs1",
        "shared_interaction" : "pp",
        "name" : "Cox6b1 (pp) Uqcrfs1",
        "interaction" : "pp",
        "combined_score" : 0.995,
        "SUID" : 549,
        "selected" : false
      },
      "selected" : false
    }, {
      "data" : {
        "id" : "505",
        "source" : "305",
        "target" : "150",
        "shared_name" : "Cox6b1 (pp) Ndufa7",
        "shared_interaction" : "pp",
        "name" : "Cox6b1 (pp) Ndufa7",
        "interaction" : "pp",
        "combined_score" : 0.852,
        "SUID" : 505,
        "selected" : false
      },
      "selected" : false
    }, {
      "data" : {
        "id" : "478",
        "source" : "305",
        "target" : "81",
        "shared_name" : "Cox6b1 (pp) Ndufa10",
        "shared_interaction" : "pp",
        "name" : "Cox6b1 (pp) Ndufa10",
        "interaction" : "pp",
        "combined_score" : 0.567,
        "SUID" : 478,
        "selected" : false
      },
      "selected" : false
    }, {
      "data" : {
        "id" : "456",
        "source" : "305",
        "target" : "222",
        "shared_name" : "Cox6b1 (pp) Cyc1",
        "shared_interaction" : "pp",
        "name" : "Cox6b1 (pp) Cyc1",
        "interaction" : "pp",
        "combined_score" : 0.991,
        "SUID" : 456,
        "selected" : false
      },
      "selected" : false
    }, {
      "data" : {
        "id" : "449",
        "source" : "305",
        "target" : "112",
        "shared_name" : "Cox6b1 (pp) Ndufs7",
        "shared_interaction" : "pp",
        "name" : "Cox6b1 (pp) Ndufs7",
        "interaction" : "pp",
        "combined_score" : 0.733,
        "SUID" : 449,
        "selected" : false
      },
      "selected" : false
    }, {
      "data" : {
        "id" : "324",
        "source" : "305",
        "target" : "88",
        "shared_name" : "Cox6b1 (pp) Atp5b",
        "shared_interaction" : "pp",
        "name" : "Cox6b1 (pp) Atp5b",
        "interaction" : "pp",
        "combined_score" : 0.572,
        "SUID" : 324,
        "selected" : false
      },
      "selected" : false
    }, {
      "data" : {
        "id" : "306",
        "source" : "305",
        "target" : "187",
        "shared_name" : "Cox6b1 (pp) Ndufa8",
        "shared_interaction" : "pp",
        "name" : "Cox6b1 (pp) Ndufa8",
        "interaction" : "pp",
        "combined_score" : 0.867,
        "SUID" : 306,
        "selected" : false
      },
      "selected" : false
    }, {
      "data" : {
        "id" : "1406",
        "source" : "303",
        "target" : "73",
        "shared_name" : "Pccb (pp) Sdha",
        "shared_interaction" : "pp",
        "name" : "Pccb (pp) Sdha",
        "interaction" : "pp",
        "combined_score" : 0.446,
        "SUID" : 1406,
        "selected" : false
      },
      "selected" : false
    }, {
      "data" : {
        "id" : "1332",
        "source" : "303",
        "target" : "213",
        "shared_name" : "Pccb (pp) Echs1",
        "shared_interaction" : "pp",
        "name" : "Pccb (pp) Echs1",
        "interaction" : "pp",
        "combined_score" : 0.58,
        "SUID" : 1332,
        "selected" : false
      },
      "selected" : false
    }, {
      "data" : {
        "id" : "1300",
        "source" : "303",
        "target" : "179",
        "shared_name" : "Pccb (pp) Hadhb",
        "shared_interaction" : "pp",
        "name" : "Pccb (pp) Hadhb",
        "interaction" : "pp",
        "combined_score" : 0.942,
        "SUID" : 1300,
        "selected" : false
      },
      "selected" : false
    }, {
      "data" : {
        "id" : "1266",
        "source" : "303",
        "target" : "212",
        "shared_name" : "Pccb (pp) Hmgcl",
        "shared_interaction" : "pp",
        "name" : "Pccb (pp) Hmgcl",
        "interaction" : "pp",
        "combined_score" : 0.654,
        "SUID" : 1266,
        "selected" : false
      },
      "selected" : false
    }, {
      "data" : {
        "id" : "1261",
        "source" : "303",
        "target" : "79",
        "shared_name" : "Pccb (pp) Etfa",
        "shared_interaction" : "pp",
        "name" : "Pccb (pp) Etfa",
        "interaction" : "pp",
        "combined_score" : 0.446,
        "SUID" : 1261,
        "selected" : false
      },
      "selected" : false
    }, {
      "data" : {
        "id" : "1160",
        "source" : "303",
        "target" : "208",
        "shared_name" : "Pccb (pp) Acadl",
        "shared_interaction" : "pp",
        "name" : "Pccb (pp) Acadl",
        "interaction" : "pp",
        "combined_score" : 0.702,
        "SUID" : 1160,
        "selected" : false
      },
      "selected" : false
    }, {
      "data" : {
        "id" : "1012",
        "source" : "303",
        "target" : "685",
        "shared_name" : "Pccb (pp) Ivd",
        "shared_interaction" : "pp",
        "name" : "Pccb (pp) Ivd",
        "interaction" : "pp",
        "combined_score" : 0.711,
        "SUID" : 1012,
        "selected" : false
      },
      "selected" : false
    }, {
      "data" : {
        "id" : "702",
        "source" : "303",
        "target" : "310",
        "shared_name" : "Pccb (pp) Dbt",
        "shared_interaction" : "pp",
        "name" : "Pccb (pp) Dbt",
        "interaction" : "pp",
        "combined_score" : 0.587,
        "SUID" : 702,
        "selected" : false
      },
      "selected" : false
    }, {
      "data" : {
        "id" : "481",
        "source" : "303",
        "target" : "123",
        "shared_name" : "Pccb (pp) Auh",
        "shared_interaction" : "pp",
        "name" : "Pccb (pp) Auh",
        "interaction" : "pp",
        "combined_score" : 0.451,
        "SUID" : 481,
        "selected" : false
      },
      "selected" : false
    }, {
      "data" : {
        "id" : "1583",
        "source" : "299",
        "target" : "239",
        "shared_name" : "C1qbp (pp) Atad3a",
        "shared_interaction" : "pp",
        "name" : "C1qbp (pp) Atad3a",
        "interaction" : "pp",
        "combined_score" : 0.483,
        "SUID" : 1583,
        "selected" : false
      },
      "selected" : false
    }, {
      "data" : {
        "id" : "1288",
        "source" : "299",
        "target" : "238",
        "shared_name" : "C1qbp (pp) Mrps22",
        "shared_interaction" : "pp",
        "name" : "C1qbp (pp) Mrps22",
        "interaction" : "pp",
        "combined_score" : 0.606,
        "SUID" : 1288,
        "selected" : false
      },
      "selected" : false
    }, {
      "data" : {
        "id" : "1248",
        "source" : "299",
        "target" : "222",
        "shared_name" : "C1qbp (pp) Cyc1",
        "shared_interaction" : "pp",
        "name" : "C1qbp (pp) Cyc1",
        "interaction" : "pp",
        "combined_score" : 0.472,
        "SUID" : 1248,
        "selected" : false
      },
      "selected" : false
    }, {
      "data" : {
        "id" : "1174",
        "source" : "299",
        "target" : "1173",
        "shared_name" : "C1qbp (pp) Mrps30",
        "shared_interaction" : "pp",
        "name" : "C1qbp (pp) Mrps30",
        "interaction" : "pp",
        "combined_score" : 0.42,
        "SUID" : 1174,
        "selected" : false
      },
      "selected" : false
    }, {
      "data" : {
        "id" : "1026",
        "source" : "299",
        "target" : "163",
        "shared_name" : "C1qbp (pp) Hspd1",
        "shared_interaction" : "pp",
        "name" : "C1qbp (pp) Hspd1",
        "interaction" : "pp",
        "combined_score" : 0.795,
        "SUID" : 1026,
        "selected" : false
      },
      "selected" : false
    }, {
      "data" : {
        "id" : "589",
        "source" : "299",
        "target" : "230",
        "shared_name" : "C1qbp (pp) Phb2",
        "shared_interaction" : "pp",
        "name" : "C1qbp (pp) Phb2",
        "interaction" : "pp",
        "combined_score" : 0.84,
        "SUID" : 589,
        "selected" : false
      },
      "selected" : false
    }, {
      "data" : {
        "id" : "357",
        "source" : "299",
        "target" : "118",
        "shared_name" : "C1qbp (pp) Cox5a",
        "shared_interaction" : "pp",
        "name" : "C1qbp (pp) Cox5a",
        "interaction" : "pp",
        "combined_score" : 0.436,
        "SUID" : 357,
        "selected" : false
      },
      "selected" : false
    }, {
      "data" : {
        "id" : "352",
        "source" : "299",
        "target" : "182",
        "shared_name" : "C1qbp (pp) Hsp90ab1",
        "shared_interaction" : "pp",
        "name" : "C1qbp (pp) Hsp90ab1",
        "interaction" : "pp",
        "combined_score" : 0.423,
        "SUID" : 352,
        "selected" : false
      },
      "selected" : false
    }, {
      "data" : {
        "id" : "2012",
        "source" : "298",
        "target" : "163",
        "shared_name" : "Nme1 (pp) Hspd1",
        "shared_interaction" : "pp",
        "name" : "Nme1 (pp) Hspd1",
        "interaction" : "pp",
        "combined_score" : 0.45,
        "SUID" : 2012,
        "selected" : false
      },
      "selected" : false
    }, {
      "data" : {
        "id" : "2000",
        "source" : "298",
        "target" : "88",
        "shared_name" : "Nme1 (pp) Atp5b",
        "shared_interaction" : "pp",
        "name" : "Nme1 (pp) Atp5b",
        "interaction" : "pp",
        "combined_score" : 0.471,
        "SUID" : 2000,
        "selected" : false
      },
      "selected" : false
    }, {
      "data" : {
        "id" : "1804",
        "source" : "298",
        "target" : "218",
        "shared_name" : "Nme1 (pp) Slc25a5",
        "shared_interaction" : "pp",
        "name" : "Nme1 (pp) Slc25a5",
        "interaction" : "pp",
        "combined_score" : 0.485,
        "SUID" : 1804,
        "selected" : false
      },
      "selected" : false
    }, {
      "data" : {
        "id" : "1625",
        "source" : "298",
        "target" : "1092",
        "shared_name" : "Nme1 (pp) Mrpl11",
        "shared_interaction" : "pp",
        "name" : "Nme1 (pp) Mrpl11",
        "interaction" : "pp",
        "combined_score" : 0.476,
        "SUID" : 1625,
        "selected" : false
      },
      "selected" : false
    }, {
      "data" : {
        "id" : "1401",
        "source" : "298",
        "target" : "172",
        "shared_name" : "Nme1 (pp) Suclg2",
        "shared_interaction" : "pp",
        "name" : "Nme1 (pp) Suclg2",
        "interaction" : "pp",
        "combined_score" : 0.518,
        "SUID" : 1401,
        "selected" : false
      },
      "selected" : false
    }, {
      "data" : {
        "id" : "1345",
        "source" : "298",
        "target" : "182",
        "shared_name" : "Nme1 (pp) Hsp90ab1",
        "shared_interaction" : "pp",
        "name" : "Nme1 (pp) Hsp90ab1",
        "interaction" : "pp",
        "combined_score" : 0.727,
        "SUID" : 1345,
        "selected" : false
      },
      "selected" : false
    }, {
      "data" : {
        "id" : "1336",
        "source" : "298",
        "target" : "414",
        "shared_name" : "Nme1 (pp) Ak4",
        "shared_interaction" : "pp",
        "name" : "Nme1 (pp) Ak4",
        "interaction" : "pp",
        "combined_score" : 0.923,
        "SUID" : 1336,
        "selected" : false
      },
      "selected" : false
    }, {
      "data" : {
        "id" : "1169",
        "source" : "298",
        "target" : "94",
        "shared_name" : "Nme1 (pp) Atp5d",
        "shared_interaction" : "pp",
        "name" : "Nme1 (pp) Atp5d",
        "interaction" : "pp",
        "combined_score" : 0.436,
        "SUID" : 1169,
        "selected" : false
      },
      "selected" : false
    }, {
      "data" : {
        "id" : "1110",
        "source" : "298",
        "target" : "164",
        "shared_name" : "Nme1 (pp) Mdh2",
        "shared_interaction" : "pp",
        "name" : "Nme1 (pp) Mdh2",
        "interaction" : "pp",
        "combined_score" : 0.45,
        "SUID" : 1110,
        "selected" : false
      },
      "selected" : false
    }, {
      "data" : {
        "id" : "930",
        "source" : "298",
        "target" : "210",
        "shared_name" : "Nme1 (pp) Rps16",
        "shared_interaction" : "pp",
        "name" : "Nme1 (pp) Rps16",
        "interaction" : "pp",
        "combined_score" : 0.454,
        "SUID" : 930,
        "selected" : false
      },
      "selected" : false
    }, {
      "data" : {
        "id" : "578",
        "source" : "298",
        "target" : "99",
        "shared_name" : "Nme1 (pp) Suclg1",
        "shared_interaction" : "pp",
        "name" : "Nme1 (pp) Suclg1",
        "interaction" : "pp",
        "combined_score" : 0.54,
        "SUID" : 578,
        "selected" : false
      },
      "selected" : false
    }, {
      "data" : {
        "id" : "448",
        "source" : "298",
        "target" : "118",
        "shared_name" : "Nme1 (pp) Cox5a",
        "shared_interaction" : "pp",
        "name" : "Nme1 (pp) Cox5a",
        "interaction" : "pp",
        "combined_score" : 0.426,
        "SUID" : 448,
        "selected" : false
      },
      "selected" : false
    }, {
      "data" : {
        "id" : "405",
        "source" : "298",
        "target" : "404",
        "shared_name" : "Nme1 (pp) Iars2",
        "shared_interaction" : "pp",
        "name" : "Nme1 (pp) Iars2",
        "interaction" : "pp",
        "combined_score" : 0.41,
        "SUID" : 405,
        "selected" : false
      },
      "selected" : false
    }, {
      "data" : {
        "id" : "300",
        "source" : "298",
        "target" : "299",
        "shared_name" : "Nme1 (pp) C1qbp",
        "shared_interaction" : "pp",
        "name" : "Nme1 (pp) C1qbp",
        "interaction" : "pp",
        "combined_score" : 0.424,
        "SUID" : 300,
        "selected" : false
      },
      "selected" : false
    }, {
      "data" : {
        "id" : "2034",
        "source" : "296",
        "target" : "136",
        "shared_name" : "Idh3a (pp) Dlst",
        "shared_interaction" : "pp",
        "name" : "Idh3a (pp) Dlst",
        "interaction" : "pp",
        "combined_score" : 0.972,
        "SUID" : 2034,
        "selected" : false
      },
      "selected" : false
    }, {
      "data" : {
        "id" : "2022",
        "source" : "296",
        "target" : "216",
        "shared_name" : "Idh3a (pp) Slc25a4",
        "shared_interaction" : "pp",
        "name" : "Idh3a (pp) Slc25a4",
        "interaction" : "pp",
        "combined_score" : 0.4,
        "SUID" : 2022,
        "selected" : false
      },
      "selected" : false
    }, {
      "data" : {
        "id" : "1994",
        "source" : "296",
        "target" : "118",
        "shared_name" : "Idh3a (pp) Cox5a",
        "shared_interaction" : "pp",
        "name" : "Idh3a (pp) Cox5a",
        "interaction" : "pp",
        "combined_score" : 0.447,
        "SUID" : 1994,
        "selected" : false
      },
      "selected" : false
    }, {
      "data" : {
        "id" : "1981",
        "source" : "296",
        "target" : "248",
        "shared_name" : "Idh3a (pp) Aco2",
        "shared_interaction" : "pp",
        "name" : "Idh3a (pp) Aco2",
        "interaction" : "pp",
        "combined_score" : 0.995,
        "SUID" : 1981,
        "selected" : false
      },
      "selected" : false
    }, {
      "data" : {
        "id" : "1967",
        "source" : "296",
        "target" : "158",
        "shared_name" : "Idh3a (pp) Etfdh",
        "shared_interaction" : "pp",
        "name" : "Idh3a (pp) Etfdh",
        "interaction" : "pp",
        "combined_score" : 0.496,
        "SUID" : 1967,
        "selected" : false
      },
      "selected" : false
    }, {
      "data" : {
        "id" : "1905",
        "source" : "296",
        "target" : "84",
        "shared_name" : "Idh3a (pp) Uqcrc2",
        "shared_interaction" : "pp",
        "name" : "Idh3a (pp) Uqcrc2",
        "interaction" : "pp",
        "combined_score" : 0.529,
        "SUID" : 1905,
        "selected" : false
      },
      "selected" : false
    }, {
      "data" : {
        "id" : "1899",
        "source" : "296",
        "target" : "72",
        "shared_name" : "Idh3a (pp) Pdha1",
        "shared_interaction" : "pp",
        "name" : "Idh3a (pp) Pdha1",
        "interaction" : "pp",
        "combined_score" : 0.64,
        "SUID" : 1899,
        "selected" : false
      },
      "selected" : false
    }, {
      "data" : {
        "id" : "1862",
        "source" : "296",
        "target" : "184",
        "shared_name" : "Idh3a (pp) Glud1",
        "shared_interaction" : "pp",
        "name" : "Idh3a (pp) Glud1",
        "interaction" : "pp",
        "combined_score" : 0.847,
        "SUID" : 1862,
        "selected" : false
      },
      "selected" : false
    }, {
      "data" : {
        "id" : "1859",
        "source" : "296",
        "target" : "169",
        "shared_name" : "Idh3a (pp) Idh3b",
        "shared_interaction" : "pp",
        "name" : "Idh3a (pp) Idh3b",
        "interaction" : "pp",
        "combined_score" : 0.995,
        "SUID" : 1859,
        "selected" : false
      },
      "selected" : false
    }, {
      "data" : {
        "id" : "1847",
        "source" : "296",
        "target" : "103",
        "shared_name" : "Idh3a (pp) Etfb",
        "shared_interaction" : "pp",
        "name" : "Idh3a (pp) Etfb",
        "interaction" : "pp",
        "combined_score" : 0.445,
        "SUID" : 1847,
        "selected" : false
      },
      "selected" : false
    }, {
      "data" : {
        "id" : "1724",
        "source" : "296",
        "target" : "172",
        "shared_name" : "Idh3a (pp) Suclg2",
        "shared_interaction" : "pp",
        "name" : "Idh3a (pp) Suclg2",
        "interaction" : "pp",
        "combined_score" : 0.798,
        "SUID" : 1724,
        "selected" : false
      },
      "selected" : false
    }, {
      "data" : {
        "id" : "1723",
        "source" : "296",
        "target" : "88",
        "shared_name" : "Idh3a (pp) Atp5b",
        "shared_interaction" : "pp",
        "name" : "Idh3a (pp) Atp5b",
        "interaction" : "pp",
        "combined_score" : 0.734,
        "SUID" : 1723,
        "selected" : false
      },
      "selected" : false
    }, {
      "data" : {
        "id" : "1683",
        "source" : "296",
        "target" : "81",
        "shared_name" : "Idh3a (pp) Ndufa10",
        "shared_interaction" : "pp",
        "name" : "Idh3a (pp) Ndufa10",
        "interaction" : "pp",
        "combined_score" : 0.469,
        "SUID" : 1683,
        "selected" : false
      },
      "selected" : false
    }, {
      "data" : {
        "id" : "1612",
        "source" : "296",
        "target" : "212",
        "shared_name" : "Idh3a (pp) Hmgcl",
        "shared_interaction" : "pp",
        "name" : "Idh3a (pp) Hmgcl",
        "interaction" : "pp",
        "combined_score" : 0.791,
        "SUID" : 1612,
        "selected" : false
      },
      "selected" : false
    }, {
      "data" : {
        "id" : "1424",
        "source" : "296",
        "target" : "91",
        "shared_name" : "Idh3a (pp) Atp5a1",
        "shared_interaction" : "pp",
        "name" : "Idh3a (pp) Atp5a1",
        "interaction" : "pp",
        "combined_score" : 0.605,
        "SUID" : 1424,
        "selected" : false
      },
      "selected" : false
    }, {
      "data" : {
        "id" : "1364",
        "source" : "296",
        "target" : "444",
        "shared_name" : "Idh3a (pp) Got2",
        "shared_interaction" : "pp",
        "name" : "Idh3a (pp) Got2",
        "interaction" : "pp",
        "combined_score" : 0.842,
        "SUID" : 1364,
        "selected" : false
      },
      "selected" : false
    }, {
      "data" : {
        "id" : "1335",
        "source" : "296",
        "target" : "76",
        "shared_name" : "Idh3a (pp) Cs",
        "shared_interaction" : "pp",
        "name" : "Idh3a (pp) Cs",
        "interaction" : "pp",
        "combined_score" : 0.912,
        "SUID" : 1335,
        "selected" : false
      },
      "selected" : false
    }, {
      "data" : {
        "id" : "1307",
        "source" : "296",
        "target" : "176",
        "shared_name" : "Idh3a (pp) Pdhb",
        "shared_interaction" : "pp",
        "name" : "Idh3a (pp) Pdhb",
        "interaction" : "pp",
        "combined_score" : 0.73,
        "SUID" : 1307,
        "selected" : false
      },
      "selected" : false
    }, {
      "data" : {
        "id" : "1282",
        "source" : "296",
        "target" : "78",
        "shared_name" : "Idh3a (pp) Uqcrfs1",
        "shared_interaction" : "pp",
        "name" : "Idh3a (pp) Uqcrfs1",
        "interaction" : "pp",
        "combined_score" : 0.561,
        "SUID" : 1282,
        "selected" : false
      },
      "selected" : false
    }, {
      "data" : {
        "id" : "1052",
        "source" : "296",
        "target" : "111",
        "shared_name" : "Idh3a (pp) Ndufv2",
        "shared_interaction" : "pp",
        "name" : "Idh3a (pp) Ndufv2",
        "interaction" : "pp",
        "combined_score" : 0.44,
        "SUID" : 1052,
        "selected" : false
      },
      "selected" : false
    }, {
      "data" : {
        "id" : "1036",
        "source" : "296",
        "target" : "252",
        "shared_name" : "Idh3a (pp) Dld",
        "shared_interaction" : "pp",
        "name" : "Idh3a (pp) Dld",
        "interaction" : "pp",
        "combined_score" : 0.974,
        "SUID" : 1036,
        "selected" : false
      },
      "selected" : false
    }, {
      "data" : {
        "id" : "1029",
        "source" : "296",
        "target" : "134",
        "shared_name" : "Idh3a (pp) Ndufs1",
        "shared_interaction" : "pp",
        "name" : "Idh3a (pp) Ndufs1",
        "interaction" : "pp",
        "combined_score" : 0.528,
        "SUID" : 1029,
        "selected" : false
      },
      "selected" : false
    }, {
      "data" : {
        "id" : "1018",
        "source" : "296",
        "target" : "283",
        "shared_name" : "Idh3a (pp) Vdac1",
        "shared_interaction" : "pp",
        "name" : "Idh3a (pp) Vdac1",
        "interaction" : "pp",
        "combined_score" : 0.425,
        "SUID" : 1018,
        "selected" : false
      },
      "selected" : false
    }, {
      "data" : {
        "id" : "966",
        "source" : "296",
        "target" : "224",
        "shared_name" : "Idh3a (pp) Fh1",
        "shared_interaction" : "pp",
        "name" : "Idh3a (pp) Fh1",
        "interaction" : "pp",
        "combined_score" : 0.689,
        "SUID" : 966,
        "selected" : false
      },
      "selected" : false
    }, {
      "data" : {
        "id" : "940",
        "source" : "296",
        "target" : "83",
        "shared_name" : "Idh3a (pp) Dlat",
        "shared_interaction" : "pp",
        "name" : "Idh3a (pp) Dlat",
        "interaction" : "pp",
        "combined_score" : 0.614,
        "SUID" : 940,
        "selected" : false
      },
      "selected" : false
    }, {
      "data" : {
        "id" : "898",
        "source" : "296",
        "target" : "79",
        "shared_name" : "Idh3a (pp) Etfa",
        "shared_interaction" : "pp",
        "name" : "Idh3a (pp) Etfa",
        "interaction" : "pp",
        "combined_score" : 0.497,
        "SUID" : 898,
        "selected" : false
      },
      "selected" : false
    }, {
      "data" : {
        "id" : "844",
        "source" : "296",
        "target" : "99",
        "shared_name" : "Idh3a (pp) Suclg1",
        "shared_interaction" : "pp",
        "name" : "Idh3a (pp) Suclg1",
        "interaction" : "pp",
        "combined_score" : 0.833,
        "SUID" : 844,
        "selected" : false
      },
      "selected" : false
    }, {
      "data" : {
        "id" : "843",
        "source" : "296",
        "target" : "152",
        "shared_name" : "Idh3a (pp) Idh2",
        "shared_interaction" : "pp",
        "name" : "Idh3a (pp) Idh2",
        "interaction" : "pp",
        "combined_score" : 0.977,
        "SUID" : 843,
        "selected" : false
      },
      "selected" : false
    }, {
      "data" : {
        "id" : "839",
        "source" : "296",
        "target" : "411",
        "shared_name" : "Idh3a (pp) Ogdh",
        "shared_interaction" : "pp",
        "name" : "Idh3a (pp) Ogdh",
        "interaction" : "pp",
        "combined_score" : 0.964,
        "SUID" : 839,
        "selected" : false
      },
      "selected" : false
    }, {
      "data" : {
        "id" : "774",
        "source" : "296",
        "target" : "164",
        "shared_name" : "Idh3a (pp) Mdh2",
        "shared_interaction" : "pp",
        "name" : "Idh3a (pp) Mdh2",
        "interaction" : "pp",
        "combined_score" : 0.794,
        "SUID" : 774,
        "selected" : false
      },
      "selected" : false
    }, {
      "data" : {
        "id" : "733",
        "source" : "296",
        "target" : "179",
        "shared_name" : "Idh3a (pp) Hadhb",
        "shared_interaction" : "pp",
        "name" : "Idh3a (pp) Hadhb",
        "interaction" : "pp",
        "combined_score" : 0.506,
        "SUID" : 733,
        "selected" : false
      },
      "selected" : false
    }, {
      "data" : {
        "id" : "630",
        "source" : "296",
        "target" : "174",
        "shared_name" : "Idh3a (pp) Hadha",
        "shared_interaction" : "pp",
        "name" : "Idh3a (pp) Hadha",
        "interaction" : "pp",
        "combined_score" : 0.407,
        "SUID" : 630,
        "selected" : false
      },
      "selected" : false
    }, {
      "data" : {
        "id" : "491",
        "source" : "296",
        "target" : "153",
        "shared_name" : "Idh3a (pp) Ogdhl",
        "shared_interaction" : "pp",
        "name" : "Idh3a (pp) Ogdhl",
        "interaction" : "pp",
        "combined_score" : 0.964,
        "SUID" : 491,
        "selected" : false
      },
      "selected" : false
    }, {
      "data" : {
        "id" : "467",
        "source" : "296",
        "target" : "222",
        "shared_name" : "Idh3a (pp) Cyc1",
        "shared_interaction" : "pp",
        "name" : "Idh3a (pp) Cyc1",
        "interaction" : "pp",
        "combined_score" : 0.609,
        "SUID" : 467,
        "selected" : false
      },
      "selected" : false
    }, {
      "data" : {
        "id" : "353",
        "source" : "296",
        "target" : "156",
        "shared_name" : "Idh3a (pp) Ndufs8",
        "shared_interaction" : "pp",
        "name" : "Idh3a (pp) Ndufs8",
        "interaction" : "pp",
        "combined_score" : 0.51,
        "SUID" : 353,
        "selected" : false
      },
      "selected" : false
    }, {
      "data" : {
        "id" : "342",
        "source" : "296",
        "target" : "73",
        "shared_name" : "Idh3a (pp) Sdha",
        "shared_interaction" : "pp",
        "name" : "Idh3a (pp) Sdha",
        "interaction" : "pp",
        "combined_score" : 0.589,
        "SUID" : 342,
        "selected" : false
      },
      "selected" : false
    }, {
      "data" : {
        "id" : "297",
        "source" : "296",
        "target" : "188",
        "shared_name" : "Idh3a (pp) Idh3g",
        "shared_interaction" : "pp",
        "name" : "Idh3a (pp) Idh3g",
        "interaction" : "pp",
        "combined_score" : 0.995,
        "SUID" : 297,
        "selected" : false
      },
      "selected" : false
    }, {
      "data" : {
        "id" : "1992",
        "source" : "288",
        "target" : "164",
        "shared_name" : "Cox4i1 (pp) Mdh2",
        "shared_interaction" : "pp",
        "name" : "Cox4i1 (pp) Mdh2",
        "interaction" : "pp",
        "combined_score" : 0.575,
        "SUID" : 1992,
        "selected" : false
      },
      "selected" : false
    }, {
      "data" : {
        "id" : "1990",
        "source" : "288",
        "target" : "169",
        "shared_name" : "Cox4i1 (pp) Idh3b",
        "shared_interaction" : "pp",
        "name" : "Cox4i1 (pp) Idh3b",
        "interaction" : "pp",
        "combined_score" : 0.411,
        "SUID" : 1990,
        "selected" : false
      },
      "selected" : false
    }, {
      "data" : {
        "id" : "1982",
        "source" : "288",
        "target" : "88",
        "shared_name" : "Cox4i1 (pp) Atp5b",
        "shared_interaction" : "pp",
        "name" : "Cox4i1 (pp) Atp5b",
        "interaction" : "pp",
        "combined_score" : 0.884,
        "SUID" : 1982,
        "selected" : false
      },
      "selected" : false
    }, {
      "data" : {
        "id" : "1892",
        "source" : "288",
        "target" : "84",
        "shared_name" : "Cox4i1 (pp) Uqcrc2",
        "shared_interaction" : "pp",
        "name" : "Cox4i1 (pp) Uqcrc2",
        "interaction" : "pp",
        "combined_score" : 0.994,
        "SUID" : 1892,
        "selected" : false
      },
      "selected" : false
    }, {
      "data" : {
        "id" : "1861",
        "source" : "288",
        "target" : "216",
        "shared_name" : "Cox4i1 (pp) Slc25a4",
        "shared_interaction" : "pp",
        "name" : "Cox4i1 (pp) Slc25a4",
        "interaction" : "pp",
        "combined_score" : 0.557,
        "SUID" : 1861,
        "selected" : false
      },
      "selected" : false
    }, {
      "data" : {
        "id" : "1810",
        "source" : "288",
        "target" : "94",
        "shared_name" : "Cox4i1 (pp) Atp5d",
        "shared_interaction" : "pp",
        "name" : "Cox4i1 (pp) Atp5d",
        "interaction" : "pp",
        "combined_score" : 0.921,
        "SUID" : 1810,
        "selected" : false
      },
      "selected" : false
    }, {
      "data" : {
        "id" : "1809",
        "source" : "288",
        "target" : "265",
        "shared_name" : "Cox4i1 (pp) Ndufa6",
        "shared_interaction" : "pp",
        "name" : "Cox4i1 (pp) Ndufa6",
        "interaction" : "pp",
        "combined_score" : 0.665,
        "SUID" : 1809,
        "selected" : false
      },
      "selected" : false
    }, {
      "data" : {
        "id" : "1769",
        "source" : "288",
        "target" : "160",
        "shared_name" : "Cox4i1 (pp) Atp5j",
        "shared_interaction" : "pp",
        "name" : "Cox4i1 (pp) Atp5j",
        "interaction" : "pp",
        "combined_score" : 0.795,
        "SUID" : 1769,
        "selected" : false
      },
      "selected" : false
    }, {
      "data" : {
        "id" : "1725",
        "source" : "288",
        "target" : "148",
        "shared_name" : "Cox4i1 (pp) Ndufa4",
        "shared_interaction" : "pp",
        "name" : "Cox4i1 (pp) Ndufa4",
        "interaction" : "pp",
        "combined_score" : 0.627,
        "SUID" : 1725,
        "selected" : false
      },
      "selected" : false
    }, {
      "data" : {
        "id" : "1679",
        "source" : "288",
        "target" : "128",
        "shared_name" : "Cox4i1 (pp) Ndufa5",
        "shared_interaction" : "pp",
        "name" : "Cox4i1 (pp) Ndufa5",
        "interaction" : "pp",
        "combined_score" : 0.54,
        "SUID" : 1679,
        "selected" : false
      },
      "selected" : false
    }, {
      "data" : {
        "id" : "1572",
        "source" : "288",
        "target" : "76",
        "shared_name" : "Cox4i1 (pp) Cs",
        "shared_interaction" : "pp",
        "name" : "Cox4i1 (pp) Cs",
        "interaction" : "pp",
        "combined_score" : 0.551,
        "SUID" : 1572,
        "selected" : false
      },
      "selected" : false
    }, {
      "data" : {
        "id" : "1542",
        "source" : "288",
        "target" : "115",
        "shared_name" : "Cox4i1 (pp) Ndufa2",
        "shared_interaction" : "pp",
        "name" : "Cox4i1 (pp) Ndufa2",
        "interaction" : "pp",
        "combined_score" : 0.747,
        "SUID" : 1542,
        "selected" : false
      },
      "selected" : false
    }, {
      "data" : {
        "id" : "1452",
        "source" : "288",
        "target" : "254",
        "shared_name" : "Cox4i1 (pp) Ndufb8",
        "shared_interaction" : "pp",
        "name" : "Cox4i1 (pp) Ndufb8",
        "interaction" : "pp",
        "combined_score" : 0.826,
        "SUID" : 1452,
        "selected" : false
      },
      "selected" : false
    }, {
      "data" : {
        "id" : "1448",
        "source" : "288",
        "target" : "103",
        "shared_name" : "Cox4i1 (pp) Etfb",
        "shared_interaction" : "pp",
        "name" : "Cox4i1 (pp) Etfb",
        "interaction" : "pp",
        "combined_score" : 0.563,
        "SUID" : 1448,
        "selected" : false
      },
      "selected" : false
    }, {
      "data" : {
        "id" : "1443",
        "source" : "288",
        "target" : "112",
        "shared_name" : "Cox4i1 (pp) Ndufs7",
        "shared_interaction" : "pp",
        "name" : "Cox4i1 (pp) Ndufs7",
        "interaction" : "pp",
        "combined_score" : 0.78,
        "SUID" : 1443,
        "selected" : false
      },
      "selected" : false
    }, {
      "data" : {
        "id" : "1402",
        "source" : "288",
        "target" : "75",
        "shared_name" : "Cox4i1 (pp) Sod2",
        "shared_interaction" : "pp",
        "name" : "Cox4i1 (pp) Sod2",
        "interaction" : "pp",
        "combined_score" : 0.553,
        "SUID" : 1402,
        "selected" : false
      },
      "selected" : false
    }, {
      "data" : {
        "id" : "1259",
        "source" : "288",
        "target" : "735",
        "shared_name" : "Cox4i1 (pp) Fis1",
        "shared_interaction" : "pp",
        "name" : "Cox4i1 (pp) Fis1",
        "interaction" : "pp",
        "combined_score" : 0.549,
        "SUID" : 1259,
        "selected" : false
      },
      "selected" : false
    }, {
      "data" : {
        "id" : "1237",
        "source" : "288",
        "target" : "218",
        "shared_name" : "Cox4i1 (pp) Slc25a5",
        "shared_interaction" : "pp",
        "name" : "Cox4i1 (pp) Slc25a5",
        "interaction" : "pp",
        "combined_score" : 0.659,
        "SUID" : 1237,
        "selected" : false
      },
      "selected" : false
    }, {
      "data" : {
        "id" : "1235",
        "source" : "288",
        "target" : "131",
        "shared_name" : "Cox4i1 (pp) Cox6c",
        "shared_interaction" : "pp",
        "name" : "Cox4i1 (pp) Cox6c",
        "interaction" : "pp",
        "combined_score" : 0.987,
        "SUID" : 1235,
        "selected" : false
      },
      "selected" : false
    }, {
      "data" : {
        "id" : "1222",
        "source" : "288",
        "target" : "81",
        "shared_name" : "Cox4i1 (pp) Ndufa10",
        "shared_interaction" : "pp",
        "name" : "Cox4i1 (pp) Ndufa10",
        "interaction" : "pp",
        "combined_score" : 0.496,
        "SUID" : 1222,
        "selected" : false
      },
      "selected" : false
    }, {
      "data" : {
        "id" : "1123",
        "source" : "288",
        "target" : "118",
        "shared_name" : "Cox4i1 (pp) Cox5a",
        "shared_interaction" : "pp",
        "name" : "Cox4i1 (pp) Cox5a",
        "interaction" : "pp",
        "combined_score" : 0.998,
        "SUID" : 1123,
        "selected" : false
      },
      "selected" : false
    }, {
      "data" : {
        "id" : "1104",
        "source" : "288",
        "target" : "145",
        "shared_name" : "Cox4i1 (pp) Ndufs2",
        "shared_interaction" : "pp",
        "name" : "Cox4i1 (pp) Ndufs2",
        "interaction" : "pp",
        "combined_score" : 0.536,
        "SUID" : 1104,
        "selected" : false
      },
      "selected" : false
    }, {
      "data" : {
        "id" : "1084",
        "source" : "288",
        "target" : "673",
        "shared_name" : "Cox4i1 (pp) Abcb7",
        "shared_interaction" : "pp",
        "name" : "Cox4i1 (pp) Abcb7",
        "interaction" : "pp",
        "combined_score" : 0.565,
        "SUID" : 1084,
        "selected" : false
      },
      "selected" : false
    }, {
      "data" : {
        "id" : "1053",
        "source" : "288",
        "target" : "73",
        "shared_name" : "Cox4i1 (pp) Sdha",
        "shared_interaction" : "pp",
        "name" : "Cox4i1 (pp) Sdha",
        "interaction" : "pp",
        "combined_score" : 0.85,
        "SUID" : 1053,
        "selected" : false
      },
      "selected" : false
    }, {
      "data" : {
        "id" : "831",
        "source" : "288",
        "target" : "222",
        "shared_name" : "Cox4i1 (pp) Cyc1",
        "shared_interaction" : "pp",
        "name" : "Cox4i1 (pp) Cyc1",
        "interaction" : "pp",
        "combined_score" : 0.992,
        "SUID" : 831,
        "selected" : false
      },
      "selected" : false
    }, {
      "data" : {
        "id" : "791",
        "source" : "288",
        "target" : "248",
        "shared_name" : "Cox4i1 (pp) Aco2",
        "shared_interaction" : "pp",
        "name" : "Cox4i1 (pp) Aco2",
        "interaction" : "pp",
        "combined_score" : 0.54,
        "SUID" : 791,
        "selected" : false
      },
      "selected" : false
    }, {
      "data" : {
        "id" : "775",
        "source" : "288",
        "target" : "125",
        "shared_name" : "Cox4i1 (pp) Mrpl28",
        "shared_interaction" : "pp",
        "name" : "Cox4i1 (pp) Mrpl28",
        "interaction" : "pp",
        "combined_score" : 0.443,
        "SUID" : 775,
        "selected" : false
      },
      "selected" : false
    }, {
      "data" : {
        "id" : "684",
        "source" : "288",
        "target" : "130",
        "shared_name" : "Cox4i1 (pp) Ndufs6",
        "shared_interaction" : "pp",
        "name" : "Cox4i1 (pp) Ndufs6",
        "interaction" : "pp",
        "combined_score" : 0.732,
        "SUID" : 684,
        "selected" : false
      },
      "selected" : false
    }, {
      "data" : {
        "id" : "651",
        "source" : "288",
        "target" : "102",
        "shared_name" : "Cox4i1 (pp) Ndufb9",
        "shared_interaction" : "pp",
        "name" : "Cox4i1 (pp) Ndufb9",
        "interaction" : "pp",
        "combined_score" : 0.732,
        "SUID" : 651,
        "selected" : false
      },
      "selected" : false
    }, {
      "data" : {
        "id" : "626",
        "source" : "288",
        "target" : "376",
        "shared_name" : "Cox4i1 (pp) Prdx3",
        "shared_interaction" : "pp",
        "name" : "Cox4i1 (pp) Prdx3",
        "interaction" : "pp",
        "combined_score" : 0.403,
        "SUID" : 626,
        "selected" : false
      },
      "selected" : false
    }, {
      "data" : {
        "id" : "452",
        "source" : "288",
        "target" : "224",
        "shared_name" : "Cox4i1 (pp) Fh1",
        "shared_interaction" : "pp",
        "name" : "Cox4i1 (pp) Fh1",
        "interaction" : "pp",
        "combined_score" : 0.513,
        "SUID" : 452,
        "selected" : false
      },
      "selected" : false
    }, {
      "data" : {
        "id" : "289",
        "source" : "288",
        "target" : "91",
        "shared_name" : "Cox4i1 (pp) Atp5a1",
        "shared_interaction" : "pp",
        "name" : "Cox4i1 (pp) Atp5a1",
        "interaction" : "pp",
        "combined_score" : 0.789,
        "SUID" : 289,
        "selected" : false
      },
      "selected" : false
    }, {
      "data" : {
        "id" : "2015",
        "source" : "283",
        "target" : "990",
        "shared_name" : "Vdac1 (pp) Tuba4a",
        "shared_interaction" : "pp",
        "name" : "Vdac1 (pp) Tuba4a",
        "interaction" : "pp",
        "combined_score" : 0.428,
        "SUID" : 2015,
        "selected" : false
      },
      "selected" : false
    }, {
      "data" : {
        "id" : "1920",
        "source" : "283",
        "target" : "73",
        "shared_name" : "Vdac1 (pp) Sdha",
        "shared_interaction" : "pp",
        "name" : "Vdac1 (pp) Sdha",
        "interaction" : "pp",
        "combined_score" : 0.487,
        "SUID" : 1920,
        "selected" : false
      },
      "selected" : false
    }, {
      "data" : {
        "id" : "1778",
        "source" : "283",
        "target" : "84",
        "shared_name" : "Vdac1 (pp) Uqcrc2",
        "shared_interaction" : "pp",
        "name" : "Vdac1 (pp) Uqcrc2",
        "interaction" : "pp",
        "combined_score" : 0.468,
        "SUID" : 1778,
        "selected" : false
      },
      "selected" : false
    }, {
      "data" : {
        "id" : "1748",
        "source" : "283",
        "target" : "164",
        "shared_name" : "Vdac1 (pp) Mdh2",
        "shared_interaction" : "pp",
        "name" : "Vdac1 (pp) Mdh2",
        "interaction" : "pp",
        "combined_score" : 0.675,
        "SUID" : 1748,
        "selected" : false
      },
      "selected" : false
    }, {
      "data" : {
        "id" : "1698",
        "source" : "283",
        "target" : "86",
        "shared_name" : "Vdac1 (pp) Acaa2",
        "shared_interaction" : "pp",
        "name" : "Vdac1 (pp) Acaa2",
        "interaction" : "pp",
        "combined_score" : 0.449,
        "SUID" : 1698,
        "selected" : false
      },
      "selected" : false
    }, {
      "data" : {
        "id" : "1675",
        "source" : "283",
        "target" : "88",
        "shared_name" : "Vdac1 (pp) Atp5b",
        "shared_interaction" : "pp",
        "name" : "Vdac1 (pp) Atp5b",
        "interaction" : "pp",
        "combined_score" : 0.691,
        "SUID" : 1675,
        "selected" : false
      },
      "selected" : false
    }, {
      "data" : {
        "id" : "1665",
        "source" : "283",
        "target" : "230",
        "shared_name" : "Vdac1 (pp) Phb2",
        "shared_interaction" : "pp",
        "name" : "Vdac1 (pp) Phb2",
        "interaction" : "pp",
        "combined_score" : 0.491,
        "SUID" : 1665,
        "selected" : false
      },
      "selected" : false
    }, {
      "data" : {
        "id" : "1631",
        "source" : "283",
        "target" : "76",
        "shared_name" : "Vdac1 (pp) Cs",
        "shared_interaction" : "pp",
        "name" : "Vdac1 (pp) Cs",
        "interaction" : "pp",
        "combined_score" : 0.493,
        "SUID" : 1631,
        "selected" : false
      },
      "selected" : false
    }, {
      "data" : {
        "id" : "1524",
        "source" : "283",
        "target" : "394",
        "shared_name" : "Vdac1 (pp) Samm50",
        "shared_interaction" : "pp",
        "name" : "Vdac1 (pp) Samm50",
        "interaction" : "pp",
        "combined_score" : 0.692,
        "SUID" : 1524,
        "selected" : false
      },
      "selected" : false
    }, {
      "data" : {
        "id" : "1432",
        "source" : "283",
        "target" : "118",
        "shared_name" : "Vdac1 (pp) Cox5a",
        "shared_interaction" : "pp",
        "name" : "Vdac1 (pp) Cox5a",
        "interaction" : "pp",
        "combined_score" : 0.489,
        "SUID" : 1432,
        "selected" : false
      },
      "selected" : false
    }, {
      "data" : {
        "id" : "1414",
        "source" : "283",
        "target" : "163",
        "shared_name" : "Vdac1 (pp) Hspd1",
        "shared_interaction" : "pp",
        "name" : "Vdac1 (pp) Hspd1",
        "interaction" : "pp",
        "combined_score" : 0.714,
        "SUID" : 1414,
        "selected" : false
      },
      "selected" : false
    }, {
      "data" : {
        "id" : "1337",
        "source" : "283",
        "target" : "91",
        "shared_name" : "Vdac1 (pp) Atp5a1",
        "shared_interaction" : "pp",
        "name" : "Vdac1 (pp) Atp5a1",
        "interaction" : "pp",
        "combined_score" : 0.683,
        "SUID" : 1337,
        "selected" : false
      },
      "selected" : false
    }, {
      "data" : {
        "id" : "1179",
        "source" : "283",
        "target" : "735",
        "shared_name" : "Vdac1 (pp) Fis1",
        "shared_interaction" : "pp",
        "name" : "Vdac1 (pp) Fis1",
        "interaction" : "pp",
        "combined_score" : 0.469,
        "SUID" : 1179,
        "selected" : false
      },
      "selected" : false
    }, {
      "data" : {
        "id" : "1163",
        "source" : "283",
        "target" : "216",
        "shared_name" : "Vdac1 (pp) Slc25a4",
        "shared_interaction" : "pp",
        "name" : "Vdac1 (pp) Slc25a4",
        "interaction" : "pp",
        "combined_score" : 0.979,
        "SUID" : 1163,
        "selected" : false
      },
      "selected" : false
    }, {
      "data" : {
        "id" : "1154",
        "source" : "283",
        "target" : "103",
        "shared_name" : "Vdac1 (pp) Etfb",
        "shared_interaction" : "pp",
        "name" : "Vdac1 (pp) Etfb",
        "interaction" : "pp",
        "combined_score" : 0.5,
        "SUID" : 1154,
        "selected" : false
      },
      "selected" : false
    }, {
      "data" : {
        "id" : "956",
        "source" : "283",
        "target" : "107",
        "shared_name" : "Vdac1 (pp) Immt",
        "shared_interaction" : "pp",
        "name" : "Vdac1 (pp) Immt",
        "interaction" : "pp",
        "combined_score" : 0.417,
        "SUID" : 956,
        "selected" : false
      },
      "selected" : false
    }, {
      "data" : {
        "id" : "877",
        "source" : "283",
        "target" : "218",
        "shared_name" : "Vdac1 (pp) Slc25a5",
        "shared_interaction" : "pp",
        "name" : "Vdac1 (pp) Slc25a5",
        "interaction" : "pp",
        "combined_score" : 0.963,
        "SUID" : 877,
        "selected" : false
      },
      "selected" : false
    }, {
      "data" : {
        "id" : "836",
        "source" : "283",
        "target" : "182",
        "shared_name" : "Vdac1 (pp) Hsp90ab1",
        "shared_interaction" : "pp",
        "name" : "Vdac1 (pp) Hsp90ab1",
        "interaction" : "pp",
        "combined_score" : 0.619,
        "SUID" : 836,
        "selected" : false
      },
      "selected" : false
    }, {
      "data" : {
        "id" : "693",
        "source" : "283",
        "target" : "305",
        "shared_name" : "Vdac1 (pp) Cox6b1",
        "shared_interaction" : "pp",
        "name" : "Vdac1 (pp) Cox6b1",
        "interaction" : "pp",
        "combined_score" : 0.415,
        "SUID" : 693,
        "selected" : false
      },
      "selected" : false
    }, {
      "data" : {
        "id" : "663",
        "source" : "283",
        "target" : "248",
        "shared_name" : "Vdac1 (pp) Aco2",
        "shared_interaction" : "pp",
        "name" : "Vdac1 (pp) Aco2",
        "interaction" : "pp",
        "combined_score" : 0.42,
        "SUID" : 663,
        "selected" : false
      },
      "selected" : false
    }, {
      "data" : {
        "id" : "621",
        "source" : "283",
        "target" : "72",
        "shared_name" : "Vdac1 (pp) Pdha1",
        "shared_interaction" : "pp",
        "name" : "Vdac1 (pp) Pdha1",
        "interaction" : "pp",
        "combined_score" : 0.462,
        "SUID" : 621,
        "selected" : false
      },
      "selected" : false
    }, {
      "data" : {
        "id" : "610",
        "source" : "283",
        "target" : "376",
        "shared_name" : "Vdac1 (pp) Prdx3",
        "shared_interaction" : "pp",
        "name" : "Vdac1 (pp) Prdx3",
        "interaction" : "pp",
        "combined_score" : 0.413,
        "SUID" : 610,
        "selected" : false
      },
      "selected" : false
    }, {
      "data" : {
        "id" : "601",
        "source" : "283",
        "target" : "288",
        "shared_name" : "Vdac1 (pp) Cox4i1",
        "shared_interaction" : "pp",
        "name" : "Vdac1 (pp) Cox4i1",
        "interaction" : "pp",
        "combined_score" : 0.656,
        "SUID" : 601,
        "selected" : false
      },
      "selected" : false
    }, {
      "data" : {
        "id" : "582",
        "source" : "283",
        "target" : "94",
        "shared_name" : "Vdac1 (pp) Atp5d",
        "shared_interaction" : "pp",
        "name" : "Vdac1 (pp) Atp5d",
        "interaction" : "pp",
        "combined_score" : 0.449,
        "SUID" : 582,
        "selected" : false
      },
      "selected" : false
    }, {
      "data" : {
        "id" : "552",
        "source" : "283",
        "target" : "535",
        "shared_name" : "Vdac1 (pp) Timm22",
        "shared_interaction" : "pp",
        "name" : "Vdac1 (pp) Timm22",
        "interaction" : "pp",
        "combined_score" : 0.428,
        "SUID" : 552,
        "selected" : false
      },
      "selected" : false
    }, {
      "data" : {
        "id" : "2011",
        "source" : "282",
        "target" : "202",
        "shared_name" : "Phb (pp) Tufm",
        "shared_interaction" : "pp",
        "name" : "Phb (pp) Tufm",
        "interaction" : "pp",
        "combined_score" : 0.501,
        "SUID" : 2011,
        "selected" : false
      },
      "selected" : false
    }, {
      "data" : {
        "id" : "1825",
        "source" : "282",
        "target" : "230",
        "shared_name" : "Phb (pp) Phb2",
        "shared_interaction" : "pp",
        "name" : "Phb (pp) Phb2",
        "interaction" : "pp",
        "combined_score" : 0.985,
        "SUID" : 1825,
        "selected" : false
      },
      "selected" : false
    }, {
      "data" : {
        "id" : "1459",
        "source" : "282",
        "target" : "216",
        "shared_name" : "Phb (pp) Slc25a4",
        "shared_interaction" : "pp",
        "name" : "Phb (pp) Slc25a4",
        "interaction" : "pp",
        "combined_score" : 0.605,
        "SUID" : 1459,
        "selected" : false
      },
      "selected" : false
    }, {
      "data" : {
        "id" : "1397",
        "source" : "282",
        "target" : "218",
        "shared_name" : "Phb (pp) Slc25a5",
        "shared_interaction" : "pp",
        "name" : "Phb (pp) Slc25a5",
        "interaction" : "pp",
        "combined_score" : 0.669,
        "SUID" : 1397,
        "selected" : false
      },
      "selected" : false
    }, {
      "data" : {
        "id" : "1384",
        "source" : "282",
        "target" : "205",
        "shared_name" : "Phb (pp) Yme1l1",
        "shared_interaction" : "pp",
        "name" : "Phb (pp) Yme1l1",
        "interaction" : "pp",
        "combined_score" : 0.593,
        "SUID" : 1384,
        "selected" : false
      },
      "selected" : false
    }, {
      "data" : {
        "id" : "1326",
        "source" : "282",
        "target" : "229",
        "shared_name" : "Phb (pp) Bcs1l",
        "shared_interaction" : "pp",
        "name" : "Phb (pp) Bcs1l",
        "interaction" : "pp",
        "combined_score" : 0.489,
        "SUID" : 1326,
        "selected" : false
      },
      "selected" : false
    }, {
      "data" : {
        "id" : "1267",
        "source" : "282",
        "target" : "156",
        "shared_name" : "Phb (pp) Ndufs8",
        "shared_interaction" : "pp",
        "name" : "Phb (pp) Ndufs8",
        "interaction" : "pp",
        "combined_score" : 0.405,
        "SUID" : 1267,
        "selected" : false
      },
      "selected" : false
    }, {
      "data" : {
        "id" : "1088",
        "source" : "282",
        "target" : "103",
        "shared_name" : "Phb (pp) Etfb",
        "shared_interaction" : "pp",
        "name" : "Phb (pp) Etfb",
        "interaction" : "pp",
        "combined_score" : 0.428,
        "SUID" : 1088,
        "selected" : false
      },
      "selected" : false
    }, {
      "data" : {
        "id" : "639",
        "source" : "282",
        "target" : "182",
        "shared_name" : "Phb (pp) Hsp90ab1",
        "shared_interaction" : "pp",
        "name" : "Phb (pp) Hsp90ab1",
        "interaction" : "pp",
        "combined_score" : 0.402,
        "SUID" : 639,
        "selected" : false
      },
      "selected" : false
    }, {
      "data" : {
        "id" : "571",
        "source" : "282",
        "target" : "299",
        "shared_name" : "Phb (pp) C1qbp",
        "shared_interaction" : "pp",
        "name" : "Phb (pp) C1qbp",
        "interaction" : "pp",
        "combined_score" : 0.775,
        "SUID" : 571,
        "selected" : false
      },
      "selected" : false
    }, {
      "data" : {
        "id" : "390",
        "source" : "282",
        "target" : "91",
        "shared_name" : "Phb (pp) Atp5a1",
        "shared_interaction" : "pp",
        "name" : "Phb (pp) Atp5a1",
        "interaction" : "pp",
        "combined_score" : 0.404,
        "SUID" : 390,
        "selected" : false
      },
      "selected" : false
    }, {
      "data" : {
        "id" : "331",
        "source" : "282",
        "target" : "78",
        "shared_name" : "Phb (pp) Uqcrfs1",
        "shared_interaction" : "pp",
        "name" : "Phb (pp) Uqcrfs1",
        "interaction" : "pp",
        "combined_score" : 0.454,
        "SUID" : 331,
        "selected" : false
      },
      "selected" : false
    }, {
      "data" : {
        "id" : "284",
        "source" : "282",
        "target" : "283",
        "shared_name" : "Phb (pp) Vdac1",
        "shared_interaction" : "pp",
        "name" : "Phb (pp) Vdac1",
        "interaction" : "pp",
        "combined_score" : 0.607,
        "SUID" : 284,
        "selected" : false
      },
      "selected" : false
    }, {
      "data" : {
        "id" : "1790",
        "source" : "279",
        "target" : "86",
        "shared_name" : "Acsf2 (pp) Acaa2",
        "shared_interaction" : "pp",
        "name" : "Acsf2 (pp) Acaa2",
        "interaction" : "pp",
        "combined_score" : 0.487,
        "SUID" : 1790,
        "selected" : false
      },
      "selected" : false
    }, {
      "data" : {
        "id" : "1172",
        "source" : "279",
        "target" : "1171",
        "shared_name" : "Acsf2 (pp) Carkd",
        "shared_interaction" : "pp",
        "name" : "Acsf2 (pp) Carkd",
        "interaction" : "pp",
        "combined_score" : 0.557,
        "SUID" : 1172,
        "selected" : false
      },
      "selected" : false
    }, {
      "data" : {
        "id" : "737",
        "source" : "279",
        "target" : "474",
        "shared_name" : "Acsf2 (pp) Acad9",
        "shared_interaction" : "pp",
        "name" : "Acsf2 (pp) Acad9",
        "interaction" : "pp",
        "combined_score" : 0.492,
        "SUID" : 737,
        "selected" : false
      },
      "selected" : false
    }, {
      "data" : {
        "id" : "486",
        "source" : "279",
        "target" : "179",
        "shared_name" : "Acsf2 (pp) Hadhb",
        "shared_interaction" : "pp",
        "name" : "Acsf2 (pp) Hadhb",
        "interaction" : "pp",
        "combined_score" : 0.487,
        "SUID" : 486,
        "selected" : false
      },
      "selected" : false
    }, {
      "data" : {
        "id" : "307",
        "source" : "279",
        "target" : "166",
        "shared_name" : "Acsf2 (pp) Acot13",
        "shared_interaction" : "pp",
        "name" : "Acsf2 (pp) Acot13",
        "interaction" : "pp",
        "combined_score" : 0.426,
        "SUID" : 307,
        "selected" : false
      },
      "selected" : false
    }, {
      "data" : {
        "id" : "276",
        "source" : "275",
        "target" : "86",
        "shared_name" : "Tmem65 (pp) Acaa2",
        "shared_interaction" : "pp",
        "name" : "Tmem65 (pp) Acaa2",
        "interaction" : "pp",
        "combined_score" : 0.843,
        "SUID" : 276,
        "selected" : false
      },
      "selected" : false
    }, {
      "data" : {
        "id" : "1998",
        "source" : "265",
        "target" : "112",
        "shared_name" : "Ndufa6 (pp) Ndufs7",
        "shared_interaction" : "pp",
        "name" : "Ndufa6 (pp) Ndufs7",
        "interaction" : "pp",
        "combined_score" : 0.985,
        "SUID" : 1998,
        "selected" : false
      },
      "selected" : false
    }, {
      "data" : {
        "id" : "1747",
        "source" : "265",
        "target" : "131",
        "shared_name" : "Ndufa6 (pp) Cox6c",
        "shared_interaction" : "pp",
        "name" : "Ndufa6 (pp) Cox6c",
        "interaction" : "pp",
        "combined_score" : 0.982,
        "SUID" : 1747,
        "selected" : false
      },
      "selected" : false
    }, {
      "data" : {
        "id" : "1455",
        "source" : "265",
        "target" : "145",
        "shared_name" : "Ndufa6 (pp) Ndufs2",
        "shared_interaction" : "pp",
        "name" : "Ndufa6 (pp) Ndufs2",
        "interaction" : "pp",
        "combined_score" : 0.966,
        "SUID" : 1455,
        "selected" : false
      },
      "selected" : false
    }, {
      "data" : {
        "id" : "1427",
        "source" : "265",
        "target" : "166",
        "shared_name" : "Ndufa6 (pp) Acot13",
        "shared_interaction" : "pp",
        "name" : "Ndufa6 (pp) Acot13",
        "interaction" : "pp",
        "combined_score" : 0.658,
        "SUID" : 1427,
        "selected" : false
      },
      "selected" : false
    }, {
      "data" : {
        "id" : "1328",
        "source" : "265",
        "target" : "115",
        "shared_name" : "Ndufa6 (pp) Ndufa2",
        "shared_interaction" : "pp",
        "name" : "Ndufa6 (pp) Ndufa2",
        "interaction" : "pp",
        "combined_score" : 0.998,
        "SUID" : 1328,
        "selected" : false
      },
      "selected" : false
    }, {
      "data" : {
        "id" : "916",
        "source" : "265",
        "target" : "102",
        "shared_name" : "Ndufa6 (pp) Ndufb9",
        "shared_interaction" : "pp",
        "name" : "Ndufa6 (pp) Ndufb9",
        "interaction" : "pp",
        "combined_score" : 0.999,
        "SUID" : 916,
        "selected" : false
      },
      "selected" : false
    }, {
      "data" : {
        "id" : "819",
        "source" : "265",
        "target" : "94",
        "shared_name" : "Ndufa6 (pp) Atp5d",
        "shared_interaction" : "pp",
        "name" : "Ndufa6 (pp) Atp5d",
        "interaction" : "pp",
        "combined_score" : 0.864,
        "SUID" : 819,
        "selected" : false
      },
      "selected" : false
    }, {
      "data" : {
        "id" : "566",
        "source" : "265",
        "target" : "118",
        "shared_name" : "Ndufa6 (pp) Cox5a",
        "shared_interaction" : "pp",
        "name" : "Ndufa6 (pp) Cox5a",
        "interaction" : "pp",
        "combined_score" : 0.893,
        "SUID" : 566,
        "selected" : false
      },
      "selected" : false
    }, {
      "data" : {
        "id" : "465",
        "source" : "265",
        "target" : "130",
        "shared_name" : "Ndufa6 (pp) Ndufs6",
        "shared_interaction" : "pp",
        "name" : "Ndufa6 (pp) Ndufs6",
        "interaction" : "pp",
        "combined_score" : 0.996,
        "SUID" : 465,
        "selected" : false
      },
      "selected" : false
    }, {
      "data" : {
        "id" : "1838",
        "source" : "260",
        "target" : "179",
        "shared_name" : "Ghitm (pp) Hadhb",
        "shared_interaction" : "pp",
        "name" : "Ghitm (pp) Hadhb",
        "interaction" : "pp",
        "combined_score" : 0.411,
        "SUID" : 1838,
        "selected" : false
      },
      "selected" : false
    }, {
      "data" : {
        "id" : "1837",
        "source" : "260",
        "target" : "91",
        "shared_name" : "Ghitm (pp) Atp5a1",
        "shared_interaction" : "pp",
        "name" : "Ghitm (pp) Atp5a1",
        "interaction" : "pp",
        "combined_score" : 0.433,
        "SUID" : 1837,
        "selected" : false
      },
      "selected" : false
    }, {
      "data" : {
        "id" : "2038",
        "source" : "254",
        "target" : "103",
        "shared_name" : "Ndufb8 (pp) Etfb",
        "shared_interaction" : "pp",
        "name" : "Ndufb8 (pp) Etfb",
        "interaction" : "pp",
        "combined_score" : 0.407,
        "SUID" : 2038,
        "selected" : false
      },
      "selected" : false
    }, {
      "data" : {
        "id" : "1983",
        "source" : "254",
        "target" : "102",
        "shared_name" : "Ndufb8 (pp) Ndufb9",
        "shared_interaction" : "pp",
        "name" : "Ndufb8 (pp) Ndufb9",
        "interaction" : "pp",
        "combined_score" : 0.99,
        "SUID" : 1983,
        "selected" : false
      },
      "selected" : false
    }, {
      "data" : {
        "id" : "1948",
        "source" : "254",
        "target" : "94",
        "shared_name" : "Ndufb8 (pp) Atp5d",
        "shared_interaction" : "pp",
        "name" : "Ndufb8 (pp) Atp5d",
        "interaction" : "pp",
        "combined_score" : 0.884,
        "SUID" : 1948,
        "selected" : false
      },
      "selected" : false
    }, {
      "data" : {
        "id" : "1660",
        "source" : "254",
        "target" : "112",
        "shared_name" : "Ndufb8 (pp) Ndufs7",
        "shared_interaction" : "pp",
        "name" : "Ndufb8 (pp) Ndufs7",
        "interaction" : "pp",
        "combined_score" : 0.988,
        "SUID" : 1660,
        "selected" : false
      },
      "selected" : false
    }, {
      "data" : {
        "id" : "1643",
        "source" : "254",
        "target" : "160",
        "shared_name" : "Ndufb8 (pp) Atp5j",
        "shared_interaction" : "pp",
        "name" : "Ndufb8 (pp) Atp5j",
        "interaction" : "pp",
        "combined_score" : 0.821,
        "SUID" : 1643,
        "selected" : false
      },
      "selected" : false
    }, {
      "data" : {
        "id" : "1386",
        "source" : "254",
        "target" : "131",
        "shared_name" : "Ndufb8 (pp) Cox6c",
        "shared_interaction" : "pp",
        "name" : "Ndufb8 (pp) Cox6c",
        "interaction" : "pp",
        "combined_score" : 0.614,
        "SUID" : 1386,
        "selected" : false
      },
      "selected" : false
    }, {
      "data" : {
        "id" : "1183",
        "source" : "254",
        "target" : "128",
        "shared_name" : "Ndufb8 (pp) Ndufa5",
        "shared_interaction" : "pp",
        "name" : "Ndufb8 (pp) Ndufa5",
        "interaction" : "pp",
        "combined_score" : 0.988,
        "SUID" : 1183,
        "selected" : false
      },
      "selected" : false
    }, {
      "data" : {
        "id" : "1158",
        "source" : "254",
        "target" : "164",
        "shared_name" : "Ndufb8 (pp) Mdh2",
        "shared_interaction" : "pp",
        "name" : "Ndufb8 (pp) Mdh2",
        "interaction" : "pp",
        "combined_score" : 0.444,
        "SUID" : 1158,
        "selected" : false
      },
      "selected" : false
    }, {
      "data" : {
        "id" : "1094",
        "source" : "254",
        "target" : "376",
        "shared_name" : "Ndufb8 (pp) Prdx3",
        "shared_interaction" : "pp",
        "name" : "Ndufb8 (pp) Prdx3",
        "interaction" : "pp",
        "combined_score" : 0.424,
        "SUID" : 1094,
        "selected" : false
      },
      "selected" : false
    }, {
      "data" : {
        "id" : "1087",
        "source" : "254",
        "target" : "248",
        "shared_name" : "Ndufb8 (pp) Aco2",
        "shared_interaction" : "pp",
        "name" : "Ndufb8 (pp) Aco2",
        "interaction" : "pp",
        "combined_score" : 0.489,
        "SUID" : 1087,
        "selected" : false
      },
      "selected" : false
    }, {
      "data" : {
        "id" : "1051",
        "source" : "254",
        "target" : "145",
        "shared_name" : "Ndufb8 (pp) Ndufs2",
        "shared_interaction" : "pp",
        "name" : "Ndufb8 (pp) Ndufs2",
        "interaction" : "pp",
        "combined_score" : 0.97,
        "SUID" : 1051,
        "selected" : false
      },
      "selected" : false
    }, {
      "data" : {
        "id" : "931",
        "source" : "254",
        "target" : "222",
        "shared_name" : "Ndufb8 (pp) Cyc1",
        "shared_interaction" : "pp",
        "name" : "Ndufb8 (pp) Cyc1",
        "interaction" : "pp",
        "combined_score" : 0.965,
        "SUID" : 931,
        "selected" : false
      },
      "selected" : false
    }, {
      "data" : {
        "id" : "908",
        "source" : "254",
        "target" : "73",
        "shared_name" : "Ndufb8 (pp) Sdha",
        "shared_interaction" : "pp",
        "name" : "Ndufb8 (pp) Sdha",
        "interaction" : "pp",
        "combined_score" : 0.565,
        "SUID" : 908,
        "selected" : false
      },
      "selected" : false
    }, {
      "data" : {
        "id" : "870",
        "source" : "254",
        "target" : "218",
        "shared_name" : "Ndufb8 (pp) Slc25a5",
        "shared_interaction" : "pp",
        "name" : "Ndufb8 (pp) Slc25a5",
        "interaction" : "pp",
        "combined_score" : 0.462,
        "SUID" : 870,
        "selected" : false
      },
      "selected" : false
    }, {
      "data" : {
        "id" : "511",
        "source" : "254",
        "target" : "130",
        "shared_name" : "Ndufb8 (pp) Ndufs6",
        "shared_interaction" : "pp",
        "name" : "Ndufb8 (pp) Ndufs6",
        "interaction" : "pp",
        "combined_score" : 0.981,
        "SUID" : 511,
        "selected" : false
      },
      "selected" : false
    }, {
      "data" : {
        "id" : "462",
        "source" : "254",
        "target" : "265",
        "shared_name" : "Ndufb8 (pp) Ndufa6",
        "shared_interaction" : "pp",
        "name" : "Ndufb8 (pp) Ndufa6",
        "interaction" : "pp",
        "combined_score" : 0.994,
        "SUID" : 462,
        "selected" : false
      },
      "selected" : false
    }, {
      "data" : {
        "id" : "437",
        "source" : "254",
        "target" : "118",
        "shared_name" : "Ndufb8 (pp) Cox5a",
        "shared_interaction" : "pp",
        "name" : "Ndufb8 (pp) Cox5a",
        "interaction" : "pp",
        "combined_score" : 0.813,
        "SUID" : 437,
        "selected" : false
      },
      "selected" : false
    }, {
      "data" : {
        "id" : "255",
        "source" : "254",
        "target" : "115",
        "shared_name" : "Ndufb8 (pp) Ndufa2",
        "shared_interaction" : "pp",
        "name" : "Ndufb8 (pp) Ndufa2",
        "interaction" : "pp",
        "combined_score" : 0.999,
        "SUID" : 255,
        "selected" : false
      },
      "selected" : false
    }, {
      "data" : {
        "id" : "2041",
        "source" : "252",
        "target" : "81",
        "shared_name" : "Dld (pp) Ndufa10",
        "shared_interaction" : "pp",
        "name" : "Dld (pp) Ndufa10",
        "interaction" : "pp",
        "combined_score" : 0.784,
        "SUID" : 2041,
        "selected" : false
      },
      "selected" : false
    }, {
      "data" : {
        "id" : "1985",
        "source" : "252",
        "target" : "187",
        "shared_name" : "Dld (pp) Ndufa8",
        "shared_interaction" : "pp",
        "name" : "Dld (pp) Ndufa8",
        "interaction" : "pp",
        "combined_score" : 0.512,
        "SUID" : 1985,
        "selected" : false
      },
      "selected" : false
    }, {
      "data" : {
        "id" : "1867",
        "source" : "252",
        "target" : "234",
        "shared_name" : "Dld (pp) Ndufa9",
        "shared_interaction" : "pp",
        "name" : "Dld (pp) Ndufa9",
        "interaction" : "pp",
        "combined_score" : 0.783,
        "SUID" : 1867,
        "selected" : false
      },
      "selected" : false
    }, {
      "data" : {
        "id" : "1834",
        "source" : "252",
        "target" : "72",
        "shared_name" : "Dld (pp) Pdha1",
        "shared_interaction" : "pp",
        "name" : "Dld (pp) Pdha1",
        "interaction" : "pp",
        "combined_score" : 0.991,
        "SUID" : 1834,
        "selected" : false
      },
      "selected" : false
    }, {
      "data" : {
        "id" : "1771",
        "source" : "252",
        "target" : "76",
        "shared_name" : "Dld (pp) Cs",
        "shared_interaction" : "pp",
        "name" : "Dld (pp) Cs",
        "interaction" : "pp",
        "combined_score" : 0.647,
        "SUID" : 1771,
        "selected" : false
      },
      "selected" : false
    }, {
      "data" : {
        "id" : "1745",
        "source" : "252",
        "target" : "224",
        "shared_name" : "Dld (pp) Fh1",
        "shared_interaction" : "pp",
        "name" : "Dld (pp) Fh1",
        "interaction" : "pp",
        "combined_score" : 0.849,
        "SUID" : 1745,
        "selected" : false
      },
      "selected" : false
    }, {
      "data" : {
        "id" : "1680",
        "source" : "252",
        "target" : "188",
        "shared_name" : "Dld (pp) Idh3g",
        "shared_interaction" : "pp",
        "name" : "Dld (pp) Idh3g",
        "interaction" : "pp",
        "combined_score" : 0.951,
        "SUID" : 1680,
        "selected" : false
      },
      "selected" : false
    }, {
      "data" : {
        "id" : "1628",
        "source" : "252",
        "target" : "145",
        "shared_name" : "Dld (pp) Ndufs2",
        "shared_interaction" : "pp",
        "name" : "Dld (pp) Ndufs2",
        "interaction" : "pp",
        "combined_score" : 0.665,
        "SUID" : 1628,
        "selected" : false
      },
      "selected" : false
    }, {
      "data" : {
        "id" : "1445",
        "source" : "252",
        "target" : "103",
        "shared_name" : "Dld (pp) Etfb",
        "shared_interaction" : "pp",
        "name" : "Dld (pp) Etfb",
        "interaction" : "pp",
        "combined_score" : 0.489,
        "SUID" : 1445,
        "selected" : false
      },
      "selected" : false
    }, {
      "data" : {
        "id" : "1438",
        "source" : "252",
        "target" : "158",
        "shared_name" : "Dld (pp) Etfdh",
        "shared_interaction" : "pp",
        "name" : "Dld (pp) Etfdh",
        "interaction" : "pp",
        "combined_score" : 0.668,
        "SUID" : 1438,
        "selected" : false
      },
      "selected" : false
    }, {
      "data" : {
        "id" : "1418",
        "source" : "252",
        "target" : "88",
        "shared_name" : "Dld (pp) Atp5b",
        "shared_interaction" : "pp",
        "name" : "Dld (pp) Atp5b",
        "interaction" : "pp",
        "combined_score" : 0.642,
        "SUID" : 1418,
        "selected" : false
      },
      "selected" : false
    }, {
      "data" : {
        "id" : "1399",
        "source" : "252",
        "target" : "164",
        "shared_name" : "Dld (pp) Mdh2",
        "shared_interaction" : "pp",
        "name" : "Dld (pp) Mdh2",
        "interaction" : "pp",
        "combined_score" : 0.846,
        "SUID" : 1399,
        "selected" : false
      },
      "selected" : false
    }, {
      "data" : {
        "id" : "1381",
        "source" : "252",
        "target" : "134",
        "shared_name" : "Dld (pp) Ndufs1",
        "shared_interaction" : "pp",
        "name" : "Dld (pp) Ndufs1",
        "interaction" : "pp",
        "combined_score" : 0.909,
        "SUID" : 1381,
        "selected" : false
      },
      "selected" : false
    }, {
      "data" : {
        "id" : "1356",
        "source" : "252",
        "target" : "444",
        "shared_name" : "Dld (pp) Got2",
        "shared_interaction" : "pp",
        "name" : "Dld (pp) Got2",
        "interaction" : "pp",
        "combined_score" : 0.401,
        "SUID" : 1356,
        "selected" : false
      },
      "selected" : false
    }, {
      "data" : {
        "id" : "1353",
        "source" : "252",
        "target" : "411",
        "shared_name" : "Dld (pp) Ogdh",
        "shared_interaction" : "pp",
        "name" : "Dld (pp) Ogdh",
        "interaction" : "pp",
        "combined_score" : 0.991,
        "SUID" : 1353,
        "selected" : false
      },
      "selected" : false
    }, {
      "data" : {
        "id" : "1285",
        "source" : "252",
        "target" : "652",
        "shared_name" : "Dld (pp) Tkt",
        "shared_interaction" : "pp",
        "name" : "Dld (pp) Tkt",
        "interaction" : "pp",
        "combined_score" : 0.405,
        "SUID" : 1285,
        "selected" : false
      },
      "selected" : false
    }, {
      "data" : {
        "id" : "1199",
        "source" : "252",
        "target" : "152",
        "shared_name" : "Dld (pp) Idh2",
        "shared_interaction" : "pp",
        "name" : "Dld (pp) Idh2",
        "interaction" : "pp",
        "combined_score" : 0.451,
        "SUID" : 1199,
        "selected" : false
      },
      "selected" : false
    }, {
      "data" : {
        "id" : "1188",
        "source" : "252",
        "target" : "163",
        "shared_name" : "Dld (pp) Hspd1",
        "shared_interaction" : "pp",
        "name" : "Dld (pp) Hspd1",
        "interaction" : "pp",
        "combined_score" : 0.652,
        "SUID" : 1188,
        "selected" : false
      },
      "selected" : false
    }, {
      "data" : {
        "id" : "1186",
        "source" : "252",
        "target" : "118",
        "shared_name" : "Dld (pp) Cox5a",
        "shared_interaction" : "pp",
        "name" : "Dld (pp) Cox5a",
        "interaction" : "pp",
        "combined_score" : 0.406,
        "SUID" : 1186,
        "selected" : false
      },
      "selected" : false
    }, {
      "data" : {
        "id" : "1116",
        "source" : "252",
        "target" : "75",
        "shared_name" : "Dld (pp) Sod2",
        "shared_interaction" : "pp",
        "name" : "Dld (pp) Sod2",
        "interaction" : "pp",
        "combined_score" : 0.455,
        "SUID" : 1116,
        "selected" : false
      },
      "selected" : false
    }, {
      "data" : {
        "id" : "1112",
        "source" : "252",
        "target" : "340",
        "shared_name" : "Dld (pp) Mtx2",
        "shared_interaction" : "pp",
        "name" : "Dld (pp) Mtx2",
        "interaction" : "pp",
        "combined_score" : 0.426,
        "SUID" : 1112,
        "selected" : false
      },
      "selected" : false
    }, {
      "data" : {
        "id" : "1066",
        "source" : "252",
        "target" : "73",
        "shared_name" : "Dld (pp) Sdha",
        "shared_interaction" : "pp",
        "name" : "Dld (pp) Sdha",
        "interaction" : "pp",
        "combined_score" : 0.76,
        "SUID" : 1066,
        "selected" : false
      },
      "selected" : false
    }, {
      "data" : {
        "id" : "1044",
        "source" : "252",
        "target" : "283",
        "shared_name" : "Dld (pp) Vdac1",
        "shared_interaction" : "pp",
        "name" : "Dld (pp) Vdac1",
        "interaction" : "pp",
        "combined_score" : 0.498,
        "SUID" : 1044,
        "selected" : false
      },
      "selected" : false
    }, {
      "data" : {
        "id" : "1009",
        "source" : "252",
        "target" : "248",
        "shared_name" : "Dld (pp) Aco2",
        "shared_interaction" : "pp",
        "name" : "Dld (pp) Aco2",
        "interaction" : "pp",
        "combined_score" : 0.701,
        "SUID" : 1009,
        "selected" : false
      },
      "selected" : false
    }, {
      "data" : {
        "id" : "983",
        "source" : "252",
        "target" : "205",
        "shared_name" : "Dld (pp) Yme1l1",
        "shared_interaction" : "pp",
        "name" : "Dld (pp) Yme1l1",
        "interaction" : "pp",
        "combined_score" : 0.523,
        "SUID" : 983,
        "selected" : false
      },
      "selected" : false
    }, {
      "data" : {
        "id" : "975",
        "source" : "252",
        "target" : "376",
        "shared_name" : "Dld (pp) Prdx3",
        "shared_interaction" : "pp",
        "name" : "Dld (pp) Prdx3",
        "interaction" : "pp",
        "combined_score" : 0.575,
        "SUID" : 975,
        "selected" : false
      },
      "selected" : false
    }, {
      "data" : {
        "id" : "969",
        "source" : "252",
        "target" : "99",
        "shared_name" : "Dld (pp) Suclg1",
        "shared_interaction" : "pp",
        "name" : "Dld (pp) Suclg1",
        "interaction" : "pp",
        "combined_score" : 0.967,
        "SUID" : 969,
        "selected" : false
      },
      "selected" : false
    }, {
      "data" : {
        "id" : "926",
        "source" : "252",
        "target" : "222",
        "shared_name" : "Dld (pp) Cyc1",
        "shared_interaction" : "pp",
        "name" : "Dld (pp) Cyc1",
        "interaction" : "pp",
        "combined_score" : 0.561,
        "SUID" : 926,
        "selected" : false
      },
      "selected" : false
    }, {
      "data" : {
        "id" : "883",
        "source" : "252",
        "target" : "658",
        "shared_name" : "Dld (pp) Hibch",
        "shared_interaction" : "pp",
        "name" : "Dld (pp) Hibch",
        "interaction" : "pp",
        "combined_score" : 0.48,
        "SUID" : 883,
        "selected" : false
      },
      "selected" : false
    }, {
      "data" : {
        "id" : "862",
        "source" : "252",
        "target" : "79",
        "shared_name" : "Dld (pp) Etfa",
        "shared_interaction" : "pp",
        "name" : "Dld (pp) Etfa",
        "interaction" : "pp",
        "combined_score" : 0.792,
        "SUID" : 862,
        "selected" : false
      },
      "selected" : false
    }, {
      "data" : {
        "id" : "859",
        "source" : "252",
        "target" : "179",
        "shared_name" : "Dld (pp) Hadhb",
        "shared_interaction" : "pp",
        "name" : "Dld (pp) Hadhb",
        "interaction" : "pp",
        "combined_score" : 0.62,
        "SUID" : 859,
        "selected" : false
      },
      "selected" : false
    }, {
      "data" : {
        "id" : "814",
        "source" : "252",
        "target" : "394",
        "shared_name" : "Dld (pp) Samm50",
        "shared_interaction" : "pp",
        "name" : "Dld (pp) Samm50",
        "interaction" : "pp",
        "combined_score" : 0.534,
        "SUID" : 814,
        "selected" : false
      },
      "selected" : false
    }, {
      "data" : {
        "id" : "792",
        "source" : "252",
        "target" : "107",
        "shared_name" : "Dld (pp) Immt",
        "shared_interaction" : "pp",
        "name" : "Dld (pp) Immt",
        "interaction" : "pp",
        "combined_score" : 0.465,
        "SUID" : 792,
        "selected" : false
      },
      "selected" : false
    }, {
      "data" : {
        "id" : "767",
        "source" : "252",
        "target" : "176",
        "shared_name" : "Dld (pp) Pdhb",
        "shared_interaction" : "pp",
        "name" : "Dld (pp) Pdhb",
        "interaction" : "pp",
        "combined_score" : 0.999,
        "SUID" : 767,
        "selected" : false
      },
      "selected" : false
    }, {
      "data" : {
        "id" : "758",
        "source" : "252",
        "target" : "310",
        "shared_name" : "Dld (pp) Dbt",
        "shared_interaction" : "pp",
        "name" : "Dld (pp) Dbt",
        "interaction" : "pp",
        "combined_score" : 0.997,
        "SUID" : 758,
        "selected" : false
      },
      "selected" : false
    }, {
      "data" : {
        "id" : "746",
        "source" : "252",
        "target" : "169",
        "shared_name" : "Dld (pp) Idh3b",
        "shared_interaction" : "pp",
        "name" : "Dld (pp) Idh3b",
        "interaction" : "pp",
        "combined_score" : 0.958,
        "SUID" : 746,
        "selected" : false
      },
      "selected" : false
    }, {
      "data" : {
        "id" : "726",
        "source" : "252",
        "target" : "685",
        "shared_name" : "Dld (pp) Ivd",
        "shared_interaction" : "pp",
        "name" : "Dld (pp) Ivd",
        "interaction" : "pp",
        "combined_score" : 0.905,
        "SUID" : 726,
        "selected" : false
      },
      "selected" : false
    }, {
      "data" : {
        "id" : "713",
        "source" : "252",
        "target" : "78",
        "shared_name" : "Dld (pp) Uqcrfs1",
        "shared_interaction" : "pp",
        "name" : "Dld (pp) Uqcrfs1",
        "interaction" : "pp",
        "combined_score" : 0.472,
        "SUID" : 713,
        "selected" : false
      },
      "selected" : false
    }, {
      "data" : {
        "id" : "694",
        "source" : "252",
        "target" : "84",
        "shared_name" : "Dld (pp) Uqcrc2",
        "shared_interaction" : "pp",
        "name" : "Dld (pp) Uqcrc2",
        "interaction" : "pp",
        "combined_score" : 0.91,
        "SUID" : 694,
        "selected" : false
      },
      "selected" : false
    }, {
      "data" : {
        "id" : "665",
        "source" : "252",
        "target" : "664",
        "shared_name" : "Dld (pp) Emc2",
        "shared_interaction" : "pp",
        "name" : "Dld (pp) Emc2",
        "interaction" : "pp",
        "combined_score" : 0.5,
        "SUID" : 665,
        "selected" : false
      },
      "selected" : false
    }, {
      "data" : {
        "id" : "640",
        "source" : "252",
        "target" : "83",
        "shared_name" : "Dld (pp) Dlat",
        "shared_interaction" : "pp",
        "name" : "Dld (pp) Dlat",
        "interaction" : "pp",
        "combined_score" : 0.999,
        "SUID" : 640,
        "selected" : false
      },
      "selected" : false
    }, {
      "data" : {
        "id" : "597",
        "source" : "252",
        "target" : "136",
        "shared_name" : "Dld (pp) Dlst",
        "shared_interaction" : "pp",
        "name" : "Dld (pp) Dlst",
        "interaction" : "pp",
        "combined_score" : 0.999,
        "SUID" : 597,
        "selected" : false
      },
      "selected" : false
    }, {
      "data" : {
        "id" : "544",
        "source" : "252",
        "target" : "153",
        "shared_name" : "Dld (pp) Ogdhl",
        "shared_interaction" : "pp",
        "name" : "Dld (pp) Ogdhl",
        "interaction" : "pp",
        "combined_score" : 0.986,
        "SUID" : 544,
        "selected" : false
      },
      "selected" : false
    }, {
      "data" : {
        "id" : "485",
        "source" : "252",
        "target" : "91",
        "shared_name" : "Dld (pp) Atp5a1",
        "shared_interaction" : "pp",
        "name" : "Dld (pp) Atp5a1",
        "interaction" : "pp",
        "combined_score" : 0.817,
        "SUID" : 485,
        "selected" : false
      },
      "selected" : false
    }, {
      "data" : {
        "id" : "471",
        "source" : "252",
        "target" : "89",
        "shared_name" : "Dld (pp) Pdhx",
        "shared_interaction" : "pp",
        "name" : "Dld (pp) Pdhx",
        "interaction" : "pp",
        "combined_score" : 0.999,
        "SUID" : 471,
        "selected" : false
      },
      "selected" : false
    }, {
      "data" : {
        "id" : "432",
        "source" : "252",
        "target" : "202",
        "shared_name" : "Dld (pp) Tufm",
        "shared_interaction" : "pp",
        "name" : "Dld (pp) Tufm",
        "interaction" : "pp",
        "combined_score" : 0.535,
        "SUID" : 432,
        "selected" : false
      },
      "selected" : false
    }, {
      "data" : {
        "id" : "430",
        "source" : "252",
        "target" : "172",
        "shared_name" : "Dld (pp) Suclg2",
        "shared_interaction" : "pp",
        "name" : "Dld (pp) Suclg2",
        "interaction" : "pp",
        "combined_score" : 0.964,
        "SUID" : 430,
        "selected" : false
      },
      "selected" : false
    }, {
      "data" : {
        "id" : "267",
        "source" : "252",
        "target" : "238",
        "shared_name" : "Dld (pp) Mrps22",
        "shared_interaction" : "pp",
        "name" : "Dld (pp) Mrps22",
        "interaction" : "pp",
        "combined_score" : 0.411,
        "SUID" : 267,
        "selected" : false
      },
      "selected" : false
    }, {
      "data" : {
        "id" : "261",
        "source" : "252",
        "target" : "260",
        "shared_name" : "Dld (pp) Ghitm",
        "shared_interaction" : "pp",
        "name" : "Dld (pp) Ghitm",
        "interaction" : "pp",
        "combined_score" : 0.529,
        "SUID" : 261,
        "selected" : false
      },
      "selected" : false
    }, {
      "data" : {
        "id" : "253",
        "source" : "252",
        "target" : "100",
        "shared_name" : "Dld (pp) Ndufb10",
        "shared_interaction" : "pp",
        "name" : "Dld (pp) Ndufb10",
        "interaction" : "pp",
        "combined_score" : 0.5,
        "SUID" : 253,
        "selected" : false
      },
      "selected" : false
    }, {
      "data" : {
        "id" : "1973",
        "source" : "248",
        "target" : "145",
        "shared_name" : "Aco2 (pp) Ndufs2",
        "shared_interaction" : "pp",
        "name" : "Aco2 (pp) Ndufs2",
        "interaction" : "pp",
        "combined_score" : 0.658,
        "SUID" : 1973,
        "selected" : false
      },
      "selected" : false
    }, {
      "data" : {
        "id" : "1845",
        "source" : "248",
        "target" : "75",
        "shared_name" : "Aco2 (pp) Sod2",
        "shared_interaction" : "pp",
        "name" : "Aco2 (pp) Sod2",
        "interaction" : "pp",
        "combined_score" : 0.67,
        "SUID" : 1845,
        "selected" : false
      },
      "selected" : false
    }, {
      "data" : {
        "id" : "1674",
        "source" : "248",
        "target" : "76",
        "shared_name" : "Aco2 (pp) Cs",
        "shared_interaction" : "pp",
        "name" : "Aco2 (pp) Cs",
        "interaction" : "pp",
        "combined_score" : 0.991,
        "SUID" : 1674,
        "selected" : false
      },
      "selected" : false
    }, {
      "data" : {
        "id" : "1552",
        "source" : "248",
        "target" : "164",
        "shared_name" : "Aco2 (pp) Mdh2",
        "shared_interaction" : "pp",
        "name" : "Aco2 (pp) Mdh2",
        "interaction" : "pp",
        "combined_score" : 0.902,
        "SUID" : 1552,
        "selected" : false
      },
      "selected" : false
    }, {
      "data" : {
        "id" : "1323",
        "source" : "248",
        "target" : "73",
        "shared_name" : "Aco2 (pp) Sdha",
        "shared_interaction" : "pp",
        "name" : "Aco2 (pp) Sdha",
        "interaction" : "pp",
        "combined_score" : 0.778,
        "SUID" : 1323,
        "selected" : false
      },
      "selected" : false
    }, {
      "data" : {
        "id" : "1315",
        "source" : "248",
        "target" : "184",
        "shared_name" : "Aco2 (pp) Glud1",
        "shared_interaction" : "pp",
        "name" : "Aco2 (pp) Glud1",
        "interaction" : "pp",
        "combined_score" : 0.543,
        "SUID" : 1315,
        "selected" : false
      },
      "selected" : false
    }, {
      "data" : {
        "id" : "1284",
        "source" : "248",
        "target" : "153",
        "shared_name" : "Aco2 (pp) Ogdhl",
        "shared_interaction" : "pp",
        "name" : "Aco2 (pp) Ogdhl",
        "interaction" : "pp",
        "combined_score" : 0.616,
        "SUID" : 1284,
        "selected" : false
      },
      "selected" : false
    }, {
      "data" : {
        "id" : "1215",
        "source" : "248",
        "target" : "144",
        "shared_name" : "Aco2 (pp) Slc25a11",
        "shared_interaction" : "pp",
        "name" : "Aco2 (pp) Slc25a11",
        "interaction" : "pp",
        "combined_score" : 0.413,
        "SUID" : 1215,
        "selected" : false
      },
      "selected" : false
    }, {
      "data" : {
        "id" : "559",
        "source" : "248",
        "target" : "176",
        "shared_name" : "Aco2 (pp) Pdhb",
        "shared_interaction" : "pp",
        "name" : "Aco2 (pp) Pdhb",
        "interaction" : "pp",
        "combined_score" : 0.597,
        "SUID" : 559,
        "selected" : false
      },
      "selected" : false
    }, {
      "data" : {
        "id" : "309",
        "source" : "248",
        "target" : "112",
        "shared_name" : "Aco2 (pp) Ndufs7",
        "shared_interaction" : "pp",
        "name" : "Aco2 (pp) Ndufs7",
        "interaction" : "pp",
        "combined_score" : 0.575,
        "SUID" : 309,
        "selected" : false
      },
      "selected" : false
    }, {
      "data" : {
        "id" : "249",
        "source" : "248",
        "target" : "94",
        "shared_name" : "Aco2 (pp) Atp5d",
        "shared_interaction" : "pp",
        "name" : "Aco2 (pp) Atp5d",
        "interaction" : "pp",
        "combined_score" : 0.664,
        "SUID" : 249,
        "selected" : false
      },
      "selected" : false
    }, {
      "data" : {
        "id" : "2045",
        "source" : "246",
        "target" : "182",
        "shared_name" : "Dnajc5 (pp) Hsp90ab1",
        "shared_interaction" : "pp",
        "name" : "Dnajc5 (pp) Hsp90ab1",
        "interaction" : "pp",
        "combined_score" : 0.765,
        "SUID" : 2045,
        "selected" : false
      },
      "selected" : false
    }, {
      "data" : {
        "id" : "1395",
        "source" : "246",
        "target" : "354",
        "shared_name" : "Dnajc5 (pp) Prkar2a",
        "shared_interaction" : "pp",
        "name" : "Dnajc5 (pp) Prkar2a",
        "interaction" : "pp",
        "combined_score" : 0.452,
        "SUID" : 1395,
        "selected" : false
      },
      "selected" : false
    }, {
      "data" : {
        "id" : "1232",
        "source" : "246",
        "target" : "206",
        "shared_name" : "Dnajc5 (pp) Trap1",
        "shared_interaction" : "pp",
        "name" : "Dnajc5 (pp) Trap1",
        "interaction" : "pp",
        "combined_score" : 0.742,
        "SUID" : 1232,
        "selected" : false
      },
      "selected" : false
    }, {
      "data" : {
        "id" : "818",
        "source" : "246",
        "target" : "227",
        "shared_name" : "Dnajc5 (pp) Prkar2b",
        "shared_interaction" : "pp",
        "name" : "Dnajc5 (pp) Prkar2b",
        "interaction" : "pp",
        "combined_score" : 0.452,
        "SUID" : 818,
        "selected" : false
      },
      "selected" : false
    }, {
      "data" : {
        "id" : "647",
        "source" : "246",
        "target" : "181",
        "shared_name" : "Dnajc5 (pp) Hyou1",
        "shared_interaction" : "pp",
        "name" : "Dnajc5 (pp) Hyou1",
        "interaction" : "pp",
        "combined_score" : 0.857,
        "SUID" : 647,
        "selected" : false
      },
      "selected" : false
    }, {
      "data" : {
        "id" : "247",
        "source" : "246",
        "target" : "163",
        "shared_name" : "Dnajc5 (pp) Hspd1",
        "shared_interaction" : "pp",
        "name" : "Dnajc5 (pp) Hspd1",
        "interaction" : "pp",
        "combined_score" : 0.488,
        "SUID" : 247,
        "selected" : false
      },
      "selected" : false
    }, {
      "data" : {
        "id" : "242",
        "source" : "241",
        "target" : "172",
        "shared_name" : "5-Sep (pp) Suclg2",
        "shared_interaction" : "pp",
        "name" : "5-Sep (pp) Suclg2",
        "interaction" : "pp",
        "combined_score" : 0.429,
        "SUID" : 242,
        "selected" : false
      },
      "selected" : false
    }, {
      "data" : {
        "id" : "1814",
        "source" : "239",
        "target" : "163",
        "shared_name" : "Atad3a (pp) Hspd1",
        "shared_interaction" : "pp",
        "name" : "Atad3a (pp) Hspd1",
        "interaction" : "pp",
        "combined_score" : 0.468,
        "SUID" : 1814,
        "selected" : false
      },
      "selected" : false
    }, {
      "data" : {
        "id" : "824",
        "source" : "239",
        "target" : "206",
        "shared_name" : "Atad3a (pp) Trap1",
        "shared_interaction" : "pp",
        "name" : "Atad3a (pp) Trap1",
        "interaction" : "pp",
        "combined_score" : 0.533,
        "SUID" : 824,
        "selected" : false
      },
      "selected" : false
    }, {
      "data" : {
        "id" : "799",
        "source" : "239",
        "target" : "415",
        "shared_name" : "Atad3a (pp) Mrpl2",
        "shared_interaction" : "pp",
        "name" : "Atad3a (pp) Mrpl2",
        "interaction" : "pp",
        "combined_score" : 0.44,
        "SUID" : 799,
        "selected" : false
      },
      "selected" : false
    }, {
      "data" : {
        "id" : "612",
        "source" : "239",
        "target" : "230",
        "shared_name" : "Atad3a (pp) Phb2",
        "shared_interaction" : "pp",
        "name" : "Atad3a (pp) Phb2",
        "interaction" : "pp",
        "combined_score" : 0.547,
        "SUID" : 612,
        "selected" : false
      },
      "selected" : false
    }, {
      "data" : {
        "id" : "1635",
        "source" : "238",
        "target" : "1173",
        "shared_name" : "Mrps22 (pp) Mrps30",
        "shared_interaction" : "pp",
        "name" : "Mrps22 (pp) Mrps30",
        "interaction" : "pp",
        "combined_score" : 0.495,
        "SUID" : 1635,
        "selected" : false
      },
      "selected" : false
    }, {
      "data" : {
        "id" : "1331",
        "source" : "238",
        "target" : "493",
        "shared_name" : "Mrps22 (pp) Tmem126a",
        "shared_interaction" : "pp",
        "name" : "Mrps22 (pp) Tmem126a",
        "interaction" : "pp",
        "combined_score" : 0.509,
        "SUID" : 1331,
        "selected" : false
      },
      "selected" : false
    }, {
      "data" : {
        "id" : "929",
        "source" : "238",
        "target" : "345",
        "shared_name" : "Mrps22 (pp) Taco1",
        "shared_interaction" : "pp",
        "name" : "Mrps22 (pp) Taco1",
        "interaction" : "pp",
        "combined_score" : 0.605,
        "SUID" : 929,
        "selected" : false
      },
      "selected" : false
    }, {
      "data" : {
        "id" : "569",
        "source" : "238",
        "target" : "229",
        "shared_name" : "Mrps22 (pp) Bcs1l",
        "shared_interaction" : "pp",
        "name" : "Mrps22 (pp) Bcs1l",
        "interaction" : "pp",
        "combined_score" : 0.636,
        "SUID" : 569,
        "selected" : false
      },
      "selected" : false
    }, {
      "data" : {
        "id" : "240",
        "source" : "238",
        "target" : "239",
        "shared_name" : "Mrps22 (pp) Atad3a",
        "shared_interaction" : "pp",
        "name" : "Mrps22 (pp) Atad3a",
        "interaction" : "pp",
        "combined_score" : 0.617,
        "SUID" : 240,
        "selected" : false
      },
      "selected" : false
    }, {
      "data" : {
        "id" : "2013",
        "source" : "234",
        "target" : "94",
        "shared_name" : "Ndufa9 (pp) Atp5d",
        "shared_interaction" : "pp",
        "name" : "Ndufa9 (pp) Atp5d",
        "interaction" : "pp",
        "combined_score" : 0.504,
        "SUID" : 2013,
        "selected" : false
      },
      "selected" : false
    }, {
      "data" : {
        "id" : "1993",
        "source" : "234",
        "target" : "150",
        "shared_name" : "Ndufa9 (pp) Ndufa7",
        "shared_interaction" : "pp",
        "name" : "Ndufa9 (pp) Ndufa7",
        "interaction" : "pp",
        "combined_score" : 0.936,
        "SUID" : 1993,
        "selected" : false
      },
      "selected" : false
    }, {
      "data" : {
        "id" : "1962",
        "source" : "234",
        "target" : "79",
        "shared_name" : "Ndufa9 (pp) Etfa",
        "shared_interaction" : "pp",
        "name" : "Ndufa9 (pp) Etfa",
        "interaction" : "pp",
        "combined_score" : 0.648,
        "SUID" : 1962,
        "selected" : false
      },
      "selected" : false
    }, {
      "data" : {
        "id" : "1900",
        "source" : "234",
        "target" : "213",
        "shared_name" : "Ndufa9 (pp) Echs1",
        "shared_interaction" : "pp",
        "name" : "Ndufa9 (pp) Echs1",
        "interaction" : "pp",
        "combined_score" : 0.526,
        "SUID" : 1900,
        "selected" : false
      },
      "selected" : false
    }, {
      "data" : {
        "id" : "1850",
        "source" : "234",
        "target" : "103",
        "shared_name" : "Ndufa9 (pp) Etfb",
        "shared_interaction" : "pp",
        "name" : "Ndufa9 (pp) Etfb",
        "interaction" : "pp",
        "combined_score" : 0.583,
        "SUID" : 1850,
        "selected" : false
      },
      "selected" : false
    }, {
      "data" : {
        "id" : "1734",
        "source" : "234",
        "target" : "148",
        "shared_name" : "Ndufa9 (pp) Ndufa4",
        "shared_interaction" : "pp",
        "name" : "Ndufa9 (pp) Ndufa4",
        "interaction" : "pp",
        "combined_score" : 0.947,
        "SUID" : 1734,
        "selected" : false
      },
      "selected" : false
    }, {
      "data" : {
        "id" : "1730",
        "source" : "234",
        "target" : "156",
        "shared_name" : "Ndufa9 (pp) Ndufs8",
        "shared_interaction" : "pp",
        "name" : "Ndufa9 (pp) Ndufs8",
        "interaction" : "pp",
        "combined_score" : 0.962,
        "SUID" : 1730,
        "selected" : false
      },
      "selected" : false
    }, {
      "data" : {
        "id" : "1615",
        "source" : "234",
        "target" : "305",
        "shared_name" : "Ndufa9 (pp) Cox6b1",
        "shared_interaction" : "pp",
        "name" : "Ndufa9 (pp) Cox6b1",
        "interaction" : "pp",
        "combined_score" : 0.456,
        "SUID" : 1615,
        "selected" : false
      },
      "selected" : false
    }, {
      "data" : {
        "id" : "1571",
        "source" : "234",
        "target" : "265",
        "shared_name" : "Ndufa9 (pp) Ndufa6",
        "shared_interaction" : "pp",
        "name" : "Ndufa9 (pp) Ndufa6",
        "interaction" : "pp",
        "combined_score" : 0.937,
        "SUID" : 1571,
        "selected" : false
      },
      "selected" : false
    }, {
      "data" : {
        "id" : "1498",
        "source" : "234",
        "target" : "134",
        "shared_name" : "Ndufa9 (pp) Ndufs1",
        "shared_interaction" : "pp",
        "name" : "Ndufa9 (pp) Ndufs1",
        "interaction" : "pp",
        "combined_score" : 0.986,
        "SUID" : 1498,
        "selected" : false
      },
      "selected" : false
    }, {
      "data" : {
        "id" : "1484",
        "source" : "234",
        "target" : "196",
        "shared_name" : "Ndufa9 (pp) Ndufaf3",
        "shared_interaction" : "pp",
        "name" : "Ndufa9 (pp) Ndufaf3",
        "interaction" : "pp",
        "combined_score" : 0.926,
        "SUID" : 1484,
        "selected" : false
      },
      "selected" : false
    }, {
      "data" : {
        "id" : "1469",
        "source" : "234",
        "target" : "145",
        "shared_name" : "Ndufa9 (pp) Ndufs2",
        "shared_interaction" : "pp",
        "name" : "Ndufa9 (pp) Ndufs2",
        "interaction" : "pp",
        "combined_score" : 0.972,
        "SUID" : 1469,
        "selected" : false
      },
      "selected" : false
    }, {
      "data" : {
        "id" : "1333",
        "source" : "234",
        "target" : "187",
        "shared_name" : "Ndufa9 (pp) Ndufa8",
        "shared_interaction" : "pp",
        "name" : "Ndufa9 (pp) Ndufa8",
        "interaction" : "pp",
        "combined_score" : 0.988,
        "SUID" : 1333,
        "selected" : false
      },
      "selected" : false
    }, {
      "data" : {
        "id" : "1317",
        "source" : "234",
        "target" : "188",
        "shared_name" : "Ndufa9 (pp) Idh3g",
        "shared_interaction" : "pp",
        "name" : "Ndufa9 (pp) Idh3g",
        "interaction" : "pp",
        "combined_score" : 0.576,
        "SUID" : 1317,
        "selected" : false
      },
      "selected" : false
    }, {
      "data" : {
        "id" : "1274",
        "source" : "234",
        "target" : "288",
        "shared_name" : "Ndufa9 (pp) Cox4i1",
        "shared_interaction" : "pp",
        "name" : "Ndufa9 (pp) Cox4i1",
        "interaction" : "pp",
        "combined_score" : 0.455,
        "SUID" : 1274,
        "selected" : false
      },
      "selected" : false
    }, {
      "data" : {
        "id" : "1262",
        "source" : "234",
        "target" : "160",
        "shared_name" : "Ndufa9 (pp) Atp5j",
        "shared_interaction" : "pp",
        "name" : "Ndufa9 (pp) Atp5j",
        "interaction" : "pp",
        "combined_score" : 0.441,
        "SUID" : 1262,
        "selected" : false
      },
      "selected" : false
    }, {
      "data" : {
        "id" : "1223",
        "source" : "234",
        "target" : "224",
        "shared_name" : "Ndufa9 (pp) Fh1",
        "shared_interaction" : "pp",
        "name" : "Ndufa9 (pp) Fh1",
        "interaction" : "pp",
        "combined_score" : 0.456,
        "SUID" : 1223,
        "selected" : false
      },
      "selected" : false
    }, {
      "data" : {
        "id" : "1137",
        "source" : "234",
        "target" : "144",
        "shared_name" : "Ndufa9 (pp) Slc25a11",
        "shared_interaction" : "pp",
        "name" : "Ndufa9 (pp) Slc25a11",
        "interaction" : "pp",
        "combined_score" : 0.452,
        "SUID" : 1137,
        "selected" : false
      },
      "selected" : false
    }, {
      "data" : {
        "id" : "1106",
        "source" : "234",
        "target" : "73",
        "shared_name" : "Ndufa9 (pp) Sdha",
        "shared_interaction" : "pp",
        "name" : "Ndufa9 (pp) Sdha",
        "interaction" : "pp",
        "combined_score" : 0.413,
        "SUID" : 1106,
        "selected" : false
      },
      "selected" : false
    }, {
      "data" : {
        "id" : "1089",
        "source" : "234",
        "target" : "112",
        "shared_name" : "Ndufa9 (pp) Ndufs7",
        "shared_interaction" : "pp",
        "name" : "Ndufa9 (pp) Ndufs7",
        "interaction" : "pp",
        "combined_score" : 0.983,
        "SUID" : 1089,
        "selected" : false
      },
      "selected" : false
    }, {
      "data" : {
        "id" : "1081",
        "source" : "234",
        "target" : "102",
        "shared_name" : "Ndufa9 (pp) Ndufb9",
        "shared_interaction" : "pp",
        "name" : "Ndufa9 (pp) Ndufb9",
        "interaction" : "pp",
        "combined_score" : 0.947,
        "SUID" : 1081,
        "selected" : false
      },
      "selected" : false
    }, {
      "data" : {
        "id" : "1022",
        "source" : "234",
        "target" : "130",
        "shared_name" : "Ndufa9 (pp) Ndufs6",
        "shared_interaction" : "pp",
        "name" : "Ndufa9 (pp) Ndufs6",
        "interaction" : "pp",
        "combined_score" : 0.951,
        "SUID" : 1022,
        "selected" : false
      },
      "selected" : false
    }, {
      "data" : {
        "id" : "972",
        "source" : "234",
        "target" : "99",
        "shared_name" : "Ndufa9 (pp) Suclg1",
        "shared_interaction" : "pp",
        "name" : "Ndufa9 (pp) Suclg1",
        "interaction" : "pp",
        "combined_score" : 0.634,
        "SUID" : 972,
        "selected" : false
      },
      "selected" : false
    }, {
      "data" : {
        "id" : "955",
        "source" : "234",
        "target" : "88",
        "shared_name" : "Ndufa9 (pp) Atp5b",
        "shared_interaction" : "pp",
        "name" : "Ndufa9 (pp) Atp5b",
        "interaction" : "pp",
        "combined_score" : 0.579,
        "SUID" : 955,
        "selected" : false
      },
      "selected" : false
    }, {
      "data" : {
        "id" : "910",
        "source" : "234",
        "target" : "84",
        "shared_name" : "Ndufa9 (pp) Uqcrc2",
        "shared_interaction" : "pp",
        "name" : "Ndufa9 (pp) Uqcrc2",
        "interaction" : "pp",
        "combined_score" : 0.99,
        "SUID" : 910,
        "selected" : false
      },
      "selected" : false
    }, {
      "data" : {
        "id" : "840",
        "source" : "234",
        "target" : "100",
        "shared_name" : "Ndufa9 (pp) Ndufb10",
        "shared_interaction" : "pp",
        "name" : "Ndufa9 (pp) Ndufb10",
        "interaction" : "pp",
        "combined_score" : 0.978,
        "SUID" : 840,
        "selected" : false
      },
      "selected" : false
    }, {
      "data" : {
        "id" : "825",
        "source" : "234",
        "target" : "454",
        "shared_name" : "Ndufa9 (pp) Ptcd3",
        "shared_interaction" : "pp",
        "name" : "Ndufa9 (pp) Ptcd3",
        "interaction" : "pp",
        "combined_score" : 0.582,
        "SUID" : 825,
        "selected" : false
      },
      "selected" : false
    }, {
      "data" : {
        "id" : "783",
        "source" : "234",
        "target" : "254",
        "shared_name" : "Ndufa9 (pp) Ndufb8",
        "shared_interaction" : "pp",
        "name" : "Ndufa9 (pp) Ndufb8",
        "interaction" : "pp",
        "combined_score" : 0.957,
        "SUID" : 783,
        "selected" : false
      },
      "selected" : false
    }, {
      "data" : {
        "id" : "717",
        "source" : "234",
        "target" : "222",
        "shared_name" : "Ndufa9 (pp) Cyc1",
        "shared_interaction" : "pp",
        "name" : "Ndufa9 (pp) Cyc1",
        "interaction" : "pp",
        "combined_score" : 0.988,
        "SUID" : 717,
        "selected" : false
      },
      "selected" : false
    }, {
      "data" : {
        "id" : "678",
        "source" : "234",
        "target" : "118",
        "shared_name" : "Ndufa9 (pp) Cox5a",
        "shared_interaction" : "pp",
        "name" : "Ndufa9 (pp) Cox5a",
        "interaction" : "pp",
        "combined_score" : 0.72,
        "SUID" : 678,
        "selected" : false
      },
      "selected" : false
    }, {
      "data" : {
        "id" : "676",
        "source" : "234",
        "target" : "81",
        "shared_name" : "Ndufa9 (pp) Ndufa10",
        "shared_interaction" : "pp",
        "name" : "Ndufa9 (pp) Ndufa10",
        "interaction" : "pp",
        "combined_score" : 0.943,
        "SUID" : 676,
        "selected" : false
      },
      "selected" : false
    }, {
      "data" : {
        "id" : "588",
        "source" : "234",
        "target" : "78",
        "shared_name" : "Ndufa9 (pp) Uqcrfs1",
        "shared_interaction" : "pp",
        "name" : "Ndufa9 (pp) Uqcrfs1",
        "interaction" : "pp",
        "combined_score" : 0.96,
        "SUID" : 588,
        "selected" : false
      },
      "selected" : false
    }, {
      "data" : {
        "id" : "587",
        "source" : "234",
        "target" : "248",
        "shared_name" : "Ndufa9 (pp) Aco2",
        "shared_interaction" : "pp",
        "name" : "Ndufa9 (pp) Aco2",
        "interaction" : "pp",
        "combined_score" : 0.482,
        "SUID" : 587,
        "selected" : false
      },
      "selected" : false
    }, {
      "data" : {
        "id" : "543",
        "source" : "234",
        "target" : "176",
        "shared_name" : "Ndufa9 (pp) Pdhb",
        "shared_interaction" : "pp",
        "name" : "Ndufa9 (pp) Pdhb",
        "interaction" : "pp",
        "combined_score" : 0.425,
        "SUID" : 543,
        "selected" : false
      },
      "selected" : false
    }, {
      "data" : {
        "id" : "477",
        "source" : "234",
        "target" : "128",
        "shared_name" : "Ndufa9 (pp) Ndufa5",
        "shared_interaction" : "pp",
        "name" : "Ndufa9 (pp) Ndufa5",
        "interaction" : "pp",
        "combined_score" : 0.938,
        "SUID" : 477,
        "selected" : false
      },
      "selected" : false
    }, {
      "data" : {
        "id" : "470",
        "source" : "234",
        "target" : "115",
        "shared_name" : "Ndufa9 (pp) Ndufa2",
        "shared_interaction" : "pp",
        "name" : "Ndufa9 (pp) Ndufa2",
        "interaction" : "pp",
        "combined_score" : 0.998,
        "SUID" : 470,
        "selected" : false
      },
      "selected" : false
    }, {
      "data" : {
        "id" : "377",
        "source" : "234",
        "target" : "376",
        "shared_name" : "Ndufa9 (pp) Prdx3",
        "shared_interaction" : "pp",
        "name" : "Ndufa9 (pp) Prdx3",
        "interaction" : "pp",
        "combined_score" : 0.462,
        "SUID" : 377,
        "selected" : false
      },
      "selected" : false
    }, {
      "data" : {
        "id" : "317",
        "source" : "234",
        "target" : "164",
        "shared_name" : "Ndufa9 (pp) Mdh2",
        "shared_interaction" : "pp",
        "name" : "Ndufa9 (pp) Mdh2",
        "interaction" : "pp",
        "combined_score" : 0.584,
        "SUID" : 317,
        "selected" : false
      },
      "selected" : false
    }, {
      "data" : {
        "id" : "1716",
        "source" : "230",
        "target" : "94",
        "shared_name" : "Phb2 (pp) Atp5d",
        "shared_interaction" : "pp",
        "name" : "Phb2 (pp) Atp5d",
        "interaction" : "pp",
        "combined_score" : 0.515,
        "SUID" : 1716,
        "selected" : false
      },
      "selected" : false
    }, {
      "data" : {
        "id" : "808",
        "source" : "230",
        "target" : "415",
        "shared_name" : "Phb2 (pp) Mrpl2",
        "shared_interaction" : "pp",
        "name" : "Phb2 (pp) Mrpl2",
        "interaction" : "pp",
        "combined_score" : 0.455,
        "SUID" : 808,
        "selected" : false
      },
      "selected" : false
    }, {
      "data" : {
        "id" : "2032",
        "source" : "229",
        "target" : "206",
        "shared_name" : "Bcs1l (pp) Trap1",
        "shared_interaction" : "pp",
        "name" : "Bcs1l (pp) Trap1",
        "interaction" : "pp",
        "combined_score" : 0.537,
        "SUID" : 2032,
        "selected" : false
      },
      "selected" : false
    }, {
      "data" : {
        "id" : "1819",
        "source" : "229",
        "target" : "222",
        "shared_name" : "Bcs1l (pp) Cyc1",
        "shared_interaction" : "pp",
        "name" : "Bcs1l (pp) Cyc1",
        "interaction" : "pp",
        "combined_score" : 0.546,
        "SUID" : 1819,
        "selected" : false
      },
      "selected" : false
    }, {
      "data" : {
        "id" : "1611",
        "source" : "229",
        "target" : "624",
        "shared_name" : "Bcs1l (pp) Letm1",
        "shared_interaction" : "pp",
        "name" : "Bcs1l (pp) Letm1",
        "interaction" : "pp",
        "combined_score" : 0.848,
        "SUID" : 1611,
        "selected" : false
      },
      "selected" : false
    }, {
      "data" : {
        "id" : "1536",
        "source" : "229",
        "target" : "474",
        "shared_name" : "Bcs1l (pp) Acad9",
        "shared_interaction" : "pp",
        "name" : "Bcs1l (pp) Acad9",
        "interaction" : "pp",
        "combined_score" : 0.543,
        "SUID" : 1536,
        "selected" : false
      },
      "selected" : false
    }, {
      "data" : {
        "id" : "1339",
        "source" : "229",
        "target" : "112",
        "shared_name" : "Bcs1l (pp) Ndufs7",
        "shared_interaction" : "pp",
        "name" : "Bcs1l (pp) Ndufs7",
        "interaction" : "pp",
        "combined_score" : 0.493,
        "SUID" : 1339,
        "selected" : false
      },
      "selected" : false
    }, {
      "data" : {
        "id" : "1117",
        "source" : "229",
        "target" : "415",
        "shared_name" : "Bcs1l (pp) Mrpl2",
        "shared_interaction" : "pp",
        "name" : "Bcs1l (pp) Mrpl2",
        "interaction" : "pp",
        "combined_score" : 0.502,
        "SUID" : 1117,
        "selected" : false
      },
      "selected" : false
    }, {
      "data" : {
        "id" : "715",
        "source" : "229",
        "target" : "535",
        "shared_name" : "Bcs1l (pp) Timm22",
        "shared_interaction" : "pp",
        "name" : "Bcs1l (pp) Timm22",
        "interaction" : "pp",
        "combined_score" : 0.431,
        "SUID" : 715,
        "selected" : false
      },
      "selected" : false
    }, {
      "data" : {
        "id" : "231",
        "source" : "229",
        "target" : "230",
        "shared_name" : "Bcs1l (pp) Phb2",
        "shared_interaction" : "pp",
        "name" : "Bcs1l (pp) Phb2",
        "interaction" : "pp",
        "combined_score" : 0.508,
        "SUID" : 231,
        "selected" : false
      },
      "selected" : false
    }, {
      "data" : {
        "id" : "1185",
        "source" : "226",
        "target" : "179",
        "shared_name" : "Mecr (pp) Hadhb",
        "shared_interaction" : "pp",
        "name" : "Mecr (pp) Hadhb",
        "interaction" : "pp",
        "combined_score" : 0.906,
        "SUID" : 1185,
        "selected" : false
      },
      "selected" : false
    }, {
      "data" : {
        "id" : "333",
        "source" : "226",
        "target" : "213",
        "shared_name" : "Mecr (pp) Echs1",
        "shared_interaction" : "pp",
        "name" : "Mecr (pp) Echs1",
        "interaction" : "pp",
        "combined_score" : 0.914,
        "SUID" : 333,
        "selected" : false
      },
      "selected" : false
    }, {
      "data" : {
        "id" : "228",
        "source" : "226",
        "target" : "227",
        "shared_name" : "Mecr (pp) Prkar2b",
        "shared_interaction" : "pp",
        "name" : "Mecr (pp) Prkar2b",
        "interaction" : "pp",
        "combined_score" : 0.48,
        "SUID" : 228,
        "selected" : false
      },
      "selected" : false
    }, {
      "data" : {
        "id" : "1987",
        "source" : "224",
        "target" : "164",
        "shared_name" : "Fh1 (pp) Mdh2",
        "shared_interaction" : "pp",
        "name" : "Fh1 (pp) Mdh2",
        "interaction" : "pp",
        "combined_score" : 0.994,
        "SUID" : 1987,
        "selected" : false
      },
      "selected" : false
    }, {
      "data" : {
        "id" : "1965",
        "source" : "224",
        "target" : "73",
        "shared_name" : "Fh1 (pp) Sdha",
        "shared_interaction" : "pp",
        "name" : "Fh1 (pp) Sdha",
        "interaction" : "pp",
        "combined_score" : 0.98,
        "SUID" : 1965,
        "selected" : false
      },
      "selected" : false
    }, {
      "data" : {
        "id" : "1940",
        "source" : "224",
        "target" : "76",
        "shared_name" : "Fh1 (pp) Cs",
        "shared_interaction" : "pp",
        "name" : "Fh1 (pp) Cs",
        "interaction" : "pp",
        "combined_score" : 0.948,
        "SUID" : 1940,
        "selected" : false
      },
      "selected" : false
    }, {
      "data" : {
        "id" : "1939",
        "source" : "224",
        "target" : "145",
        "shared_name" : "Fh1 (pp) Ndufs2",
        "shared_interaction" : "pp",
        "name" : "Fh1 (pp) Ndufs2",
        "interaction" : "pp",
        "combined_score" : 0.426,
        "SUID" : 1939,
        "selected" : false
      },
      "selected" : false
    }, {
      "data" : {
        "id" : "1936",
        "source" : "224",
        "target" : "153",
        "shared_name" : "Fh1 (pp) Ogdhl",
        "shared_interaction" : "pp",
        "name" : "Fh1 (pp) Ogdhl",
        "interaction" : "pp",
        "combined_score" : 0.585,
        "SUID" : 1936,
        "selected" : false
      },
      "selected" : false
    }, {
      "data" : {
        "id" : "1841",
        "source" : "224",
        "target" : "176",
        "shared_name" : "Fh1 (pp) Pdhb",
        "shared_interaction" : "pp",
        "name" : "Fh1 (pp) Pdhb",
        "interaction" : "pp",
        "combined_score" : 0.632,
        "SUID" : 1841,
        "selected" : false
      },
      "selected" : false
    }, {
      "data" : {
        "id" : "1738",
        "source" : "224",
        "target" : "222",
        "shared_name" : "Fh1 (pp) Cyc1",
        "shared_interaction" : "pp",
        "name" : "Fh1 (pp) Cyc1",
        "interaction" : "pp",
        "combined_score" : 0.668,
        "SUID" : 1738,
        "selected" : false
      },
      "selected" : false
    }, {
      "data" : {
        "id" : "1732",
        "source" : "224",
        "target" : "131",
        "shared_name" : "Fh1 (pp) Cox6c",
        "shared_interaction" : "pp",
        "name" : "Fh1 (pp) Cox6c",
        "interaction" : "pp",
        "combined_score" : 0.433,
        "SUID" : 1732,
        "selected" : false
      },
      "selected" : false
    }, {
      "data" : {
        "id" : "1577",
        "source" : "224",
        "target" : "248",
        "shared_name" : "Fh1 (pp) Aco2",
        "shared_interaction" : "pp",
        "name" : "Fh1 (pp) Aco2",
        "interaction" : "pp",
        "combined_score" : 0.71,
        "SUID" : 1577,
        "selected" : false
      },
      "selected" : false
    }, {
      "data" : {
        "id" : "1304",
        "source" : "224",
        "target" : "163",
        "shared_name" : "Fh1 (pp) Hspd1",
        "shared_interaction" : "pp",
        "name" : "Fh1 (pp) Hspd1",
        "interaction" : "pp",
        "combined_score" : 0.422,
        "SUID" : 1304,
        "selected" : false
      },
      "selected" : false
    }, {
      "data" : {
        "id" : "1249",
        "source" : "224",
        "target" : "105",
        "shared_name" : "Fh1 (pp) Hsd17b10",
        "shared_interaction" : "pp",
        "name" : "Fh1 (pp) Hsd17b10",
        "interaction" : "pp",
        "combined_score" : 0.464,
        "SUID" : 1249,
        "selected" : false
      },
      "selected" : false
    }, {
      "data" : {
        "id" : "1224",
        "source" : "224",
        "target" : "75",
        "shared_name" : "Fh1 (pp) Sod2",
        "shared_interaction" : "pp",
        "name" : "Fh1 (pp) Sod2",
        "interaction" : "pp",
        "combined_score" : 0.588,
        "SUID" : 1224,
        "selected" : false
      },
      "selected" : false
    }, {
      "data" : {
        "id" : "1152",
        "source" : "224",
        "target" : "128",
        "shared_name" : "Fh1 (pp) Ndufa5",
        "shared_interaction" : "pp",
        "name" : "Fh1 (pp) Ndufa5",
        "interaction" : "pp",
        "combined_score" : 0.546,
        "SUID" : 1152,
        "selected" : false
      },
      "selected" : false
    }, {
      "data" : {
        "id" : "1060",
        "source" : "224",
        "target" : "103",
        "shared_name" : "Fh1 (pp) Etfb",
        "shared_interaction" : "pp",
        "name" : "Fh1 (pp) Etfb",
        "interaction" : "pp",
        "combined_score" : 0.443,
        "SUID" : 1060,
        "selected" : false
      },
      "selected" : false
    }, {
      "data" : {
        "id" : "738",
        "source" : "224",
        "target" : "134",
        "shared_name" : "Fh1 (pp) Ndufs1",
        "shared_interaction" : "pp",
        "name" : "Fh1 (pp) Ndufs1",
        "interaction" : "pp",
        "combined_score" : 0.552,
        "SUID" : 738,
        "selected" : false
      },
      "selected" : false
    }, {
      "data" : {
        "id" : "727",
        "source" : "224",
        "target" : "310",
        "shared_name" : "Fh1 (pp) Dbt",
        "shared_interaction" : "pp",
        "name" : "Fh1 (pp) Dbt",
        "interaction" : "pp",
        "combined_score" : 0.411,
        "SUID" : 727,
        "selected" : false
      },
      "selected" : false
    }, {
      "data" : {
        "id" : "657",
        "source" : "224",
        "target" : "91",
        "shared_name" : "Fh1 (pp) Atp5a1",
        "shared_interaction" : "pp",
        "name" : "Fh1 (pp) Atp5a1",
        "interaction" : "pp",
        "combined_score" : 0.79,
        "SUID" : 657,
        "selected" : false
      },
      "selected" : false
    }, {
      "data" : {
        "id" : "602",
        "source" : "224",
        "target" : "88",
        "shared_name" : "Fh1 (pp) Atp5b",
        "shared_interaction" : "pp",
        "name" : "Fh1 (pp) Atp5b",
        "interaction" : "pp",
        "combined_score" : 0.505,
        "SUID" : 602,
        "selected" : false
      },
      "selected" : false
    }, {
      "data" : {
        "id" : "497",
        "source" : "224",
        "target" : "179",
        "shared_name" : "Fh1 (pp) Hadhb",
        "shared_interaction" : "pp",
        "name" : "Fh1 (pp) Hadhb",
        "interaction" : "pp",
        "combined_score" : 0.531,
        "SUID" : 497,
        "selected" : false
      },
      "selected" : false
    }, {
      "data" : {
        "id" : "397",
        "source" : "224",
        "target" : "89",
        "shared_name" : "Fh1 (pp) Pdhx",
        "shared_interaction" : "pp",
        "name" : "Fh1 (pp) Pdhx",
        "interaction" : "pp",
        "combined_score" : 0.411,
        "SUID" : 397,
        "selected" : false
      },
      "selected" : false
    }, {
      "data" : {
        "id" : "349",
        "source" : "224",
        "target" : "112",
        "shared_name" : "Fh1 (pp) Ndufs7",
        "shared_interaction" : "pp",
        "name" : "Fh1 (pp) Ndufs7",
        "interaction" : "pp",
        "combined_score" : 0.526,
        "SUID" : 349,
        "selected" : false
      },
      "selected" : false
    }, {
      "data" : {
        "id" : "245",
        "source" : "224",
        "target" : "102",
        "shared_name" : "Fh1 (pp) Ndufb9",
        "shared_interaction" : "pp",
        "name" : "Fh1 (pp) Ndufb9",
        "interaction" : "pp",
        "combined_score" : 0.532,
        "SUID" : 245,
        "selected" : false
      },
      "selected" : false
    }, {
      "data" : {
        "id" : "225",
        "source" : "224",
        "target" : "184",
        "shared_name" : "Fh1 (pp) Glud1",
        "shared_interaction" : "pp",
        "name" : "Fh1 (pp) Glud1",
        "interaction" : "pp",
        "combined_score" : 0.567,
        "SUID" : 225,
        "selected" : false
      },
      "selected" : false
    }, {
      "data" : {
        "id" : "1975",
        "source" : "222",
        "target" : "112",
        "shared_name" : "Cyc1 (pp) Ndufs7",
        "shared_interaction" : "pp",
        "name" : "Cyc1 (pp) Ndufs7",
        "interaction" : "pp",
        "combined_score" : 0.979,
        "SUID" : 1975,
        "selected" : false
      },
      "selected" : false
    }, {
      "data" : {
        "id" : "1925",
        "source" : "222",
        "target" : "75",
        "shared_name" : "Cyc1 (pp) Sod2",
        "shared_interaction" : "pp",
        "name" : "Cyc1 (pp) Sod2",
        "interaction" : "pp",
        "combined_score" : 0.447,
        "SUID" : 1925,
        "selected" : false
      },
      "selected" : false
    }, {
      "data" : {
        "id" : "1818",
        "source" : "222",
        "target" : "130",
        "shared_name" : "Cyc1 (pp) Ndufs6",
        "shared_interaction" : "pp",
        "name" : "Cyc1 (pp) Ndufs6",
        "interaction" : "pp",
        "combined_score" : 0.955,
        "SUID" : 1818,
        "selected" : false
      },
      "selected" : false
    }, {
      "data" : {
        "id" : "1751",
        "source" : "222",
        "target" : "118",
        "shared_name" : "Cyc1 (pp) Cox5a",
        "shared_interaction" : "pp",
        "name" : "Cyc1 (pp) Cox5a",
        "interaction" : "pp",
        "combined_score" : 0.997,
        "SUID" : 1751,
        "selected" : false
      },
      "selected" : false
    }, {
      "data" : {
        "id" : "1589",
        "source" : "222",
        "target" : "94",
        "shared_name" : "Cyc1 (pp) Atp5d",
        "shared_interaction" : "pp",
        "name" : "Cyc1 (pp) Atp5d",
        "interaction" : "pp",
        "combined_score" : 0.935,
        "SUID" : 1589,
        "selected" : false
      },
      "selected" : false
    }, {
      "data" : {
        "id" : "1548",
        "source" : "222",
        "target" : "131",
        "shared_name" : "Cyc1 (pp) Cox6c",
        "shared_interaction" : "pp",
        "name" : "Cyc1 (pp) Cox6c",
        "interaction" : "pp",
        "combined_score" : 0.967,
        "SUID" : 1548,
        "selected" : false
      },
      "selected" : false
    }, {
      "data" : {
        "id" : "1430",
        "source" : "222",
        "target" : "73",
        "shared_name" : "Cyc1 (pp) Sdha",
        "shared_interaction" : "pp",
        "name" : "Cyc1 (pp) Sdha",
        "interaction" : "pp",
        "combined_score" : 0.977,
        "SUID" : 1430,
        "selected" : false
      },
      "selected" : false
    }, {
      "data" : {
        "id" : "1410",
        "source" : "222",
        "target" : "218",
        "shared_name" : "Cyc1 (pp) Slc25a5",
        "shared_interaction" : "pp",
        "name" : "Cyc1 (pp) Slc25a5",
        "interaction" : "pp",
        "combined_score" : 0.691,
        "SUID" : 1410,
        "selected" : false
      },
      "selected" : false
    }, {
      "data" : {
        "id" : "1276",
        "source" : "222",
        "target" : "102",
        "shared_name" : "Cyc1 (pp) Ndufb9",
        "shared_interaction" : "pp",
        "name" : "Cyc1 (pp) Ndufb9",
        "interaction" : "pp",
        "combined_score" : 0.962,
        "SUID" : 1276,
        "selected" : false
      },
      "selected" : false
    }, {
      "data" : {
        "id" : "1225",
        "source" : "222",
        "target" : "145",
        "shared_name" : "Cyc1 (pp) Ndufs2",
        "shared_interaction" : "pp",
        "name" : "Cyc1 (pp) Ndufs2",
        "interaction" : "pp",
        "combined_score" : 0.981,
        "SUID" : 1225,
        "selected" : false
      },
      "selected" : false
    }, {
      "data" : {
        "id" : "1200",
        "source" : "222",
        "target" : "248",
        "shared_name" : "Cyc1 (pp) Aco2",
        "shared_interaction" : "pp",
        "name" : "Cyc1 (pp) Aco2",
        "interaction" : "pp",
        "combined_score" : 0.853,
        "SUID" : 1200,
        "selected" : false
      },
      "selected" : false
    }, {
      "data" : {
        "id" : "1016",
        "source" : "222",
        "target" : "265",
        "shared_name" : "Cyc1 (pp) Ndufa6",
        "shared_interaction" : "pp",
        "name" : "Cyc1 (pp) Ndufa6",
        "interaction" : "pp",
        "combined_score" : 0.939,
        "SUID" : 1016,
        "selected" : false
      },
      "selected" : false
    }, {
      "data" : {
        "id" : "914",
        "source" : "222",
        "target" : "176",
        "shared_name" : "Cyc1 (pp) Pdhb",
        "shared_interaction" : "pp",
        "name" : "Cyc1 (pp) Pdhb",
        "interaction" : "pp",
        "combined_score" : 0.513,
        "SUID" : 914,
        "selected" : false
      },
      "selected" : false
    }, {
      "data" : {
        "id" : "887",
        "source" : "222",
        "target" : "144",
        "shared_name" : "Cyc1 (pp) Slc25a11",
        "shared_interaction" : "pp",
        "name" : "Cyc1 (pp) Slc25a11",
        "interaction" : "pp",
        "combined_score" : 0.451,
        "SUID" : 887,
        "selected" : false
      },
      "selected" : false
    }, {
      "data" : {
        "id" : "865",
        "source" : "222",
        "target" : "415",
        "shared_name" : "Cyc1 (pp) Mrpl2",
        "shared_interaction" : "pp",
        "name" : "Cyc1 (pp) Mrpl2",
        "interaction" : "pp",
        "combined_score" : 0.425,
        "SUID" : 865,
        "selected" : false
      },
      "selected" : false
    }, {
      "data" : {
        "id" : "829",
        "source" : "222",
        "target" : "164",
        "shared_name" : "Cyc1 (pp) Mdh2",
        "shared_interaction" : "pp",
        "name" : "Cyc1 (pp) Mdh2",
        "interaction" : "pp",
        "combined_score" : 0.85,
        "SUID" : 829,
        "selected" : false
      },
      "selected" : false
    }, {
      "data" : {
        "id" : "523",
        "source" : "222",
        "target" : "76",
        "shared_name" : "Cyc1 (pp) Cs",
        "shared_interaction" : "pp",
        "name" : "Cyc1 (pp) Cs",
        "interaction" : "pp",
        "combined_score" : 0.552,
        "SUID" : 523,
        "selected" : false
      },
      "selected" : false
    }, {
      "data" : {
        "id" : "468",
        "source" : "222",
        "target" : "115",
        "shared_name" : "Cyc1 (pp) Ndufa2",
        "shared_interaction" : "pp",
        "name" : "Cyc1 (pp) Ndufa2",
        "interaction" : "pp",
        "combined_score" : 0.926,
        "SUID" : 468,
        "selected" : false
      },
      "selected" : false
    }, {
      "data" : {
        "id" : "422",
        "source" : "222",
        "target" : "230",
        "shared_name" : "Cyc1 (pp) Phb2",
        "shared_interaction" : "pp",
        "name" : "Cyc1 (pp) Phb2",
        "interaction" : "pp",
        "combined_score" : 0.587,
        "SUID" : 422,
        "selected" : false
      },
      "selected" : false
    }, {
      "data" : {
        "id" : "256",
        "source" : "222",
        "target" : "103",
        "shared_name" : "Cyc1 (pp) Etfb",
        "shared_interaction" : "pp",
        "name" : "Cyc1 (pp) Etfb",
        "interaction" : "pp",
        "combined_score" : 0.939,
        "SUID" : 256,
        "selected" : false
      },
      "selected" : false
    }, {
      "data" : {
        "id" : "1233",
        "source" : "218",
        "target" : "94",
        "shared_name" : "Slc25a5 (pp) Atp5d",
        "shared_interaction" : "pp",
        "name" : "Slc25a5 (pp) Atp5d",
        "interaction" : "pp",
        "combined_score" : 0.463,
        "SUID" : 1233,
        "selected" : false
      },
      "selected" : false
    }, {
      "data" : {
        "id" : "1141",
        "source" : "218",
        "target" : "230",
        "shared_name" : "Slc25a5 (pp) Phb2",
        "shared_interaction" : "pp",
        "name" : "Slc25a5 (pp) Phb2",
        "interaction" : "pp",
        "combined_score" : 0.61,
        "SUID" : 1141,
        "selected" : false
      },
      "selected" : false
    }, {
      "data" : {
        "id" : "382",
        "source" : "218",
        "target" : "118",
        "shared_name" : "Slc25a5 (pp) Cox5a",
        "shared_interaction" : "pp",
        "name" : "Slc25a5 (pp) Cox5a",
        "interaction" : "pp",
        "combined_score" : 0.622,
        "SUID" : 382,
        "selected" : false
      },
      "selected" : false
    }, {
      "data" : {
        "id" : "2023",
        "source" : "216",
        "target" : "222",
        "shared_name" : "Slc25a4 (pp) Cyc1",
        "shared_interaction" : "pp",
        "name" : "Slc25a4 (pp) Cyc1",
        "interaction" : "pp",
        "combined_score" : 0.598,
        "SUID" : 2023,
        "selected" : false
      },
      "selected" : false
    }, {
      "data" : {
        "id" : "1970",
        "source" : "216",
        "target" : "205",
        "shared_name" : "Slc25a4 (pp) Yme1l1",
        "shared_interaction" : "pp",
        "name" : "Slc25a4 (pp) Yme1l1",
        "interaction" : "pp",
        "combined_score" : 0.4,
        "SUID" : 1970,
        "selected" : false
      },
      "selected" : false
    }, {
      "data" : {
        "id" : "1930",
        "source" : "216",
        "target" : "144",
        "shared_name" : "Slc25a4 (pp) Slc25a11",
        "shared_interaction" : "pp",
        "name" : "Slc25a4 (pp) Slc25a11",
        "interaction" : "pp",
        "combined_score" : 0.414,
        "SUID" : 1930,
        "selected" : false
      },
      "selected" : false
    }, {
      "data" : {
        "id" : "1695",
        "source" : "216",
        "target" : "84",
        "shared_name" : "Slc25a4 (pp) Uqcrc2",
        "shared_interaction" : "pp",
        "name" : "Slc25a4 (pp) Uqcrc2",
        "interaction" : "pp",
        "combined_score" : 0.72,
        "SUID" : 1695,
        "selected" : false
      },
      "selected" : false
    }, {
      "data" : {
        "id" : "1659",
        "source" : "216",
        "target" : "88",
        "shared_name" : "Slc25a4 (pp) Atp5b",
        "shared_interaction" : "pp",
        "name" : "Slc25a4 (pp) Atp5b",
        "interaction" : "pp",
        "combined_score" : 0.703,
        "SUID" : 1659,
        "selected" : false
      },
      "selected" : false
    }, {
      "data" : {
        "id" : "1450",
        "source" : "216",
        "target" : "128",
        "shared_name" : "Slc25a4 (pp) Ndufa5",
        "shared_interaction" : "pp",
        "name" : "Slc25a4 (pp) Ndufa5",
        "interaction" : "pp",
        "combined_score" : 0.424,
        "SUID" : 1450,
        "selected" : false
      },
      "selected" : false
    }, {
      "data" : {
        "id" : "1059",
        "source" : "216",
        "target" : "164",
        "shared_name" : "Slc25a4 (pp) Mdh2",
        "shared_interaction" : "pp",
        "name" : "Slc25a4 (pp) Mdh2",
        "interaction" : "pp",
        "combined_score" : 0.575,
        "SUID" : 1059,
        "selected" : false
      },
      "selected" : false
    }, {
      "data" : {
        "id" : "868",
        "source" : "216",
        "target" : "97",
        "shared_name" : "Slc25a4 (pp) Timm9",
        "shared_interaction" : "pp",
        "name" : "Slc25a4 (pp) Timm9",
        "interaction" : "pp",
        "combined_score" : 0.405,
        "SUID" : 868,
        "selected" : false
      },
      "selected" : false
    }, {
      "data" : {
        "id" : "817",
        "source" : "216",
        "target" : "254",
        "shared_name" : "Slc25a4 (pp) Ndufb8",
        "shared_interaction" : "pp",
        "name" : "Slc25a4 (pp) Ndufb8",
        "interaction" : "pp",
        "combined_score" : 0.437,
        "SUID" : 817,
        "selected" : false
      },
      "selected" : false
    }, {
      "data" : {
        "id" : "674",
        "source" : "216",
        "target" : "673",
        "shared_name" : "Slc25a4 (pp) Abcb7",
        "shared_interaction" : "pp",
        "name" : "Slc25a4 (pp) Abcb7",
        "interaction" : "pp",
        "combined_score" : 0.458,
        "SUID" : 674,
        "selected" : false
      },
      "selected" : false
    }, {
      "data" : {
        "id" : "627",
        "source" : "216",
        "target" : "118",
        "shared_name" : "Slc25a4 (pp) Cox5a",
        "shared_interaction" : "pp",
        "name" : "Slc25a4 (pp) Cox5a",
        "interaction" : "pp",
        "combined_score" : 0.446,
        "SUID" : 627,
        "selected" : false
      },
      "selected" : false
    }, {
      "data" : {
        "id" : "586",
        "source" : "216",
        "target" : "230",
        "shared_name" : "Slc25a4 (pp) Phb2",
        "shared_interaction" : "pp",
        "name" : "Slc25a4 (pp) Phb2",
        "interaction" : "pp",
        "combined_score" : 0.42,
        "SUID" : 586,
        "selected" : false
      },
      "selected" : false
    }, {
      "data" : {
        "id" : "323",
        "source" : "216",
        "target" : "158",
        "shared_name" : "Slc25a4 (pp) Etfdh",
        "shared_interaction" : "pp",
        "name" : "Slc25a4 (pp) Etfdh",
        "interaction" : "pp",
        "combined_score" : 0.427,
        "SUID" : 323,
        "selected" : false
      },
      "selected" : false
    }, {
      "data" : {
        "id" : "232",
        "source" : "216",
        "target" : "91",
        "shared_name" : "Slc25a4 (pp) Atp5a1",
        "shared_interaction" : "pp",
        "name" : "Slc25a4 (pp) Atp5a1",
        "interaction" : "pp",
        "combined_score" : 0.701,
        "SUID" : 232,
        "selected" : false
      },
      "selected" : false
    }, {
      "data" : {
        "id" : "1913",
        "source" : "215",
        "target" : "535",
        "shared_name" : "Timm50 (pp) Timm22",
        "shared_interaction" : "pp",
        "name" : "Timm50 (pp) Timm22",
        "interaction" : "pp",
        "combined_score" : 0.886,
        "SUID" : 1913,
        "selected" : false
      },
      "selected" : false
    }, {
      "data" : {
        "id" : "1783",
        "source" : "215",
        "target" : "1782",
        "shared_name" : "Timm50 (pp) Sfxn1",
        "shared_interaction" : "pp",
        "name" : "Timm50 (pp) Sfxn1",
        "interaction" : "pp",
        "combined_score" : 0.588,
        "SUID" : 1783,
        "selected" : false
      },
      "selected" : false
    }, {
      "data" : {
        "id" : "1739",
        "source" : "215",
        "target" : "218",
        "shared_name" : "Timm50 (pp) Slc25a5",
        "shared_interaction" : "pp",
        "name" : "Timm50 (pp) Slc25a5",
        "interaction" : "pp",
        "combined_score" : 0.532,
        "SUID" : 1739,
        "selected" : false
      },
      "selected" : false
    }, {
      "data" : {
        "id" : "1456",
        "source" : "215",
        "target" : "93",
        "shared_name" : "Timm50 (pp) Mrps7",
        "shared_interaction" : "pp",
        "name" : "Timm50 (pp) Mrps7",
        "interaction" : "pp",
        "combined_score" : 0.513,
        "SUID" : 1456,
        "selected" : false
      },
      "selected" : false
    }, {
      "data" : {
        "id" : "1368",
        "source" : "215",
        "target" : "97",
        "shared_name" : "Timm50 (pp) Timm9",
        "shared_interaction" : "pp",
        "name" : "Timm50 (pp) Timm9",
        "interaction" : "pp",
        "combined_score" : 0.55,
        "SUID" : 1368,
        "selected" : false
      },
      "selected" : false
    }, {
      "data" : {
        "id" : "906",
        "source" : "215",
        "target" : "125",
        "shared_name" : "Timm50 (pp) Mrpl28",
        "shared_interaction" : "pp",
        "name" : "Timm50 (pp) Mrpl28",
        "interaction" : "pp",
        "combined_score" : 0.452,
        "SUID" : 906,
        "selected" : false
      },
      "selected" : false
    }, {
      "data" : {
        "id" : "555",
        "source" : "215",
        "target" : "415",
        "shared_name" : "Timm50 (pp) Mrpl2",
        "shared_interaction" : "pp",
        "name" : "Timm50 (pp) Mrpl2",
        "interaction" : "pp",
        "combined_score" : 0.441,
        "SUID" : 555,
        "selected" : false
      },
      "selected" : false
    }, {
      "data" : {
        "id" : "531",
        "source" : "215",
        "target" : "530",
        "shared_name" : "Timm50 (pp) Tamm41",
        "shared_interaction" : "pp",
        "name" : "Timm50 (pp) Tamm41",
        "interaction" : "pp",
        "combined_score" : 0.58,
        "SUID" : 531,
        "selected" : false
      },
      "selected" : false
    }, {
      "data" : {
        "id" : "220",
        "source" : "215",
        "target" : "78",
        "shared_name" : "Timm50 (pp) Uqcrfs1",
        "shared_interaction" : "pp",
        "name" : "Timm50 (pp) Uqcrfs1",
        "interaction" : "pp",
        "combined_score" : 0.42,
        "SUID" : 220,
        "selected" : false
      },
      "selected" : false
    }, {
      "data" : {
        "id" : "217",
        "source" : "215",
        "target" : "216",
        "shared_name" : "Timm50 (pp) Slc25a4",
        "shared_interaction" : "pp",
        "name" : "Timm50 (pp) Slc25a4",
        "interaction" : "pp",
        "combined_score" : 0.532,
        "SUID" : 217,
        "selected" : false
      },
      "selected" : false
    }, {
      "data" : {
        "id" : "1881",
        "source" : "213",
        "target" : "105",
        "shared_name" : "Echs1 (pp) Hsd17b10",
        "shared_interaction" : "pp",
        "name" : "Echs1 (pp) Hsd17b10",
        "interaction" : "pp",
        "combined_score" : 0.981,
        "SUID" : 1881,
        "selected" : false
      },
      "selected" : false
    }, {
      "data" : {
        "id" : "1528",
        "source" : "213",
        "target" : "164",
        "shared_name" : "Echs1 (pp) Mdh2",
        "shared_interaction" : "pp",
        "name" : "Echs1 (pp) Mdh2",
        "interaction" : "pp",
        "combined_score" : 0.44,
        "SUID" : 1528,
        "selected" : false
      },
      "selected" : false
    }, {
      "data" : {
        "id" : "1423",
        "source" : "213",
        "target" : "103",
        "shared_name" : "Echs1 (pp) Etfb",
        "shared_interaction" : "pp",
        "name" : "Echs1 (pp) Etfb",
        "interaction" : "pp",
        "combined_score" : 0.809,
        "SUID" : 1423,
        "selected" : false
      },
      "selected" : false
    }, {
      "data" : {
        "id" : "1217",
        "source" : "213",
        "target" : "474",
        "shared_name" : "Echs1 (pp) Acad9",
        "shared_interaction" : "pp",
        "name" : "Echs1 (pp) Acad9",
        "interaction" : "pp",
        "combined_score" : 0.781,
        "SUID" : 1217,
        "selected" : false
      },
      "selected" : false
    }, {
      "data" : {
        "id" : "1069",
        "source" : "213",
        "target" : "376",
        "shared_name" : "Echs1 (pp) Prdx3",
        "shared_interaction" : "pp",
        "name" : "Echs1 (pp) Prdx3",
        "interaction" : "pp",
        "combined_score" : 0.592,
        "SUID" : 1069,
        "selected" : false
      },
      "selected" : false
    }, {
      "data" : {
        "id" : "546",
        "source" : "213",
        "target" : "108",
        "shared_name" : "Echs1 (pp) Mccc2",
        "shared_interaction" : "pp",
        "name" : "Echs1 (pp) Mccc2",
        "interaction" : "pp",
        "combined_score" : 0.946,
        "SUID" : 546,
        "selected" : false
      },
      "selected" : false
    }, {
      "data" : {
        "id" : "343",
        "source" : "213",
        "target" : "144",
        "shared_name" : "Echs1 (pp) Slc25a11",
        "shared_interaction" : "pp",
        "name" : "Echs1 (pp) Slc25a11",
        "interaction" : "pp",
        "combined_score" : 0.514,
        "SUID" : 343,
        "selected" : false
      },
      "selected" : false
    }, {
      "data" : {
        "id" : "1895",
        "source" : "212",
        "target" : "248",
        "shared_name" : "Hmgcl (pp) Aco2",
        "shared_interaction" : "pp",
        "name" : "Hmgcl (pp) Aco2",
        "interaction" : "pp",
        "combined_score" : 0.51,
        "SUID" : 1895,
        "selected" : false
      },
      "selected" : false
    }, {
      "data" : {
        "id" : "1827",
        "source" : "212",
        "target" : "108",
        "shared_name" : "Hmgcl (pp) Mccc2",
        "shared_interaction" : "pp",
        "name" : "Hmgcl (pp) Mccc2",
        "interaction" : "pp",
        "combined_score" : 0.692,
        "SUID" : 1827,
        "selected" : false
      },
      "selected" : false
    }, {
      "data" : {
        "id" : "1813",
        "source" : "212",
        "target" : "685",
        "shared_name" : "Hmgcl (pp) Ivd",
        "shared_interaction" : "pp",
        "name" : "Hmgcl (pp) Ivd",
        "interaction" : "pp",
        "combined_score" : 0.517,
        "SUID" : 1813,
        "selected" : false
      },
      "selected" : false
    }, {
      "data" : {
        "id" : "1795",
        "source" : "212",
        "target" : "208",
        "shared_name" : "Hmgcl (pp) Acadl",
        "shared_interaction" : "pp",
        "name" : "Hmgcl (pp) Acadl",
        "interaction" : "pp",
        "combined_score" : 0.627,
        "SUID" : 1795,
        "selected" : false
      },
      "selected" : false
    }, {
      "data" : {
        "id" : "1641",
        "source" : "212",
        "target" : "103",
        "shared_name" : "Hmgcl (pp) Etfb",
        "shared_interaction" : "pp",
        "name" : "Hmgcl (pp) Etfb",
        "interaction" : "pp",
        "combined_score" : 0.449,
        "SUID" : 1641,
        "selected" : false
      },
      "selected" : false
    }, {
      "data" : {
        "id" : "1594",
        "source" : "212",
        "target" : "81",
        "shared_name" : "Hmgcl (pp) Ndufa10",
        "shared_interaction" : "pp",
        "name" : "Hmgcl (pp) Ndufa10",
        "interaction" : "pp",
        "combined_score" : 0.463,
        "SUID" : 1594,
        "selected" : false
      },
      "selected" : false
    }, {
      "data" : {
        "id" : "1517",
        "source" : "212",
        "target" : "169",
        "shared_name" : "Hmgcl (pp) Idh3b",
        "shared_interaction" : "pp",
        "name" : "Hmgcl (pp) Idh3b",
        "interaction" : "pp",
        "combined_score" : 0.854,
        "SUID" : 1517,
        "selected" : false
      },
      "selected" : false
    }, {
      "data" : {
        "id" : "1357",
        "source" : "212",
        "target" : "123",
        "shared_name" : "Hmgcl (pp) Auh",
        "shared_interaction" : "pp",
        "name" : "Hmgcl (pp) Auh",
        "interaction" : "pp",
        "combined_score" : 0.916,
        "SUID" : 1357,
        "selected" : false
      },
      "selected" : false
    }, {
      "data" : {
        "id" : "1245",
        "source" : "212",
        "target" : "76",
        "shared_name" : "Hmgcl (pp) Cs",
        "shared_interaction" : "pp",
        "name" : "Hmgcl (pp) Cs",
        "interaction" : "pp",
        "combined_score" : 0.833,
        "SUID" : 1245,
        "selected" : false
      },
      "selected" : false
    }, {
      "data" : {
        "id" : "1221",
        "source" : "212",
        "target" : "158",
        "shared_name" : "Hmgcl (pp) Etfdh",
        "shared_interaction" : "pp",
        "name" : "Hmgcl (pp) Etfdh",
        "interaction" : "pp",
        "combined_score" : 0.486,
        "SUID" : 1221,
        "selected" : false
      },
      "selected" : false
    }, {
      "data" : {
        "id" : "403",
        "source" : "212",
        "target" : "179",
        "shared_name" : "Hmgcl (pp) Hadhb",
        "shared_interaction" : "pp",
        "name" : "Hmgcl (pp) Hadhb",
        "interaction" : "pp",
        "combined_score" : 0.942,
        "SUID" : 403,
        "selected" : false
      },
      "selected" : false
    }, {
      "data" : {
        "id" : "214",
        "source" : "212",
        "target" : "213",
        "shared_name" : "Hmgcl (pp) Echs1",
        "shared_interaction" : "pp",
        "name" : "Hmgcl (pp) Echs1",
        "interaction" : "pp",
        "combined_score" : 0.429,
        "SUID" : 214,
        "selected" : false
      },
      "selected" : false
    }, {
      "data" : {
        "id" : "1969",
        "source" : "210",
        "target" : "78",
        "shared_name" : "Rps16 (pp) Uqcrfs1",
        "shared_interaction" : "pp",
        "name" : "Rps16 (pp) Uqcrfs1",
        "interaction" : "pp",
        "combined_score" : 0.427,
        "SUID" : 1969,
        "selected" : false
      },
      "selected" : false
    }, {
      "data" : {
        "id" : "1885",
        "source" : "210",
        "target" : "88",
        "shared_name" : "Rps16 (pp) Atp5b",
        "shared_interaction" : "pp",
        "name" : "Rps16 (pp) Atp5b",
        "interaction" : "pp",
        "combined_score" : 0.409,
        "SUID" : 1885,
        "selected" : false
      },
      "selected" : false
    }, {
      "data" : {
        "id" : "1803",
        "source" : "210",
        "target" : "93",
        "shared_name" : "Rps16 (pp) Mrps7",
        "shared_interaction" : "pp",
        "name" : "Rps16 (pp) Mrps7",
        "interaction" : "pp",
        "combined_score" : 0.951,
        "SUID" : 1803,
        "selected" : false
      },
      "selected" : false
    }, {
      "data" : {
        "id" : "1714",
        "source" : "210",
        "target" : "202",
        "shared_name" : "Rps16 (pp) Tufm",
        "shared_interaction" : "pp",
        "name" : "Rps16 (pp) Tufm",
        "interaction" : "pp",
        "combined_score" : 0.787,
        "SUID" : 1714,
        "selected" : false
      },
      "selected" : false
    }, {
      "data" : {
        "id" : "1513",
        "source" : "210",
        "target" : "1290",
        "shared_name" : "Rps16 (pp) Spcs2",
        "shared_interaction" : "pp",
        "name" : "Rps16 (pp) Spcs2",
        "interaction" : "pp",
        "combined_score" : 0.903,
        "SUID" : 1513,
        "selected" : false
      },
      "selected" : false
    }, {
      "data" : {
        "id" : "1460",
        "source" : "210",
        "target" : "139",
        "shared_name" : "Rps16 (pp) Ddost",
        "shared_interaction" : "pp",
        "name" : "Rps16 (pp) Ddost",
        "interaction" : "pp",
        "combined_score" : 0.908,
        "SUID" : 1460,
        "selected" : false
      },
      "selected" : false
    }, {
      "data" : {
        "id" : "1325",
        "source" : "210",
        "target" : "820",
        "shared_name" : "Rps16 (pp) Tsfm",
        "shared_interaction" : "pp",
        "name" : "Rps16 (pp) Tsfm",
        "interaction" : "pp",
        "combined_score" : 0.877,
        "SUID" : 1325,
        "selected" : false
      },
      "selected" : false
    }, {
      "data" : {
        "id" : "1093",
        "source" : "210",
        "target" : "1092",
        "shared_name" : "Rps16 (pp) Mrpl11",
        "shared_interaction" : "pp",
        "name" : "Rps16 (pp) Mrpl11",
        "interaction" : "pp",
        "combined_score" : 0.887,
        "SUID" : 1093,
        "selected" : false
      },
      "selected" : false
    }, {
      "data" : {
        "id" : "1032",
        "source" : "210",
        "target" : "415",
        "shared_name" : "Rps16 (pp) Mrpl2",
        "shared_interaction" : "pp",
        "name" : "Rps16 (pp) Mrpl2",
        "interaction" : "pp",
        "combined_score" : 0.955,
        "SUID" : 1032,
        "selected" : false
      },
      "selected" : false
    }, {
      "data" : {
        "id" : "669",
        "source" : "210",
        "target" : "182",
        "shared_name" : "Rps16 (pp) Hsp90ab1",
        "shared_interaction" : "pp",
        "name" : "Rps16 (pp) Hsp90ab1",
        "interaction" : "pp",
        "combined_score" : 0.402,
        "SUID" : 669,
        "selected" : false
      },
      "selected" : false
    }, {
      "data" : {
        "id" : "570",
        "source" : "210",
        "target" : "222",
        "shared_name" : "Rps16 (pp) Cyc1",
        "shared_interaction" : "pp",
        "name" : "Rps16 (pp) Cyc1",
        "interaction" : "pp",
        "combined_score" : 0.416,
        "SUID" : 570,
        "selected" : false
      },
      "selected" : false
    }, {
      "data" : {
        "id" : "463",
        "source" : "210",
        "target" : "414",
        "shared_name" : "Rps16 (pp) Ak4",
        "shared_interaction" : "pp",
        "name" : "Rps16 (pp) Ak4",
        "interaction" : "pp",
        "combined_score" : 0.421,
        "SUID" : 463,
        "selected" : false
      },
      "selected" : false
    }, {
      "data" : {
        "id" : "211",
        "source" : "210",
        "target" : "91",
        "shared_name" : "Rps16 (pp) Atp5a1",
        "shared_interaction" : "pp",
        "name" : "Rps16 (pp) Atp5a1",
        "interaction" : "pp",
        "combined_score" : 0.414,
        "SUID" : 211,
        "selected" : false
      },
      "selected" : false
    }, {
      "data" : {
        "id" : "1392",
        "source" : "208",
        "target" : "123",
        "shared_name" : "Acadl (pp) Auh",
        "shared_interaction" : "pp",
        "name" : "Acadl (pp) Auh",
        "interaction" : "pp",
        "combined_score" : 0.437,
        "SUID" : 1392,
        "selected" : false
      },
      "selected" : false
    }, {
      "data" : {
        "id" : "789",
        "source" : "208",
        "target" : "179",
        "shared_name" : "Acadl (pp) Hadhb",
        "shared_interaction" : "pp",
        "name" : "Acadl (pp) Hadhb",
        "interaction" : "pp",
        "combined_score" : 0.981,
        "SUID" : 789,
        "selected" : false
      },
      "selected" : false
    }, {
      "data" : {
        "id" : "631",
        "source" : "208",
        "target" : "213",
        "shared_name" : "Acadl (pp) Echs1",
        "shared_interaction" : "pp",
        "name" : "Acadl (pp) Echs1",
        "interaction" : "pp",
        "combined_score" : 0.957,
        "SUID" : 631,
        "selected" : false
      },
      "selected" : false
    }, {
      "data" : {
        "id" : "564",
        "source" : "208",
        "target" : "310",
        "shared_name" : "Acadl (pp) Dbt",
        "shared_interaction" : "pp",
        "name" : "Acadl (pp) Dbt",
        "interaction" : "pp",
        "combined_score" : 0.503,
        "SUID" : 564,
        "selected" : false
      },
      "selected" : false
    }, {
      "data" : {
        "id" : "362",
        "source" : "208",
        "target" : "108",
        "shared_name" : "Acadl (pp) Mccc2",
        "shared_interaction" : "pp",
        "name" : "Acadl (pp) Mccc2",
        "interaction" : "pp",
        "combined_score" : 0.636,
        "SUID" : 362,
        "selected" : false
      },
      "selected" : false
    }, {
      "data" : {
        "id" : "243",
        "source" : "208",
        "target" : "103",
        "shared_name" : "Acadl (pp) Etfb",
        "shared_interaction" : "pp",
        "name" : "Acadl (pp) Etfb",
        "interaction" : "pp",
        "combined_score" : 0.467,
        "SUID" : 243,
        "selected" : false
      },
      "selected" : false
    }, {
      "data" : {
        "id" : "600",
        "source" : "206",
        "target" : "415",
        "shared_name" : "Trap1 (pp) Mrpl2",
        "shared_interaction" : "pp",
        "name" : "Trap1 (pp) Mrpl2",
        "interaction" : "pp",
        "combined_score" : 0.517,
        "SUID" : 600,
        "selected" : false
      },
      "selected" : false
    }, {
      "data" : {
        "id" : "348",
        "source" : "206",
        "target" : "230",
        "shared_name" : "Trap1 (pp) Phb2",
        "shared_interaction" : "pp",
        "name" : "Trap1 (pp) Phb2",
        "interaction" : "pp",
        "combined_score" : 0.497,
        "SUID" : 348,
        "selected" : false
      },
      "selected" : false
    }, {
      "data" : {
        "id" : "1926",
        "source" : "205",
        "target" : "91",
        "shared_name" : "Yme1l1 (pp) Atp5a1",
        "shared_interaction" : "pp",
        "name" : "Yme1l1 (pp) Atp5a1",
        "interaction" : "pp",
        "combined_score" : 0.789,
        "SUID" : 1926,
        "selected" : false
      },
      "selected" : false
    }, {
      "data" : {
        "id" : "1624",
        "source" : "205",
        "target" : "182",
        "shared_name" : "Yme1l1 (pp) Hsp90ab1",
        "shared_interaction" : "pp",
        "name" : "Yme1l1 (pp) Hsp90ab1",
        "interaction" : "pp",
        "combined_score" : 0.752,
        "SUID" : 1624,
        "selected" : false
      },
      "selected" : false
    }, {
      "data" : {
        "id" : "1277",
        "source" : "205",
        "target" : "230",
        "shared_name" : "Yme1l1 (pp) Phb2",
        "shared_interaction" : "pp",
        "name" : "Yme1l1 (pp) Phb2",
        "interaction" : "pp",
        "combined_score" : 0.634,
        "SUID" : 1277,
        "selected" : false
      },
      "selected" : false
    }, {
      "data" : {
        "id" : "925",
        "source" : "205",
        "target" : "163",
        "shared_name" : "Yme1l1 (pp) Hspd1",
        "shared_interaction" : "pp",
        "name" : "Yme1l1 (pp) Hspd1",
        "interaction" : "pp",
        "combined_score" : 0.52,
        "SUID" : 925,
        "selected" : false
      },
      "selected" : false
    }, {
      "data" : {
        "id" : "880",
        "source" : "205",
        "target" : "367",
        "shared_name" : "Yme1l1 (pp) Rab5a",
        "shared_interaction" : "pp",
        "name" : "Yme1l1 (pp) Rab5a",
        "interaction" : "pp",
        "combined_score" : 0.436,
        "SUID" : 880,
        "selected" : false
      },
      "selected" : false
    }, {
      "data" : {
        "id" : "785",
        "source" : "205",
        "target" : "218",
        "shared_name" : "Yme1l1 (pp) Slc25a5",
        "shared_interaction" : "pp",
        "name" : "Yme1l1 (pp) Slc25a5",
        "interaction" : "pp",
        "combined_score" : 0.406,
        "SUID" : 785,
        "selected" : false
      },
      "selected" : false
    }, {
      "data" : {
        "id" : "207",
        "source" : "205",
        "target" : "206",
        "shared_name" : "Yme1l1 (pp) Trap1",
        "shared_interaction" : "pp",
        "name" : "Yme1l1 (pp) Trap1",
        "interaction" : "pp",
        "combined_score" : 0.505,
        "SUID" : 207,
        "selected" : false
      },
      "selected" : false
    }, {
      "data" : {
        "id" : "1852",
        "source" : "202",
        "target" : "1092",
        "shared_name" : "Tufm (pp) Mrpl11",
        "shared_interaction" : "pp",
        "name" : "Tufm (pp) Mrpl11",
        "interaction" : "pp",
        "combined_score" : 0.931,
        "SUID" : 1852,
        "selected" : false
      },
      "selected" : false
    }, {
      "data" : {
        "id" : "1842",
        "source" : "202",
        "target" : "820",
        "shared_name" : "Tufm (pp) Tsfm",
        "shared_interaction" : "pp",
        "name" : "Tufm (pp) Tsfm",
        "interaction" : "pp",
        "combined_score" : 0.979,
        "SUID" : 1842,
        "selected" : false
      },
      "selected" : false
    }, {
      "data" : {
        "id" : "1701",
        "source" : "202",
        "target" : "218",
        "shared_name" : "Tufm (pp) Slc25a5",
        "shared_interaction" : "pp",
        "name" : "Tufm (pp) Slc25a5",
        "interaction" : "pp",
        "combined_score" : 0.48,
        "SUID" : 1701,
        "selected" : false
      },
      "selected" : false
    }, {
      "data" : {
        "id" : "1686",
        "source" : "202",
        "target" : "299",
        "shared_name" : "Tufm (pp) C1qbp",
        "shared_interaction" : "pp",
        "name" : "Tufm (pp) C1qbp",
        "interaction" : "pp",
        "combined_score" : 0.612,
        "SUID" : 1686,
        "selected" : false
      },
      "selected" : false
    }, {
      "data" : {
        "id" : "1644",
        "source" : "202",
        "target" : "215",
        "shared_name" : "Tufm (pp) Timm50",
        "shared_interaction" : "pp",
        "name" : "Tufm (pp) Timm50",
        "interaction" : "pp",
        "combined_score" : 0.475,
        "SUID" : 1644,
        "selected" : false
      },
      "selected" : false
    }, {
      "data" : {
        "id" : "1632",
        "source" : "202",
        "target" : "81",
        "shared_name" : "Tufm (pp) Ndufa10",
        "shared_interaction" : "pp",
        "name" : "Tufm (pp) Ndufa10",
        "interaction" : "pp",
        "combined_score" : 0.442,
        "SUID" : 1632,
        "selected" : false
      },
      "selected" : false
    }, {
      "data" : {
        "id" : "1580",
        "source" : "202",
        "target" : "234",
        "shared_name" : "Tufm (pp) Ndufa9",
        "shared_interaction" : "pp",
        "name" : "Tufm (pp) Ndufa9",
        "interaction" : "pp",
        "combined_score" : 0.419,
        "SUID" : 1580,
        "selected" : false
      },
      "selected" : false
    }, {
      "data" : {
        "id" : "1519",
        "source" : "202",
        "target" : "222",
        "shared_name" : "Tufm (pp) Cyc1",
        "shared_interaction" : "pp",
        "name" : "Tufm (pp) Cyc1",
        "interaction" : "pp",
        "combined_score" : 0.679,
        "SUID" : 1519,
        "selected" : false
      },
      "selected" : false
    }, {
      "data" : {
        "id" : "1497",
        "source" : "202",
        "target" : "172",
        "shared_name" : "Tufm (pp) Suclg2",
        "shared_interaction" : "pp",
        "name" : "Tufm (pp) Suclg2",
        "interaction" : "pp",
        "combined_score" : 0.515,
        "SUID" : 1497,
        "selected" : false
      },
      "selected" : false
    }, {
      "data" : {
        "id" : "1334",
        "source" : "202",
        "target" : "88",
        "shared_name" : "Tufm (pp) Atp5b",
        "shared_interaction" : "pp",
        "name" : "Tufm (pp) Atp5b",
        "interaction" : "pp",
        "combined_score" : 0.675,
        "SUID" : 1334,
        "selected" : false
      },
      "selected" : false
    }, {
      "data" : {
        "id" : "1258",
        "source" : "202",
        "target" : "238",
        "shared_name" : "Tufm (pp) Mrps22",
        "shared_interaction" : "pp",
        "name" : "Tufm (pp) Mrps22",
        "interaction" : "pp",
        "combined_score" : 0.598,
        "SUID" : 1258,
        "selected" : false
      },
      "selected" : false
    }, {
      "data" : {
        "id" : "1219",
        "source" : "202",
        "target" : "394",
        "shared_name" : "Tufm (pp) Samm50",
        "shared_interaction" : "pp",
        "name" : "Tufm (pp) Samm50",
        "interaction" : "pp",
        "combined_score" : 0.561,
        "SUID" : 1219,
        "selected" : false
      },
      "selected" : false
    }, {
      "data" : {
        "id" : "1150",
        "source" : "202",
        "target" : "112",
        "shared_name" : "Tufm (pp) Ndufs7",
        "shared_interaction" : "pp",
        "name" : "Tufm (pp) Ndufs7",
        "interaction" : "pp",
        "combined_score" : 0.4,
        "SUID" : 1150,
        "selected" : false
      },
      "selected" : false
    }, {
      "data" : {
        "id" : "1144",
        "source" : "202",
        "target" : "136",
        "shared_name" : "Tufm (pp) Dlst",
        "shared_interaction" : "pp",
        "name" : "Tufm (pp) Dlst",
        "interaction" : "pp",
        "combined_score" : 0.432,
        "SUID" : 1144,
        "selected" : false
      },
      "selected" : false
    }, {
      "data" : {
        "id" : "1113",
        "source" : "202",
        "target" : "415",
        "shared_name" : "Tufm (pp) Mrpl2",
        "shared_interaction" : "pp",
        "name" : "Tufm (pp) Mrpl2",
        "interaction" : "pp",
        "combined_score" : 0.91,
        "SUID" : 1113,
        "selected" : false
      },
      "selected" : false
    }, {
      "data" : {
        "id" : "1048",
        "source" : "202",
        "target" : "94",
        "shared_name" : "Tufm (pp) Atp5d",
        "shared_interaction" : "pp",
        "name" : "Tufm (pp) Atp5d",
        "interaction" : "pp",
        "combined_score" : 0.595,
        "SUID" : 1048,
        "selected" : false
      },
      "selected" : false
    }, {
      "data" : {
        "id" : "1024",
        "source" : "202",
        "target" : "239",
        "shared_name" : "Tufm (pp) Atad3a",
        "shared_interaction" : "pp",
        "name" : "Tufm (pp) Atad3a",
        "interaction" : "pp",
        "combined_score" : 0.681,
        "SUID" : 1024,
        "selected" : false
      },
      "selected" : false
    }, {
      "data" : {
        "id" : "1005",
        "source" : "202",
        "target" : "125",
        "shared_name" : "Tufm (pp) Mrpl28",
        "shared_interaction" : "pp",
        "name" : "Tufm (pp) Mrpl28",
        "interaction" : "pp",
        "combined_score" : 0.485,
        "SUID" : 1005,
        "selected" : false
      },
      "selected" : false
    }, {
      "data" : {
        "id" : "948",
        "source" : "202",
        "target" : "229",
        "shared_name" : "Tufm (pp) Bcs1l",
        "shared_interaction" : "pp",
        "name" : "Tufm (pp) Bcs1l",
        "interaction" : "pp",
        "combined_score" : 0.47,
        "SUID" : 948,
        "selected" : false
      },
      "selected" : false
    }, {
      "data" : {
        "id" : "893",
        "source" : "202",
        "target" : "176",
        "shared_name" : "Tufm (pp) Pdhb",
        "shared_interaction" : "pp",
        "name" : "Tufm (pp) Pdhb",
        "interaction" : "pp",
        "combined_score" : 0.432,
        "SUID" : 893,
        "selected" : false
      },
      "selected" : false
    }, {
      "data" : {
        "id" : "681",
        "source" : "202",
        "target" : "145",
        "shared_name" : "Tufm (pp) Ndufs2",
        "shared_interaction" : "pp",
        "name" : "Tufm (pp) Ndufs2",
        "interaction" : "pp",
        "combined_score" : 0.502,
        "SUID" : 681,
        "selected" : false
      },
      "selected" : false
    }, {
      "data" : {
        "id" : "656",
        "source" : "202",
        "target" : "84",
        "shared_name" : "Tufm (pp) Uqcrc2",
        "shared_interaction" : "pp",
        "name" : "Tufm (pp) Uqcrc2",
        "interaction" : "pp",
        "combined_score" : 0.503,
        "SUID" : 656,
        "selected" : false
      },
      "selected" : false
    }, {
      "data" : {
        "id" : "567",
        "source" : "202",
        "target" : "182",
        "shared_name" : "Tufm (pp) Hsp90ab1",
        "shared_interaction" : "pp",
        "name" : "Tufm (pp) Hsp90ab1",
        "interaction" : "pp",
        "combined_score" : 0.631,
        "SUID" : 567,
        "selected" : false
      },
      "selected" : false
    }, {
      "data" : {
        "id" : "554",
        "source" : "202",
        "target" : "91",
        "shared_name" : "Tufm (pp) Atp5a1",
        "shared_interaction" : "pp",
        "name" : "Tufm (pp) Atp5a1",
        "interaction" : "pp",
        "combined_score" : 0.706,
        "SUID" : 554,
        "selected" : false
      },
      "selected" : false
    }, {
      "data" : {
        "id" : "526",
        "source" : "202",
        "target" : "230",
        "shared_name" : "Tufm (pp) Phb2",
        "shared_interaction" : "pp",
        "name" : "Tufm (pp) Phb2",
        "interaction" : "pp",
        "combined_score" : 0.619,
        "SUID" : 526,
        "selected" : false
      },
      "selected" : false
    }, {
      "data" : {
        "id" : "513",
        "source" : "202",
        "target" : "93",
        "shared_name" : "Tufm (pp) Mrps7",
        "shared_interaction" : "pp",
        "name" : "Tufm (pp) Mrps7",
        "interaction" : "pp",
        "combined_score" : 0.933,
        "SUID" : 513,
        "selected" : false
      },
      "selected" : false
    }, {
      "data" : {
        "id" : "476",
        "source" : "202",
        "target" : "224",
        "shared_name" : "Tufm (pp) Fh1",
        "shared_interaction" : "pp",
        "name" : "Tufm (pp) Fh1",
        "interaction" : "pp",
        "combined_score" : 0.419,
        "SUID" : 476,
        "selected" : false
      },
      "selected" : false
    }, {
      "data" : {
        "id" : "455",
        "source" : "202",
        "target" : "454",
        "shared_name" : "Tufm (pp) Ptcd3",
        "shared_interaction" : "pp",
        "name" : "Tufm (pp) Ptcd3",
        "interaction" : "pp",
        "combined_score" : 0.622,
        "SUID" : 455,
        "selected" : false
      },
      "selected" : false
    }, {
      "data" : {
        "id" : "321",
        "source" : "202",
        "target" : "206",
        "shared_name" : "Tufm (pp) Trap1",
        "shared_interaction" : "pp",
        "name" : "Tufm (pp) Trap1",
        "interaction" : "pp",
        "combined_score" : 0.641,
        "SUID" : 321,
        "selected" : false
      },
      "selected" : false
    }, {
      "data" : {
        "id" : "233",
        "source" : "202",
        "target" : "163",
        "shared_name" : "Tufm (pp) Hspd1",
        "shared_interaction" : "pp",
        "name" : "Tufm (pp) Hspd1",
        "interaction" : "pp",
        "combined_score" : 0.785,
        "SUID" : 233,
        "selected" : false
      },
      "selected" : false
    }, {
      "data" : {
        "id" : "204",
        "source" : "202",
        "target" : "203",
        "shared_name" : "Tufm (pp) Nipsnap1",
        "shared_interaction" : "pp",
        "name" : "Tufm (pp) Nipsnap1",
        "interaction" : "pp",
        "combined_score" : 0.453,
        "SUID" : 204,
        "selected" : false
      },
      "selected" : false
    }, {
      "data" : {
        "id" : "625",
        "source" : "200",
        "target" : "624",
        "shared_name" : "Ccdc109a (pp) Letm1",
        "shared_interaction" : "pp",
        "name" : "Ccdc109a (pp) Letm1",
        "interaction" : "pp",
        "combined_score" : 0.468,
        "SUID" : 625,
        "selected" : false
      },
      "selected" : false
    }, {
      "data" : {
        "id" : "921",
        "source" : "199",
        "target" : "624",
        "shared_name" : "Micu1 (pp) Letm1",
        "shared_interaction" : "pp",
        "name" : "Micu1 (pp) Letm1",
        "interaction" : "pp",
        "combined_score" : 0.865,
        "SUID" : 921,
        "selected" : false
      },
      "selected" : false
    }, {
      "data" : {
        "id" : "201",
        "source" : "199",
        "target" : "200",
        "shared_name" : "Micu1 (pp) Ccdc109a",
        "shared_interaction" : "pp",
        "name" : "Micu1 (pp) Ccdc109a",
        "interaction" : "pp",
        "combined_score" : 0.994,
        "SUID" : 201,
        "selected" : false
      },
      "selected" : false
    }, {
      "data" : {
        "id" : "1908",
        "source" : "196",
        "target" : "148",
        "shared_name" : "Ndufaf3 (pp) Ndufa4",
        "shared_interaction" : "pp",
        "name" : "Ndufaf3 (pp) Ndufa4",
        "interaction" : "pp",
        "combined_score" : 0.932,
        "SUID" : 1908,
        "selected" : false
      },
      "selected" : false
    }, {
      "data" : {
        "id" : "1869",
        "source" : "196",
        "target" : "265",
        "shared_name" : "Ndufaf3 (pp) Ndufa6",
        "shared_interaction" : "pp",
        "name" : "Ndufaf3 (pp) Ndufa6",
        "interaction" : "pp",
        "combined_score" : 0.935,
        "SUID" : 1869,
        "selected" : false
      },
      "selected" : false
    }, {
      "data" : {
        "id" : "1677",
        "source" : "196",
        "target" : "81",
        "shared_name" : "Ndufaf3 (pp) Ndufa10",
        "shared_interaction" : "pp",
        "name" : "Ndufaf3 (pp) Ndufa10",
        "interaction" : "pp",
        "combined_score" : 0.916,
        "SUID" : 1677,
        "selected" : false
      },
      "selected" : false
    }, {
      "data" : {
        "id" : "1618",
        "source" : "196",
        "target" : "128",
        "shared_name" : "Ndufaf3 (pp) Ndufa5",
        "shared_interaction" : "pp",
        "name" : "Ndufaf3 (pp) Ndufa5",
        "interaction" : "pp",
        "combined_score" : 0.931,
        "SUID" : 1618,
        "selected" : false
      },
      "selected" : false
    }, {
      "data" : {
        "id" : "1565",
        "source" : "196",
        "target" : "229",
        "shared_name" : "Ndufaf3 (pp) Bcs1l",
        "shared_interaction" : "pp",
        "name" : "Ndufaf3 (pp) Bcs1l",
        "interaction" : "pp",
        "combined_score" : 0.522,
        "SUID" : 1565,
        "selected" : false
      },
      "selected" : false
    }, {
      "data" : {
        "id" : "1526",
        "source" : "196",
        "target" : "222",
        "shared_name" : "Ndufaf3 (pp) Cyc1",
        "shared_interaction" : "pp",
        "name" : "Ndufaf3 (pp) Cyc1",
        "interaction" : "pp",
        "combined_score" : 0.684,
        "SUID" : 1526,
        "selected" : false
      },
      "selected" : false
    }, {
      "data" : {
        "id" : "1491",
        "source" : "196",
        "target" : "102",
        "shared_name" : "Ndufaf3 (pp) Ndufb9",
        "shared_interaction" : "pp",
        "name" : "Ndufaf3 (pp) Ndufb9",
        "interaction" : "pp",
        "combined_score" : 0.93,
        "SUID" : 1491,
        "selected" : false
      },
      "selected" : false
    }, {
      "data" : {
        "id" : "1470",
        "source" : "196",
        "target" : "145",
        "shared_name" : "Ndufaf3 (pp) Ndufs2",
        "shared_interaction" : "pp",
        "name" : "Ndufaf3 (pp) Ndufs2",
        "interaction" : "pp",
        "combined_score" : 0.996,
        "SUID" : 1470,
        "selected" : false
      },
      "selected" : false
    }, {
      "data" : {
        "id" : "1458",
        "source" : "196",
        "target" : "100",
        "shared_name" : "Ndufaf3 (pp) Ndufb10",
        "shared_interaction" : "pp",
        "name" : "Ndufaf3 (pp) Ndufb10",
        "interaction" : "pp",
        "combined_score" : 0.95,
        "SUID" : 1458,
        "selected" : false
      },
      "selected" : false
    }, {
      "data" : {
        "id" : "1367",
        "source" : "196",
        "target" : "115",
        "shared_name" : "Ndufaf3 (pp) Ndufa2",
        "shared_interaction" : "pp",
        "name" : "Ndufaf3 (pp) Ndufa2",
        "interaction" : "pp",
        "combined_score" : 0.942,
        "SUID" : 1367,
        "selected" : false
      },
      "selected" : false
    }, {
      "data" : {
        "id" : "1306",
        "source" : "196",
        "target" : "112",
        "shared_name" : "Ndufaf3 (pp) Ndufs7",
        "shared_interaction" : "pp",
        "name" : "Ndufaf3 (pp) Ndufs7",
        "interaction" : "pp",
        "combined_score" : 0.948,
        "SUID" : 1306,
        "selected" : false
      },
      "selected" : false
    }, {
      "data" : {
        "id" : "933",
        "source" : "196",
        "target" : "134",
        "shared_name" : "Ndufaf3 (pp) Ndufs1",
        "shared_interaction" : "pp",
        "name" : "Ndufaf3 (pp) Ndufs1",
        "interaction" : "pp",
        "combined_score" : 0.92,
        "SUID" : 933,
        "selected" : false
      },
      "selected" : false
    }, {
      "data" : {
        "id" : "899",
        "source" : "196",
        "target" : "130",
        "shared_name" : "Ndufaf3 (pp) Ndufs6",
        "shared_interaction" : "pp",
        "name" : "Ndufaf3 (pp) Ndufs6",
        "interaction" : "pp",
        "combined_score" : 0.928,
        "SUID" : 899,
        "selected" : false
      },
      "selected" : false
    }, {
      "data" : {
        "id" : "892",
        "source" : "196",
        "target" : "254",
        "shared_name" : "Ndufaf3 (pp) Ndufb8",
        "shared_interaction" : "pp",
        "name" : "Ndufaf3 (pp) Ndufb8",
        "interaction" : "pp",
        "combined_score" : 0.938,
        "SUID" : 892,
        "selected" : false
      },
      "selected" : false
    }, {
      "data" : {
        "id" : "750",
        "source" : "196",
        "target" : "150",
        "shared_name" : "Ndufaf3 (pp) Ndufa7",
        "shared_interaction" : "pp",
        "name" : "Ndufaf3 (pp) Ndufa7",
        "interaction" : "pp",
        "combined_score" : 0.926,
        "SUID" : 750,
        "selected" : false
      },
      "selected" : false
    }, {
      "data" : {
        "id" : "484",
        "source" : "196",
        "target" : "187",
        "shared_name" : "Ndufaf3 (pp) Ndufa8",
        "shared_interaction" : "pp",
        "name" : "Ndufaf3 (pp) Ndufa8",
        "interaction" : "pp",
        "combined_score" : 0.917,
        "SUID" : 484,
        "selected" : false
      },
      "selected" : false
    }, {
      "data" : {
        "id" : "1530",
        "source" : "193",
        "target" : "147",
        "shared_name" : "Atp6v1g2 (pp) Atp5k",
        "shared_interaction" : "pp",
        "name" : "Atp6v1g2 (pp) Atp5k",
        "interaction" : "pp",
        "combined_score" : 0.739,
        "SUID" : 1530,
        "selected" : false
      },
      "selected" : false
    }, {
      "data" : {
        "id" : "1220",
        "source" : "193",
        "target" : "88",
        "shared_name" : "Atp6v1g2 (pp) Atp5b",
        "shared_interaction" : "pp",
        "name" : "Atp6v1g2 (pp) Atp5b",
        "interaction" : "pp",
        "combined_score" : 0.769,
        "SUID" : 1220,
        "selected" : false
      },
      "selected" : false
    }, {
      "data" : {
        "id" : "714",
        "source" : "193",
        "target" : "160",
        "shared_name" : "Atp6v1g2 (pp) Atp5j",
        "shared_interaction" : "pp",
        "name" : "Atp6v1g2 (pp) Atp5j",
        "interaction" : "pp",
        "combined_score" : 0.736,
        "SUID" : 714,
        "selected" : false
      },
      "selected" : false
    }, {
      "data" : {
        "id" : "637",
        "source" : "193",
        "target" : "91",
        "shared_name" : "Atp6v1g2 (pp) Atp5a1",
        "shared_interaction" : "pp",
        "name" : "Atp6v1g2 (pp) Atp5a1",
        "interaction" : "pp",
        "combined_score" : 0.738,
        "SUID" : 637,
        "selected" : false
      },
      "selected" : false
    }, {
      "data" : {
        "id" : "194",
        "source" : "193",
        "target" : "94",
        "shared_name" : "Atp6v1g2 (pp) Atp5d",
        "shared_interaction" : "pp",
        "name" : "Atp6v1g2 (pp) Atp5d",
        "interaction" : "pp",
        "combined_score" : 0.72,
        "SUID" : 194,
        "selected" : false
      },
      "selected" : false
    }, {
      "data" : {
        "id" : "1912",
        "source" : "191",
        "target" : "112",
        "shared_name" : "Cisd1 (pp) Ndufs7",
        "shared_interaction" : "pp",
        "name" : "Cisd1 (pp) Ndufs7",
        "interaction" : "pp",
        "combined_score" : 0.43,
        "SUID" : 1912,
        "selected" : false
      },
      "selected" : false
    }, {
      "data" : {
        "id" : "1620",
        "source" : "191",
        "target" : "117",
        "shared_name" : "Cisd1 (pp) Cox7a2",
        "shared_interaction" : "pp",
        "name" : "Cisd1 (pp) Cox7a2",
        "interaction" : "pp",
        "combined_score" : 0.448,
        "SUID" : 1620,
        "selected" : false
      },
      "selected" : false
    }, {
      "data" : {
        "id" : "1538",
        "source" : "191",
        "target" : "100",
        "shared_name" : "Cisd1 (pp) Ndufb10",
        "shared_interaction" : "pp",
        "name" : "Cisd1 (pp) Ndufb10",
        "interaction" : "pp",
        "combined_score" : 0.579,
        "SUID" : 1538,
        "selected" : false
      },
      "selected" : false
    }, {
      "data" : {
        "id" : "1420",
        "source" : "191",
        "target" : "121",
        "shared_name" : "Cisd1 (pp) Hint2",
        "shared_interaction" : "pp",
        "name" : "Cisd1 (pp) Hint2",
        "interaction" : "pp",
        "combined_score" : 0.439,
        "SUID" : 1420,
        "selected" : false
      },
      "selected" : false
    }, {
      "data" : {
        "id" : "1379",
        "source" : "191",
        "target" : "91",
        "shared_name" : "Cisd1 (pp) Atp5a1",
        "shared_interaction" : "pp",
        "name" : "Cisd1 (pp) Atp5a1",
        "interaction" : "pp",
        "combined_score" : 0.424,
        "SUID" : 1379,
        "selected" : false
      },
      "selected" : false
    }, {
      "data" : {
        "id" : "1378",
        "source" : "191",
        "target" : "222",
        "shared_name" : "Cisd1 (pp) Cyc1",
        "shared_interaction" : "pp",
        "name" : "Cisd1 (pp) Cyc1",
        "interaction" : "pp",
        "combined_score" : 0.446,
        "SUID" : 1378,
        "selected" : false
      },
      "selected" : false
    }, {
      "data" : {
        "id" : "1139",
        "source" : "191",
        "target" : "288",
        "shared_name" : "Cisd1 (pp) Cox4i1",
        "shared_interaction" : "pp",
        "name" : "Cisd1 (pp) Cox4i1",
        "interaction" : "pp",
        "combined_score" : 0.497,
        "SUID" : 1139,
        "selected" : false
      },
      "selected" : false
    }, {
      "data" : {
        "id" : "1068",
        "source" : "191",
        "target" : "265",
        "shared_name" : "Cisd1 (pp) Ndufa6",
        "shared_interaction" : "pp",
        "name" : "Cisd1 (pp) Ndufa6",
        "interaction" : "pp",
        "combined_score" : 0.53,
        "SUID" : 1068,
        "selected" : false
      },
      "selected" : false
    }, {
      "data" : {
        "id" : "585",
        "source" : "191",
        "target" : "130",
        "shared_name" : "Cisd1 (pp) Ndufs6",
        "shared_interaction" : "pp",
        "name" : "Cisd1 (pp) Ndufs6",
        "interaction" : "pp",
        "combined_score" : 0.461,
        "SUID" : 585,
        "selected" : false
      },
      "selected" : false
    }, {
      "data" : {
        "id" : "371",
        "source" : "191",
        "target" : "88",
        "shared_name" : "Cisd1 (pp) Atp5b",
        "shared_interaction" : "pp",
        "name" : "Cisd1 (pp) Atp5b",
        "interaction" : "pp",
        "combined_score" : 0.52,
        "SUID" : 371,
        "selected" : false
      },
      "selected" : false
    }, {
      "data" : {
        "id" : "192",
        "source" : "191",
        "target" : "160",
        "shared_name" : "Cisd1 (pp) Atp5j",
        "shared_interaction" : "pp",
        "name" : "Cisd1 (pp) Atp5j",
        "interaction" : "pp",
        "combined_score" : 0.443,
        "SUID" : 192,
        "selected" : false
      },
      "selected" : false
    }, {
      "data" : {
        "id" : "2008",
        "source" : "188",
        "target" : "169",
        "shared_name" : "Idh3g (pp) Idh3b",
        "shared_interaction" : "pp",
        "name" : "Idh3g (pp) Idh3b",
        "interaction" : "pp",
        "combined_score" : 0.946,
        "SUID" : 2008,
        "selected" : false
      },
      "selected" : false
    }, {
      "data" : {
        "id" : "1974",
        "source" : "188",
        "target" : "128",
        "shared_name" : "Idh3g (pp) Ndufa5",
        "shared_interaction" : "pp",
        "name" : "Idh3g (pp) Ndufa5",
        "interaction" : "pp",
        "combined_score" : 0.486,
        "SUID" : 1974,
        "selected" : false
      },
      "selected" : false
    }, {
      "data" : {
        "id" : "1853",
        "source" : "188",
        "target" : "222",
        "shared_name" : "Idh3g (pp) Cyc1",
        "shared_interaction" : "pp",
        "name" : "Idh3g (pp) Cyc1",
        "interaction" : "pp",
        "combined_score" : 0.706,
        "SUID" : 1853,
        "selected" : false
      },
      "selected" : false
    }, {
      "data" : {
        "id" : "1768",
        "source" : "188",
        "target" : "288",
        "shared_name" : "Idh3g (pp) Cox4i1",
        "shared_interaction" : "pp",
        "name" : "Idh3g (pp) Cox4i1",
        "interaction" : "pp",
        "combined_score" : 0.516,
        "SUID" : 1768,
        "selected" : false
      },
      "selected" : false
    }, {
      "data" : {
        "id" : "1651",
        "source" : "188",
        "target" : "248",
        "shared_name" : "Idh3g (pp) Aco2",
        "shared_interaction" : "pp",
        "name" : "Idh3g (pp) Aco2",
        "interaction" : "pp",
        "combined_score" : 0.996,
        "SUID" : 1651,
        "selected" : false
      },
      "selected" : false
    }, {
      "data" : {
        "id" : "1639",
        "source" : "188",
        "target" : "103",
        "shared_name" : "Idh3g (pp) Etfb",
        "shared_interaction" : "pp",
        "name" : "Idh3g (pp) Etfb",
        "interaction" : "pp",
        "combined_score" : 0.565,
        "SUID" : 1639,
        "selected" : false
      },
      "selected" : false
    }, {
      "data" : {
        "id" : "1600",
        "source" : "188",
        "target" : "265",
        "shared_name" : "Idh3g (pp) Ndufa6",
        "shared_interaction" : "pp",
        "name" : "Idh3g (pp) Ndufa6",
        "interaction" : "pp",
        "combined_score" : 0.412,
        "SUID" : 1600,
        "selected" : false
      },
      "selected" : false
    }, {
      "data" : {
        "id" : "1545",
        "source" : "188",
        "target" : "94",
        "shared_name" : "Idh3g (pp) Atp5d",
        "shared_interaction" : "pp",
        "name" : "Idh3g (pp) Atp5d",
        "interaction" : "pp",
        "combined_score" : 0.535,
        "SUID" : 1545,
        "selected" : false
      },
      "selected" : false
    }, {
      "data" : {
        "id" : "1516",
        "source" : "188",
        "target" : "184",
        "shared_name" : "Idh3g (pp) Glud1",
        "shared_interaction" : "pp",
        "name" : "Idh3g (pp) Glud1",
        "interaction" : "pp",
        "combined_score" : 0.861,
        "SUID" : 1516,
        "selected" : false
      },
      "selected" : false
    }, {
      "data" : {
        "id" : "1490",
        "source" : "188",
        "target" : "176",
        "shared_name" : "Idh3g (pp) Pdhb",
        "shared_interaction" : "pp",
        "name" : "Idh3g (pp) Pdhb",
        "interaction" : "pp",
        "combined_score" : 0.519,
        "SUID" : 1490,
        "selected" : false
      },
      "selected" : false
    }, {
      "data" : {
        "id" : "1486",
        "source" : "188",
        "target" : "78",
        "shared_name" : "Idh3g (pp) Uqcrfs1",
        "shared_interaction" : "pp",
        "name" : "Idh3g (pp) Uqcrfs1",
        "interaction" : "pp",
        "combined_score" : 0.523,
        "SUID" : 1486,
        "selected" : false
      },
      "selected" : false
    }, {
      "data" : {
        "id" : "1479",
        "source" : "188",
        "target" : "81",
        "shared_name" : "Idh3g (pp) Ndufa10",
        "shared_interaction" : "pp",
        "name" : "Idh3g (pp) Ndufa10",
        "interaction" : "pp",
        "combined_score" : 0.473,
        "SUID" : 1479,
        "selected" : false
      },
      "selected" : false
    }, {
      "data" : {
        "id" : "1476",
        "source" : "188",
        "target" : "153",
        "shared_name" : "Idh3g (pp) Ogdhl",
        "shared_interaction" : "pp",
        "name" : "Idh3g (pp) Ogdhl",
        "interaction" : "pp",
        "combined_score" : 0.924,
        "SUID" : 1476,
        "selected" : false
      },
      "selected" : false
    }, {
      "data" : {
        "id" : "1471",
        "source" : "188",
        "target" : "86",
        "shared_name" : "Idh3g (pp) Acaa2",
        "shared_interaction" : "pp",
        "name" : "Idh3g (pp) Acaa2",
        "interaction" : "pp",
        "combined_score" : 0.431,
        "SUID" : 1471,
        "selected" : false
      },
      "selected" : false
    }, {
      "data" : {
        "id" : "1361",
        "source" : "188",
        "target" : "100",
        "shared_name" : "Idh3g (pp) Ndufb10",
        "shared_interaction" : "pp",
        "name" : "Idh3g (pp) Ndufb10",
        "interaction" : "pp",
        "combined_score" : 0.426,
        "SUID" : 1361,
        "selected" : false
      },
      "selected" : false
    }, {
      "data" : {
        "id" : "1272",
        "source" : "188",
        "target" : "444",
        "shared_name" : "Idh3g (pp) Got2",
        "shared_interaction" : "pp",
        "name" : "Idh3g (pp) Got2",
        "interaction" : "pp",
        "combined_score" : 0.835,
        "SUID" : 1272,
        "selected" : false
      },
      "selected" : false
    }, {
      "data" : {
        "id" : "1253",
        "source" : "188",
        "target" : "72",
        "shared_name" : "Idh3g (pp) Pdha1",
        "shared_interaction" : "pp",
        "name" : "Idh3g (pp) Pdha1",
        "interaction" : "pp",
        "combined_score" : 0.55,
        "SUID" : 1253,
        "selected" : false
      },
      "selected" : false
    }, {
      "data" : {
        "id" : "1135",
        "source" : "188",
        "target" : "83",
        "shared_name" : "Idh3g (pp) Dlat",
        "shared_interaction" : "pp",
        "name" : "Idh3g (pp) Dlat",
        "interaction" : "pp",
        "combined_score" : 0.485,
        "SUID" : 1135,
        "selected" : false
      },
      "selected" : false
    }, {
      "data" : {
        "id" : "1004",
        "source" : "188",
        "target" : "376",
        "shared_name" : "Idh3g (pp) Prdx3",
        "shared_interaction" : "pp",
        "name" : "Idh3g (pp) Prdx3",
        "interaction" : "pp",
        "combined_score" : 0.507,
        "SUID" : 1004,
        "selected" : false
      },
      "selected" : false
    }, {
      "data" : {
        "id" : "981",
        "source" : "188",
        "target" : "73",
        "shared_name" : "Idh3g (pp) Sdha",
        "shared_interaction" : "pp",
        "name" : "Idh3g (pp) Sdha",
        "interaction" : "pp",
        "combined_score" : 0.546,
        "SUID" : 981,
        "selected" : false
      },
      "selected" : false
    }, {
      "data" : {
        "id" : "952",
        "source" : "188",
        "target" : "224",
        "shared_name" : "Idh3g (pp) Fh1",
        "shared_interaction" : "pp",
        "name" : "Idh3g (pp) Fh1",
        "interaction" : "pp",
        "combined_score" : 0.641,
        "SUID" : 952,
        "selected" : false
      },
      "selected" : false
    }, {
      "data" : {
        "id" : "937",
        "source" : "188",
        "target" : "164",
        "shared_name" : "Idh3g (pp) Mdh2",
        "shared_interaction" : "pp",
        "name" : "Idh3g (pp) Mdh2",
        "interaction" : "pp",
        "combined_score" : 0.75,
        "SUID" : 937,
        "selected" : false
      },
      "selected" : false
    }, {
      "data" : {
        "id" : "872",
        "source" : "188",
        "target" : "88",
        "shared_name" : "Idh3g (pp) Atp5b",
        "shared_interaction" : "pp",
        "name" : "Idh3g (pp) Atp5b",
        "interaction" : "pp",
        "combined_score" : 0.468,
        "SUID" : 872,
        "selected" : false
      },
      "selected" : false
    }, {
      "data" : {
        "id" : "853",
        "source" : "188",
        "target" : "144",
        "shared_name" : "Idh3g (pp) Slc25a11",
        "shared_interaction" : "pp",
        "name" : "Idh3g (pp) Slc25a11",
        "interaction" : "pp",
        "combined_score" : 0.408,
        "SUID" : 853,
        "selected" : false
      },
      "selected" : false
    }, {
      "data" : {
        "id" : "833",
        "source" : "188",
        "target" : "112",
        "shared_name" : "Idh3g (pp) Ndufs7",
        "shared_interaction" : "pp",
        "name" : "Idh3g (pp) Ndufs7",
        "interaction" : "pp",
        "combined_score" : 0.749,
        "SUID" : 833,
        "selected" : false
      },
      "selected" : false
    }, {
      "data" : {
        "id" : "810",
        "source" : "188",
        "target" : "130",
        "shared_name" : "Idh3g (pp) Ndufs6",
        "shared_interaction" : "pp",
        "name" : "Idh3g (pp) Ndufs6",
        "interaction" : "pp",
        "combined_score" : 0.447,
        "SUID" : 810,
        "selected" : false
      },
      "selected" : false
    }, {
      "data" : {
        "id" : "803",
        "source" : "188",
        "target" : "212",
        "shared_name" : "Idh3g (pp) Hmgcl",
        "shared_interaction" : "pp",
        "name" : "Idh3g (pp) Hmgcl",
        "interaction" : "pp",
        "combined_score" : 0.816,
        "SUID" : 803,
        "selected" : false
      },
      "selected" : false
    }, {
      "data" : {
        "id" : "716",
        "source" : "188",
        "target" : "145",
        "shared_name" : "Idh3g (pp) Ndufs2",
        "shared_interaction" : "pp",
        "name" : "Idh3g (pp) Ndufs2",
        "interaction" : "pp",
        "combined_score" : 0.77,
        "SUID" : 716,
        "selected" : false
      },
      "selected" : false
    }, {
      "data" : {
        "id" : "670",
        "source" : "188",
        "target" : "84",
        "shared_name" : "Idh3g (pp) Uqcrc2",
        "shared_interaction" : "pp",
        "name" : "Idh3g (pp) Uqcrc2",
        "interaction" : "pp",
        "combined_score" : 0.677,
        "SUID" : 670,
        "selected" : false
      },
      "selected" : false
    }, {
      "data" : {
        "id" : "650",
        "source" : "188",
        "target" : "134",
        "shared_name" : "Idh3g (pp) Ndufs1",
        "shared_interaction" : "pp",
        "name" : "Idh3g (pp) Ndufs1",
        "interaction" : "pp",
        "combined_score" : 0.539,
        "SUID" : 650,
        "selected" : false
      },
      "selected" : false
    }, {
      "data" : {
        "id" : "542",
        "source" : "188",
        "target" : "76",
        "shared_name" : "Idh3g (pp) Cs",
        "shared_interaction" : "pp",
        "name" : "Idh3g (pp) Cs",
        "interaction" : "pp",
        "combined_score" : 0.783,
        "SUID" : 542,
        "selected" : false
      },
      "selected" : false
    }, {
      "data" : {
        "id" : "480",
        "source" : "188",
        "target" : "160",
        "shared_name" : "Idh3g (pp) Atp5j",
        "shared_interaction" : "pp",
        "name" : "Idh3g (pp) Atp5j",
        "interaction" : "pp",
        "combined_score" : 0.431,
        "SUID" : 480,
        "selected" : false
      },
      "selected" : false
    }, {
      "data" : {
        "id" : "420",
        "source" : "188",
        "target" : "79",
        "shared_name" : "Idh3g (pp) Etfa",
        "shared_interaction" : "pp",
        "name" : "Idh3g (pp) Etfa",
        "interaction" : "pp",
        "combined_score" : 0.421,
        "SUID" : 420,
        "selected" : false
      },
      "selected" : false
    }, {
      "data" : {
        "id" : "393",
        "source" : "188",
        "target" : "91",
        "shared_name" : "Idh3g (pp) Atp5a1",
        "shared_interaction" : "pp",
        "name" : "Idh3g (pp) Atp5a1",
        "interaction" : "pp",
        "combined_score" : 0.519,
        "SUID" : 393,
        "selected" : false
      },
      "selected" : false
    }, {
      "data" : {
        "id" : "2028",
        "source" : "187",
        "target" : "131",
        "shared_name" : "Ndufa8 (pp) Cox6c",
        "shared_interaction" : "pp",
        "name" : "Ndufa8 (pp) Cox6c",
        "interaction" : "pp",
        "combined_score" : 0.588,
        "SUID" : 2028,
        "selected" : false
      },
      "selected" : false
    }, {
      "data" : {
        "id" : "2010",
        "source" : "187",
        "target" : "78",
        "shared_name" : "Ndufa8 (pp) Uqcrfs1",
        "shared_interaction" : "pp",
        "name" : "Ndufa8 (pp) Uqcrfs1",
        "interaction" : "pp",
        "combined_score" : 0.968,
        "SUID" : 2010,
        "selected" : false
      },
      "selected" : false
    }, {
      "data" : {
        "id" : "1961",
        "source" : "187",
        "target" : "224",
        "shared_name" : "Ndufa8 (pp) Fh1",
        "shared_interaction" : "pp",
        "name" : "Ndufa8 (pp) Fh1",
        "interaction" : "pp",
        "combined_score" : 0.471,
        "SUID" : 1961,
        "selected" : false
      },
      "selected" : false
    }, {
      "data" : {
        "id" : "1904",
        "source" : "187",
        "target" : "94",
        "shared_name" : "Ndufa8 (pp) Atp5d",
        "shared_interaction" : "pp",
        "name" : "Ndufa8 (pp) Atp5d",
        "interaction" : "pp",
        "combined_score" : 0.917,
        "SUID" : 1904,
        "selected" : false
      },
      "selected" : false
    }, {
      "data" : {
        "id" : "1891",
        "source" : "187",
        "target" : "99",
        "shared_name" : "Ndufa8 (pp) Suclg1",
        "shared_interaction" : "pp",
        "name" : "Ndufa8 (pp) Suclg1",
        "interaction" : "pp",
        "combined_score" : 0.714,
        "SUID" : 1891,
        "selected" : false
      },
      "selected" : false
    }, {
      "data" : {
        "id" : "1878",
        "source" : "187",
        "target" : "164",
        "shared_name" : "Ndufa8 (pp) Mdh2",
        "shared_interaction" : "pp",
        "name" : "Ndufa8 (pp) Mdh2",
        "interaction" : "pp",
        "combined_score" : 0.603,
        "SUID" : 1878,
        "selected" : false
      },
      "selected" : false
    }, {
      "data" : {
        "id" : "1826",
        "source" : "187",
        "target" : "103",
        "shared_name" : "Ndufa8 (pp) Etfb",
        "shared_interaction" : "pp",
        "name" : "Ndufa8 (pp) Etfb",
        "interaction" : "pp",
        "combined_score" : 0.704,
        "SUID" : 1826,
        "selected" : false
      },
      "selected" : false
    }, {
      "data" : {
        "id" : "1806",
        "source" : "187",
        "target" : "134",
        "shared_name" : "Ndufa8 (pp) Ndufs1",
        "shared_interaction" : "pp",
        "name" : "Ndufa8 (pp) Ndufs1",
        "interaction" : "pp",
        "combined_score" : 0.955,
        "SUID" : 1806,
        "selected" : false
      },
      "selected" : false
    }, {
      "data" : {
        "id" : "1805",
        "source" : "187",
        "target" : "125",
        "shared_name" : "Ndufa8 (pp) Mrpl28",
        "shared_interaction" : "pp",
        "name" : "Ndufa8 (pp) Mrpl28",
        "interaction" : "pp",
        "combined_score" : 0.59,
        "SUID" : 1805,
        "selected" : false
      },
      "selected" : false
    }, {
      "data" : {
        "id" : "1551",
        "source" : "187",
        "target" : "148",
        "shared_name" : "Ndufa8 (pp) Ndufa4",
        "shared_interaction" : "pp",
        "name" : "Ndufa8 (pp) Ndufa4",
        "interaction" : "pp",
        "combined_score" : 0.965,
        "SUID" : 1551,
        "selected" : false
      },
      "selected" : false
    }, {
      "data" : {
        "id" : "1529",
        "source" : "187",
        "target" : "254",
        "shared_name" : "Ndufa8 (pp) Ndufb8",
        "shared_interaction" : "pp",
        "name" : "Ndufa8 (pp) Ndufb8",
        "interaction" : "pp",
        "combined_score" : 0.986,
        "SUID" : 1529,
        "selected" : false
      },
      "selected" : false
    }, {
      "data" : {
        "id" : "1475",
        "source" : "187",
        "target" : "91",
        "shared_name" : "Ndufa8 (pp) Atp5a1",
        "shared_interaction" : "pp",
        "name" : "Ndufa8 (pp) Atp5a1",
        "interaction" : "pp",
        "combined_score" : 0.487,
        "SUID" : 1475,
        "selected" : false
      },
      "selected" : false
    }, {
      "data" : {
        "id" : "1391",
        "source" : "187",
        "target" : "160",
        "shared_name" : "Ndufa8 (pp) Atp5j",
        "shared_interaction" : "pp",
        "name" : "Ndufa8 (pp) Atp5j",
        "interaction" : "pp",
        "combined_score" : 0.767,
        "SUID" : 1391,
        "selected" : false
      },
      "selected" : false
    }, {
      "data" : {
        "id" : "1138",
        "source" : "187",
        "target" : "288",
        "shared_name" : "Ndufa8 (pp) Cox4i1",
        "shared_interaction" : "pp",
        "name" : "Ndufa8 (pp) Cox4i1",
        "interaction" : "pp",
        "combined_score" : 0.73,
        "SUID" : 1138,
        "selected" : false
      },
      "selected" : false
    }, {
      "data" : {
        "id" : "1085",
        "source" : "187",
        "target" : "265",
        "shared_name" : "Ndufa8 (pp) Ndufa6",
        "shared_interaction" : "pp",
        "name" : "Ndufa8 (pp) Ndufa6",
        "interaction" : "pp",
        "combined_score" : 0.992,
        "SUID" : 1085,
        "selected" : false
      },
      "selected" : false
    }, {
      "data" : {
        "id" : "1058",
        "source" : "187",
        "target" : "147",
        "shared_name" : "Ndufa8 (pp) Atp5k",
        "shared_interaction" : "pp",
        "name" : "Ndufa8 (pp) Atp5k",
        "interaction" : "pp",
        "combined_score" : 0.708,
        "SUID" : 1058,
        "selected" : false
      },
      "selected" : false
    }, {
      "data" : {
        "id" : "1006",
        "source" : "187",
        "target" : "176",
        "shared_name" : "Ndufa8 (pp) Pdhb",
        "shared_interaction" : "pp",
        "name" : "Ndufa8 (pp) Pdhb",
        "interaction" : "pp",
        "combined_score" : 0.545,
        "SUID" : 1006,
        "selected" : false
      },
      "selected" : false
    }, {
      "data" : {
        "id" : "995",
        "source" : "187",
        "target" : "130",
        "shared_name" : "Ndufa8 (pp) Ndufs6",
        "shared_interaction" : "pp",
        "name" : "Ndufa8 (pp) Ndufs6",
        "interaction" : "pp",
        "combined_score" : 0.993,
        "SUID" : 995,
        "selected" : false
      },
      "selected" : false
    }, {
      "data" : {
        "id" : "992",
        "source" : "187",
        "target" : "150",
        "shared_name" : "Ndufa8 (pp) Ndufa7",
        "shared_interaction" : "pp",
        "name" : "Ndufa8 (pp) Ndufa7",
        "interaction" : "pp",
        "combined_score" : 0.982,
        "SUID" : 992,
        "selected" : false
      },
      "selected" : false
    }, {
      "data" : {
        "id" : "970",
        "source" : "187",
        "target" : "118",
        "shared_name" : "Ndufa8 (pp) Cox5a",
        "shared_interaction" : "pp",
        "name" : "Ndufa8 (pp) Cox5a",
        "interaction" : "pp",
        "combined_score" : 0.873,
        "SUID" : 970,
        "selected" : false
      },
      "selected" : false
    }, {
      "data" : {
        "id" : "950",
        "source" : "187",
        "target" : "117",
        "shared_name" : "Ndufa8 (pp) Cox7a2",
        "shared_interaction" : "pp",
        "name" : "Ndufa8 (pp) Cox7a2",
        "interaction" : "pp",
        "combined_score" : 0.51,
        "SUID" : 950,
        "selected" : false
      },
      "selected" : false
    }, {
      "data" : {
        "id" : "934",
        "source" : "187",
        "target" : "115",
        "shared_name" : "Ndufa8 (pp) Ndufa2",
        "shared_interaction" : "pp",
        "name" : "Ndufa8 (pp) Ndufa2",
        "interaction" : "pp",
        "combined_score" : 0.999,
        "SUID" : 934,
        "selected" : false
      },
      "selected" : false
    }, {
      "data" : {
        "id" : "889",
        "source" : "187",
        "target" : "128",
        "shared_name" : "Ndufa8 (pp) Ndufa5",
        "shared_interaction" : "pp",
        "name" : "Ndufa8 (pp) Ndufa5",
        "interaction" : "pp",
        "combined_score" : 0.99,
        "SUID" : 889,
        "selected" : false
      },
      "selected" : false
    }, {
      "data" : {
        "id" : "876",
        "source" : "187",
        "target" : "102",
        "shared_name" : "Ndufa8 (pp) Ndufb9",
        "shared_interaction" : "pp",
        "name" : "Ndufa8 (pp) Ndufb9",
        "interaction" : "pp",
        "combined_score" : 0.994,
        "SUID" : 876,
        "selected" : false
      },
      "selected" : false
    }, {
      "data" : {
        "id" : "869",
        "source" : "187",
        "target" : "144",
        "shared_name" : "Ndufa8 (pp) Slc25a11",
        "shared_interaction" : "pp",
        "name" : "Ndufa8 (pp) Slc25a11",
        "interaction" : "pp",
        "combined_score" : 0.544,
        "SUID" : 869,
        "selected" : false
      },
      "selected" : false
    }, {
      "data" : {
        "id" : "794",
        "source" : "187",
        "target" : "222",
        "shared_name" : "Ndufa8 (pp) Cyc1",
        "shared_interaction" : "pp",
        "name" : "Ndufa8 (pp) Cyc1",
        "interaction" : "pp",
        "combined_score" : 0.985,
        "SUID" : 794,
        "selected" : false
      },
      "selected" : false
    }, {
      "data" : {
        "id" : "725",
        "source" : "187",
        "target" : "88",
        "shared_name" : "Ndufa8 (pp) Atp5b",
        "shared_interaction" : "pp",
        "name" : "Ndufa8 (pp) Atp5b",
        "interaction" : "pp",
        "combined_score" : 0.54,
        "SUID" : 725,
        "selected" : false
      },
      "selected" : false
    }, {
      "data" : {
        "id" : "521",
        "source" : "187",
        "target" : "100",
        "shared_name" : "Ndufa8 (pp) Ndufb10",
        "shared_interaction" : "pp",
        "name" : "Ndufa8 (pp) Ndufb10",
        "interaction" : "pp",
        "combined_score" : 0.999,
        "SUID" : 521,
        "selected" : false
      },
      "selected" : false
    }, {
      "data" : {
        "id" : "469",
        "source" : "187",
        "target" : "145",
        "shared_name" : "Ndufa8 (pp) Ndufs2",
        "shared_interaction" : "pp",
        "name" : "Ndufa8 (pp) Ndufs2",
        "interaction" : "pp",
        "combined_score" : 0.996,
        "SUID" : 469,
        "selected" : false
      },
      "selected" : false
    }, {
      "data" : {
        "id" : "336",
        "source" : "187",
        "target" : "84",
        "shared_name" : "Ndufa8 (pp) Uqcrc2",
        "shared_interaction" : "pp",
        "name" : "Ndufa8 (pp) Uqcrc2",
        "interaction" : "pp",
        "combined_score" : 0.981,
        "SUID" : 336,
        "selected" : false
      },
      "selected" : false
    }, {
      "data" : {
        "id" : "329",
        "source" : "187",
        "target" : "81",
        "shared_name" : "Ndufa8 (pp) Ndufa10",
        "shared_interaction" : "pp",
        "name" : "Ndufa8 (pp) Ndufa10",
        "interaction" : "pp",
        "combined_score" : 0.973,
        "SUID" : 329,
        "selected" : false
      },
      "selected" : false
    }, {
      "data" : {
        "id" : "320",
        "source" : "187",
        "target" : "76",
        "shared_name" : "Ndufa8 (pp) Cs",
        "shared_interaction" : "pp",
        "name" : "Ndufa8 (pp) Cs",
        "interaction" : "pp",
        "combined_score" : 0.479,
        "SUID" : 320,
        "selected" : false
      },
      "selected" : false
    }, {
      "data" : {
        "id" : "319",
        "source" : "187",
        "target" : "248",
        "shared_name" : "Ndufa8 (pp) Aco2",
        "shared_interaction" : "pp",
        "name" : "Ndufa8 (pp) Aco2",
        "interaction" : "pp",
        "combined_score" : 0.539,
        "SUID" : 319,
        "selected" : false
      },
      "selected" : false
    }, {
      "data" : {
        "id" : "198",
        "source" : "187",
        "target" : "112",
        "shared_name" : "Ndufa8 (pp) Ndufs7",
        "shared_interaction" : "pp",
        "name" : "Ndufa8 (pp) Ndufs7",
        "interaction" : "pp",
        "combined_score" : 0.998,
        "SUID" : 198,
        "selected" : false
      },
      "selected" : false
    }, {
      "data" : {
        "id" : "189",
        "source" : "187",
        "target" : "188",
        "shared_name" : "Ndufa8 (pp) Idh3g",
        "shared_interaction" : "pp",
        "name" : "Ndufa8 (pp) Idh3g",
        "interaction" : "pp",
        "combined_score" : 0.672,
        "SUID" : 189,
        "selected" : false
      },
      "selected" : false
    }, {
      "data" : {
        "id" : "1621",
        "source" : "184",
        "target" : "367",
        "shared_name" : "Glud1 (pp) Rab5a",
        "shared_interaction" : "pp",
        "name" : "Glud1 (pp) Rab5a",
        "interaction" : "pp",
        "combined_score" : 0.408,
        "SUID" : 1621,
        "selected" : false
      },
      "selected" : false
    }, {
      "data" : {
        "id" : "1359",
        "source" : "184",
        "target" : "76",
        "shared_name" : "Glud1 (pp) Cs",
        "shared_interaction" : "pp",
        "name" : "Glud1 (pp) Cs",
        "interaction" : "pp",
        "combined_score" : 0.912,
        "SUID" : 1359,
        "selected" : false
      },
      "selected" : false
    }, {
      "data" : {
        "id" : "1343",
        "source" : "184",
        "target" : "176",
        "shared_name" : "Glud1 (pp) Pdhb",
        "shared_interaction" : "pp",
        "name" : "Glud1 (pp) Pdhb",
        "interaction" : "pp",
        "combined_score" : 0.425,
        "SUID" : 1343,
        "selected" : false
      },
      "selected" : false
    }, {
      "data" : {
        "id" : "185",
        "source" : "184",
        "target" : "164",
        "shared_name" : "Glud1 (pp) Mdh2",
        "shared_interaction" : "pp",
        "name" : "Glud1 (pp) Mdh2",
        "interaction" : "pp",
        "combined_score" : 0.885,
        "SUID" : 185,
        "selected" : false
      },
      "selected" : false
    }, {
      "data" : {
        "id" : "1854",
        "source" : "182",
        "target" : "227",
        "shared_name" : "Hsp90ab1 (pp) Prkar2b",
        "shared_interaction" : "pp",
        "name" : "Hsp90ab1 (pp) Prkar2b",
        "interaction" : "pp",
        "combined_score" : 0.432,
        "SUID" : 1854,
        "selected" : false
      },
      "selected" : false
    }, {
      "data" : {
        "id" : "1349",
        "source" : "182",
        "target" : "75",
        "shared_name" : "Hsp90ab1 (pp) Sod2",
        "shared_interaction" : "pp",
        "name" : "Hsp90ab1 (pp) Sod2",
        "interaction" : "pp",
        "combined_score" : 0.481,
        "SUID" : 1349,
        "selected" : false
      },
      "selected" : false
    }, {
      "data" : {
        "id" : "1250",
        "source" : "182",
        "target" : "76",
        "shared_name" : "Hsp90ab1 (pp) Cs",
        "shared_interaction" : "pp",
        "name" : "Hsp90ab1 (pp) Cs",
        "interaction" : "pp",
        "combined_score" : 0.411,
        "SUID" : 1250,
        "selected" : false
      },
      "selected" : false
    }, {
      "data" : {
        "id" : "1207",
        "source" : "182",
        "target" : "200",
        "shared_name" : "Hsp90ab1 (pp) Ccdc109a",
        "shared_interaction" : "pp",
        "name" : "Hsp90ab1 (pp) Ccdc109a",
        "interaction" : "pp",
        "combined_score" : 0.625,
        "SUID" : 1207,
        "selected" : false
      },
      "selected" : false
    }, {
      "data" : {
        "id" : "805",
        "source" : "182",
        "target" : "206",
        "shared_name" : "Hsp90ab1 (pp) Trap1",
        "shared_interaction" : "pp",
        "name" : "Hsp90ab1 (pp) Trap1",
        "interaction" : "pp",
        "combined_score" : 0.782,
        "SUID" : 805,
        "selected" : false
      },
      "selected" : false
    }, {
      "data" : {
        "id" : "683",
        "source" : "182",
        "target" : "230",
        "shared_name" : "Hsp90ab1 (pp) Phb2",
        "shared_interaction" : "pp",
        "name" : "Hsp90ab1 (pp) Phb2",
        "interaction" : "pp",
        "combined_score" : 0.482,
        "SUID" : 683,
        "selected" : false
      },
      "selected" : false
    }, {
      "data" : {
        "id" : "638",
        "source" : "182",
        "target" : "218",
        "shared_name" : "Hsp90ab1 (pp) Slc25a5",
        "shared_interaction" : "pp",
        "name" : "Hsp90ab1 (pp) Slc25a5",
        "interaction" : "pp",
        "combined_score" : 0.413,
        "SUID" : 638,
        "selected" : false
      },
      "selected" : false
    }, {
      "data" : {
        "id" : "492",
        "source" : "182",
        "target" : "459",
        "shared_name" : "Hsp90ab1 (pp) Tubb6",
        "shared_interaction" : "pp",
        "name" : "Hsp90ab1 (pp) Tubb6",
        "interaction" : "pp",
        "combined_score" : 0.464,
        "SUID" : 492,
        "selected" : false
      },
      "selected" : false
    }, {
      "data" : {
        "id" : "1740",
        "source" : "181",
        "target" : "206",
        "shared_name" : "Hyou1 (pp) Trap1",
        "shared_interaction" : "pp",
        "name" : "Hyou1 (pp) Trap1",
        "interaction" : "pp",
        "combined_score" : 0.663,
        "SUID" : 1740,
        "selected" : false
      },
      "selected" : false
    }, {
      "data" : {
        "id" : "1407",
        "source" : "181",
        "target" : "163",
        "shared_name" : "Hyou1 (pp) Hspd1",
        "shared_interaction" : "pp",
        "name" : "Hyou1 (pp) Hspd1",
        "interaction" : "pp",
        "combined_score" : 0.789,
        "SUID" : 1407,
        "selected" : false
      },
      "selected" : false
    }, {
      "data" : {
        "id" : "1175",
        "source" : "181",
        "target" : "942",
        "shared_name" : "Hyou1 (pp) Ppib",
        "shared_interaction" : "pp",
        "name" : "Hyou1 (pp) Ppib",
        "interaction" : "pp",
        "combined_score" : 0.605,
        "SUID" : 1175,
        "selected" : false
      },
      "selected" : false
    }, {
      "data" : {
        "id" : "1014",
        "source" : "181",
        "target" : "376",
        "shared_name" : "Hyou1 (pp) Prdx3",
        "shared_interaction" : "pp",
        "name" : "Hyou1 (pp) Prdx3",
        "interaction" : "pp",
        "combined_score" : 0.409,
        "SUID" : 1014,
        "selected" : false
      },
      "selected" : false
    }, {
      "data" : {
        "id" : "593",
        "source" : "181",
        "target" : "415",
        "shared_name" : "Hyou1 (pp) Mrpl2",
        "shared_interaction" : "pp",
        "name" : "Hyou1 (pp) Mrpl2",
        "interaction" : "pp",
        "combined_score" : 0.404,
        "SUID" : 593,
        "selected" : false
      },
      "selected" : false
    }, {
      "data" : {
        "id" : "350",
        "source" : "181",
        "target" : "75",
        "shared_name" : "Hyou1 (pp) Sod2",
        "shared_interaction" : "pp",
        "name" : "Hyou1 (pp) Sod2",
        "interaction" : "pp",
        "combined_score" : 0.428,
        "SUID" : 350,
        "selected" : false
      },
      "selected" : false
    }, {
      "data" : {
        "id" : "183",
        "source" : "181",
        "target" : "182",
        "shared_name" : "Hyou1 (pp) Hsp90ab1",
        "shared_interaction" : "pp",
        "name" : "Hyou1 (pp) Hsp90ab1",
        "interaction" : "pp",
        "combined_score" : 0.955,
        "SUID" : 183,
        "selected" : false
      },
      "selected" : false
    }, {
      "data" : {
        "id" : "1588",
        "source" : "179",
        "target" : "474",
        "shared_name" : "Hadhb (pp) Acad9",
        "shared_interaction" : "pp",
        "name" : "Hadhb (pp) Acad9",
        "interaction" : "pp",
        "combined_score" : 0.609,
        "SUID" : 1588,
        "selected" : false
      },
      "selected" : false
    }, {
      "data" : {
        "id" : "1587",
        "source" : "179",
        "target" : "248",
        "shared_name" : "Hadhb (pp) Aco2",
        "shared_interaction" : "pp",
        "name" : "Hadhb (pp) Aco2",
        "interaction" : "pp",
        "combined_score" : 0.639,
        "SUID" : 1587,
        "selected" : false
      },
      "selected" : false
    }, {
      "data" : {
        "id" : "1581",
        "source" : "179",
        "target" : "76",
        "shared_name" : "Hadhb (pp) Cs",
        "shared_interaction" : "pp",
        "name" : "Hadhb (pp) Cs",
        "interaction" : "pp",
        "combined_score" : 0.872,
        "SUID" : 1581,
        "selected" : false
      },
      "selected" : false
    }, {
      "data" : {
        "id" : "1521",
        "source" : "179",
        "target" : "164",
        "shared_name" : "Hadhb (pp) Mdh2",
        "shared_interaction" : "pp",
        "name" : "Hadhb (pp) Mdh2",
        "interaction" : "pp",
        "combined_score" : 0.481,
        "SUID" : 1521,
        "selected" : false
      },
      "selected" : false
    }, {
      "data" : {
        "id" : "1446",
        "source" : "179",
        "target" : "123",
        "shared_name" : "Hadhb (pp) Auh",
        "shared_interaction" : "pp",
        "name" : "Hadhb (pp) Auh",
        "interaction" : "pp",
        "combined_score" : 0.764,
        "SUID" : 1446,
        "selected" : false
      },
      "selected" : false
    }, {
      "data" : {
        "id" : "1436",
        "source" : "179",
        "target" : "91",
        "shared_name" : "Hadhb (pp) Atp5a1",
        "shared_interaction" : "pp",
        "name" : "Hadhb (pp) Atp5a1",
        "interaction" : "pp",
        "combined_score" : 0.661,
        "SUID" : 1436,
        "selected" : false
      },
      "selected" : false
    }, {
      "data" : {
        "id" : "1403",
        "source" : "179",
        "target" : "105",
        "shared_name" : "Hadhb (pp) Hsd17b10",
        "shared_interaction" : "pp",
        "name" : "Hadhb (pp) Hsd17b10",
        "interaction" : "pp",
        "combined_score" : 0.982,
        "SUID" : 1403,
        "selected" : false
      },
      "selected" : false
    }, {
      "data" : {
        "id" : "1143",
        "source" : "179",
        "target" : "176",
        "shared_name" : "Hadhb (pp) Pdhb",
        "shared_interaction" : "pp",
        "name" : "Hadhb (pp) Pdhb",
        "interaction" : "pp",
        "combined_score" : 0.622,
        "SUID" : 1143,
        "selected" : false
      },
      "selected" : false
    }, {
      "data" : {
        "id" : "724",
        "source" : "179",
        "target" : "213",
        "shared_name" : "Hadhb (pp) Echs1",
        "shared_interaction" : "pp",
        "name" : "Hadhb (pp) Echs1",
        "interaction" : "pp",
        "combined_score" : 0.913,
        "SUID" : 724,
        "selected" : false
      },
      "selected" : false
    }, {
      "data" : {
        "id" : "644",
        "source" : "179",
        "target" : "103",
        "shared_name" : "Hadhb (pp) Etfb",
        "shared_interaction" : "pp",
        "name" : "Hadhb (pp) Etfb",
        "interaction" : "pp",
        "combined_score" : 0.562,
        "SUID" : 644,
        "selected" : false
      },
      "selected" : false
    }, {
      "data" : {
        "id" : "633",
        "source" : "179",
        "target" : "73",
        "shared_name" : "Hadhb (pp) Sdha",
        "shared_interaction" : "pp",
        "name" : "Hadhb (pp) Sdha",
        "interaction" : "pp",
        "combined_score" : 0.516,
        "SUID" : 633,
        "selected" : false
      },
      "selected" : false
    }, {
      "data" : {
        "id" : "788",
        "source" : "178",
        "target" : "685",
        "shared_name" : "Hibadh (pp) Ivd",
        "shared_interaction" : "pp",
        "name" : "Hibadh (pp) Ivd",
        "interaction" : "pp",
        "combined_score" : 0.558,
        "SUID" : 788,
        "selected" : false
      },
      "selected" : false
    }, {
      "data" : {
        "id" : "433",
        "source" : "178",
        "target" : "213",
        "shared_name" : "Hibadh (pp) Echs1",
        "shared_interaction" : "pp",
        "name" : "Hibadh (pp) Echs1",
        "interaction" : "pp",
        "combined_score" : 0.596,
        "SUID" : 433,
        "selected" : false
      },
      "selected" : false
    }, {
      "data" : {
        "id" : "423",
        "source" : "178",
        "target" : "108",
        "shared_name" : "Hibadh (pp) Mccc2",
        "shared_interaction" : "pp",
        "name" : "Hibadh (pp) Mccc2",
        "interaction" : "pp",
        "combined_score" : 0.416,
        "SUID" : 423,
        "selected" : false
      },
      "selected" : false
    }, {
      "data" : {
        "id" : "316",
        "source" : "178",
        "target" : "310",
        "shared_name" : "Hibadh (pp) Dbt",
        "shared_interaction" : "pp",
        "name" : "Hibadh (pp) Dbt",
        "interaction" : "pp",
        "combined_score" : 0.562,
        "SUID" : 316,
        "selected" : false
      },
      "selected" : false
    }, {
      "data" : {
        "id" : "180",
        "source" : "178",
        "target" : "179",
        "shared_name" : "Hibadh (pp) Hadhb",
        "shared_interaction" : "pp",
        "name" : "Hibadh (pp) Hadhb",
        "interaction" : "pp",
        "combined_score" : 0.476,
        "SUID" : 180,
        "selected" : false
      },
      "selected" : false
    }, {
      "data" : {
        "id" : "1880",
        "source" : "176",
        "target" : "118",
        "shared_name" : "Pdhb (pp) Cox5a",
        "shared_interaction" : "pp",
        "name" : "Pdhb (pp) Cox5a",
        "interaction" : "pp",
        "combined_score" : 0.42,
        "SUID" : 1880,
        "selected" : false
      },
      "selected" : false
    }, {
      "data" : {
        "id" : "1840",
        "source" : "176",
        "target" : "227",
        "shared_name" : "Pdhb (pp) Prkar2b",
        "shared_interaction" : "pp",
        "name" : "Pdhb (pp) Prkar2b",
        "interaction" : "pp",
        "combined_score" : 0.41,
        "SUID" : 1840,
        "selected" : false
      },
      "selected" : false
    }, {
      "data" : {
        "id" : "1666",
        "source" : "176",
        "target" : "164",
        "shared_name" : "Pdhb (pp) Mdh2",
        "shared_interaction" : "pp",
        "name" : "Pdhb (pp) Mdh2",
        "interaction" : "pp",
        "combined_score" : 0.777,
        "SUID" : 1666,
        "selected" : false
      },
      "selected" : false
    }, {
      "data" : {
        "id" : "1254",
        "source" : "176",
        "target" : "94",
        "shared_name" : "Pdhb (pp) Atp5d",
        "shared_interaction" : "pp",
        "name" : "Pdhb (pp) Atp5d",
        "interaction" : "pp",
        "combined_score" : 0.608,
        "SUID" : 1254,
        "selected" : false
      },
      "selected" : false
    }, {
      "data" : {
        "id" : "1124",
        "source" : "176",
        "target" : "76",
        "shared_name" : "Pdhb (pp) Cs",
        "shared_interaction" : "pp",
        "name" : "Pdhb (pp) Cs",
        "interaction" : "pp",
        "combined_score" : 0.605,
        "SUID" : 1124,
        "selected" : false
      },
      "selected" : false
    }, {
      "data" : {
        "id" : "884",
        "source" : "176",
        "target" : "89",
        "shared_name" : "Pdhb (pp) Pdhx",
        "shared_interaction" : "pp",
        "name" : "Pdhb (pp) Pdhx",
        "interaction" : "pp",
        "combined_score" : 0.999,
        "SUID" : 884,
        "selected" : false
      },
      "selected" : false
    }, {
      "data" : {
        "id" : "361",
        "source" : "176",
        "target" : "310",
        "shared_name" : "Pdhb (pp) Dbt",
        "shared_interaction" : "pp",
        "name" : "Pdhb (pp) Dbt",
        "interaction" : "pp",
        "combined_score" : 0.834,
        "SUID" : 361,
        "selected" : false
      },
      "selected" : false
    }, {
      "data" : {
        "id" : "237",
        "source" : "176",
        "target" : "73",
        "shared_name" : "Pdhb (pp) Sdha",
        "shared_interaction" : "pp",
        "name" : "Pdhb (pp) Sdha",
        "interaction" : "pp",
        "combined_score" : 0.647,
        "SUID" : 237,
        "selected" : false
      },
      "selected" : false
    }, {
      "data" : {
        "id" : "2016",
        "source" : "174",
        "target" : "224",
        "shared_name" : "Hadha (pp) Fh1",
        "shared_interaction" : "pp",
        "name" : "Hadha (pp) Fh1",
        "interaction" : "pp",
        "combined_score" : 0.435,
        "SUID" : 2016,
        "selected" : false
      },
      "selected" : false
    }, {
      "data" : {
        "id" : "1938",
        "source" : "174",
        "target" : "136",
        "shared_name" : "Hadha (pp) Dlst",
        "shared_interaction" : "pp",
        "name" : "Hadha (pp) Dlst",
        "interaction" : "pp",
        "combined_score" : 0.461,
        "SUID" : 1938,
        "selected" : false
      },
      "selected" : false
    }, {
      "data" : {
        "id" : "1932",
        "source" : "174",
        "target" : "166",
        "shared_name" : "Hadha (pp) Acot13",
        "shared_interaction" : "pp",
        "name" : "Hadha (pp) Acot13",
        "interaction" : "pp",
        "combined_score" : 0.524,
        "SUID" : 1932,
        "selected" : false
      },
      "selected" : false
    }, {
      "data" : {
        "id" : "1883",
        "source" : "174",
        "target" : "226",
        "shared_name" : "Hadha (pp) Mecr",
        "shared_interaction" : "pp",
        "name" : "Hadha (pp) Mecr",
        "interaction" : "pp",
        "combined_score" : 0.908,
        "SUID" : 1883,
        "selected" : false
      },
      "selected" : false
    }, {
      "data" : {
        "id" : "1855",
        "source" : "174",
        "target" : "248",
        "shared_name" : "Hadha (pp) Aco2",
        "shared_interaction" : "pp",
        "name" : "Hadha (pp) Aco2",
        "interaction" : "pp",
        "combined_score" : 0.608,
        "SUID" : 1855,
        "selected" : false
      },
      "selected" : false
    }, {
      "data" : {
        "id" : "1753",
        "source" : "174",
        "target" : "75",
        "shared_name" : "Hadha (pp) Sod2",
        "shared_interaction" : "pp",
        "name" : "Hadha (pp) Sod2",
        "interaction" : "pp",
        "combined_score" : 0.403,
        "SUID" : 1753,
        "selected" : false
      },
      "selected" : false
    }, {
      "data" : {
        "id" : "1692",
        "source" : "174",
        "target" : "123",
        "shared_name" : "Hadha (pp) Auh",
        "shared_interaction" : "pp",
        "name" : "Hadha (pp) Auh",
        "interaction" : "pp",
        "combined_score" : 0.552,
        "SUID" : 1692,
        "selected" : false
      },
      "selected" : false
    }, {
      "data" : {
        "id" : "1601",
        "source" : "174",
        "target" : "103",
        "shared_name" : "Hadha (pp) Etfb",
        "shared_interaction" : "pp",
        "name" : "Hadha (pp) Etfb",
        "interaction" : "pp",
        "combined_score" : 0.861,
        "SUID" : 1601,
        "selected" : false
      },
      "selected" : false
    }, {
      "data" : {
        "id" : "1512",
        "source" : "174",
        "target" : "658",
        "shared_name" : "Hadha (pp) Hibch",
        "shared_interaction" : "pp",
        "name" : "Hadha (pp) Hibch",
        "interaction" : "pp",
        "combined_score" : 0.948,
        "SUID" : 1512,
        "selected" : false
      },
      "selected" : false
    }, {
      "data" : {
        "id" : "1464",
        "source" : "174",
        "target" : "108",
        "shared_name" : "Hadha (pp) Mccc2",
        "shared_interaction" : "pp",
        "name" : "Hadha (pp) Mccc2",
        "interaction" : "pp",
        "combined_score" : 0.955,
        "SUID" : 1464,
        "selected" : false
      },
      "selected" : false
    }, {
      "data" : {
        "id" : "1409",
        "source" : "174",
        "target" : "179",
        "shared_name" : "Hadha (pp) Hadhb",
        "shared_interaction" : "pp",
        "name" : "Hadha (pp) Hadhb",
        "interaction" : "pp",
        "combined_score" : 0.999,
        "SUID" : 1409,
        "selected" : false
      },
      "selected" : false
    }, {
      "data" : {
        "id" : "1366",
        "source" : "174",
        "target" : "474",
        "shared_name" : "Hadha (pp) Acad9",
        "shared_interaction" : "pp",
        "name" : "Hadha (pp) Acad9",
        "interaction" : "pp",
        "combined_score" : 0.828,
        "SUID" : 1366,
        "selected" : false
      },
      "selected" : false
    }, {
      "data" : {
        "id" : "1363",
        "source" : "174",
        "target" : "158",
        "shared_name" : "Hadha (pp) Etfdh",
        "shared_interaction" : "pp",
        "name" : "Hadha (pp) Etfdh",
        "interaction" : "pp",
        "combined_score" : 0.724,
        "SUID" : 1363,
        "selected" : false
      },
      "selected" : false
    }, {
      "data" : {
        "id" : "1127",
        "source" : "174",
        "target" : "99",
        "shared_name" : "Hadha (pp) Suclg1",
        "shared_interaction" : "pp",
        "name" : "Hadha (pp) Suclg1",
        "interaction" : "pp",
        "combined_score" : 0.406,
        "SUID" : 1127,
        "selected" : false
      },
      "selected" : false
    }, {
      "data" : {
        "id" : "1125",
        "source" : "174",
        "target" : "685",
        "shared_name" : "Hadha (pp) Ivd",
        "shared_interaction" : "pp",
        "name" : "Hadha (pp) Ivd",
        "interaction" : "pp",
        "combined_score" : 0.942,
        "SUID" : 1125,
        "selected" : false
      },
      "selected" : false
    }, {
      "data" : {
        "id" : "1002",
        "source" : "174",
        "target" : "252",
        "shared_name" : "Hadha (pp) Dld",
        "shared_interaction" : "pp",
        "name" : "Hadha (pp) Dld",
        "interaction" : "pp",
        "combined_score" : 0.45,
        "SUID" : 1002,
        "selected" : false
      },
      "selected" : false
    }, {
      "data" : {
        "id" : "979",
        "source" : "174",
        "target" : "212",
        "shared_name" : "Hadha (pp) Hmgcl",
        "shared_interaction" : "pp",
        "name" : "Hadha (pp) Hmgcl",
        "interaction" : "pp",
        "combined_score" : 0.541,
        "SUID" : 979,
        "selected" : false
      },
      "selected" : false
    }, {
      "data" : {
        "id" : "960",
        "source" : "174",
        "target" : "208",
        "shared_name" : "Hadha (pp) Acadl",
        "shared_interaction" : "pp",
        "name" : "Hadha (pp) Acadl",
        "interaction" : "pp",
        "combined_score" : 0.97,
        "SUID" : 960,
        "selected" : false
      },
      "selected" : false
    }, {
      "data" : {
        "id" : "766",
        "source" : "174",
        "target" : "76",
        "shared_name" : "Hadha (pp) Cs",
        "shared_interaction" : "pp",
        "name" : "Hadha (pp) Cs",
        "interaction" : "pp",
        "combined_score" : 0.61,
        "SUID" : 766,
        "selected" : false
      },
      "selected" : false
    }, {
      "data" : {
        "id" : "731",
        "source" : "174",
        "target" : "73",
        "shared_name" : "Hadha (pp) Sdha",
        "shared_interaction" : "pp",
        "name" : "Hadha (pp) Sdha",
        "interaction" : "pp",
        "combined_score" : 0.437,
        "SUID" : 731,
        "selected" : false
      },
      "selected" : false
    }, {
      "data" : {
        "id" : "704",
        "source" : "174",
        "target" : "213",
        "shared_name" : "Hadha (pp) Echs1",
        "shared_interaction" : "pp",
        "name" : "Hadha (pp) Echs1",
        "interaction" : "pp",
        "combined_score" : 0.964,
        "SUID" : 704,
        "selected" : false
      },
      "selected" : false
    }, {
      "data" : {
        "id" : "590",
        "source" : "174",
        "target" : "105",
        "shared_name" : "Hadha (pp) Hsd17b10",
        "shared_interaction" : "pp",
        "name" : "Hadha (pp) Hsd17b10",
        "interaction" : "pp",
        "combined_score" : 0.95,
        "SUID" : 590,
        "selected" : false
      },
      "selected" : false
    }, {
      "data" : {
        "id" : "534",
        "source" : "174",
        "target" : "79",
        "shared_name" : "Hadha (pp) Etfa",
        "shared_interaction" : "pp",
        "name" : "Hadha (pp) Etfa",
        "interaction" : "pp",
        "combined_score" : 0.886,
        "SUID" : 534,
        "selected" : false
      },
      "selected" : false
    }, {
      "data" : {
        "id" : "428",
        "source" : "174",
        "target" : "164",
        "shared_name" : "Hadha (pp) Mdh2",
        "shared_interaction" : "pp",
        "name" : "Hadha (pp) Mdh2",
        "interaction" : "pp",
        "combined_score" : 0.508,
        "SUID" : 428,
        "selected" : false
      },
      "selected" : false
    }, {
      "data" : {
        "id" : "400",
        "source" : "174",
        "target" : "399",
        "shared_name" : "Hadha (pp) Dhrs7b",
        "shared_interaction" : "pp",
        "name" : "Hadha (pp) Dhrs7b",
        "interaction" : "pp",
        "combined_score" : 0.436,
        "SUID" : 400,
        "selected" : false
      },
      "selected" : false
    }, {
      "data" : {
        "id" : "304",
        "source" : "174",
        "target" : "303",
        "shared_name" : "Hadha (pp) Pccb",
        "shared_interaction" : "pp",
        "name" : "Hadha (pp) Pccb",
        "interaction" : "pp",
        "combined_score" : 0.59,
        "SUID" : 304,
        "selected" : false
      },
      "selected" : false
    }, {
      "data" : {
        "id" : "292",
        "source" : "174",
        "target" : "83",
        "shared_name" : "Hadha (pp) Dlat",
        "shared_interaction" : "pp",
        "name" : "Hadha (pp) Dlat",
        "interaction" : "pp",
        "combined_score" : 0.419,
        "SUID" : 292,
        "selected" : false
      },
      "selected" : false
    }, {
      "data" : {
        "id" : "280",
        "source" : "174",
        "target" : "279",
        "shared_name" : "Hadha (pp) Acsf2",
        "shared_interaction" : "pp",
        "name" : "Hadha (pp) Acsf2",
        "interaction" : "pp",
        "combined_score" : 0.543,
        "SUID" : 280,
        "selected" : false
      },
      "selected" : false
    }, {
      "data" : {
        "id" : "258",
        "source" : "174",
        "target" : "86",
        "shared_name" : "Hadha (pp) Acaa2",
        "shared_interaction" : "pp",
        "name" : "Hadha (pp) Acaa2",
        "interaction" : "pp",
        "combined_score" : 0.997,
        "SUID" : 258,
        "selected" : false
      },
      "selected" : false
    }, {
      "data" : {
        "id" : "175",
        "source" : "174",
        "target" : "72",
        "shared_name" : "Hadha (pp) Pdha1",
        "shared_interaction" : "pp",
        "name" : "Hadha (pp) Pdha1",
        "interaction" : "pp",
        "combined_score" : 0.473,
        "SUID" : 175,
        "selected" : false
      },
      "selected" : false
    }, {
      "data" : {
        "id" : "2046",
        "source" : "172",
        "target" : "213",
        "shared_name" : "Suclg2 (pp) Echs1",
        "shared_interaction" : "pp",
        "name" : "Suclg2 (pp) Echs1",
        "interaction" : "pp",
        "combined_score" : 0.434,
        "SUID" : 2046,
        "selected" : false
      },
      "selected" : false
    }, {
      "data" : {
        "id" : "2027",
        "source" : "172",
        "target" : "83",
        "shared_name" : "Suclg2 (pp) Dlat",
        "shared_interaction" : "pp",
        "name" : "Suclg2 (pp) Dlat",
        "interaction" : "pp",
        "combined_score" : 0.965,
        "SUID" : 2027,
        "selected" : false
      },
      "selected" : false
    }, {
      "data" : {
        "id" : "2021",
        "source" : "172",
        "target" : "99",
        "shared_name" : "Suclg2 (pp) Suclg1",
        "shared_interaction" : "pp",
        "name" : "Suclg2 (pp) Suclg1",
        "interaction" : "pp",
        "combined_score" : 0.999,
        "SUID" : 2021,
        "selected" : false
      },
      "selected" : false
    }, {
      "data" : {
        "id" : "1934",
        "source" : "172",
        "target" : "91",
        "shared_name" : "Suclg2 (pp) Atp5a1",
        "shared_interaction" : "pp",
        "name" : "Suclg2 (pp) Atp5a1",
        "interaction" : "pp",
        "combined_score" : 0.583,
        "SUID" : 1934,
        "selected" : false
      },
      "selected" : false
    }, {
      "data" : {
        "id" : "1907",
        "source" : "172",
        "target" : "89",
        "shared_name" : "Suclg2 (pp) Pdhx",
        "shared_interaction" : "pp",
        "name" : "Suclg2 (pp) Pdhx",
        "interaction" : "pp",
        "combined_score" : 0.806,
        "SUID" : 1907,
        "selected" : false
      },
      "selected" : false
    }, {
      "data" : {
        "id" : "1872",
        "source" : "172",
        "target" : "73",
        "shared_name" : "Suclg2 (pp) Sdha",
        "shared_interaction" : "pp",
        "name" : "Suclg2 (pp) Sdha",
        "interaction" : "pp",
        "combined_score" : 0.982,
        "SUID" : 1872,
        "selected" : false
      },
      "selected" : false
    }, {
      "data" : {
        "id" : "1856",
        "source" : "172",
        "target" : "305",
        "shared_name" : "Suclg2 (pp) Cox6b1",
        "shared_interaction" : "pp",
        "name" : "Suclg2 (pp) Cox6b1",
        "interaction" : "pp",
        "combined_score" : 0.456,
        "SUID" : 1856,
        "selected" : false
      },
      "selected" : false
    }, {
      "data" : {
        "id" : "1832",
        "source" : "172",
        "target" : "222",
        "shared_name" : "Suclg2 (pp) Cyc1",
[truncated: 325,305 more chars]
