# Supplementary material for: Data for mitochondrial proteomic alterations in the aging mouse brain
Source: Data Brief. 2015 May 21;4:127–9. doi: 10.1016/j.dib.2015.05.004 (PMC4510433; doi:10.1016/j.dib.2015.05.004)
Supplement: Supplementary file 2 — Application 2 [file mmc2.zip]

Archive with 7 entries (4 files):
- Network2/
- Network2/.DS_Store
- __MACOSX/
- __MACOSX/Network2/
- __MACOSX/Network2/._.DS_Store
- Network2/Network2 12 to 24 months.cyjs
- Network2/Network2 12 to 24 months.json
