# Supplementary material for: Data for mitochondrial proteomic alterations in the aging mouse brain
Source: Data Brief. 2015 May 21;4:127–9. doi: 10.1016/j.dib.2015.05.004 (PMC4510433; doi:10.1016/j.dib.2015.05.004)
Supplement: Supplementary file 2 — Application 2 [file mmc2.zip › Network2/Network2 12 to 24 months.cyjs]

{
  "format_version" : "1.0",
  "generated_by" : "cytoscape-3.2.1",
  "target_cytoscapejs_version" : "~2.1",
  "data" : {
    "shared_name" : "String 12_24.txt",
    "name" : "String 12_24.txt",
    "SUID" : 62,
    "__Annotations" : [ ],
    "selected" : true
  },
  "elements" : {
    "nodes" : [ {
      "data" : {
        "id" : "2084",
        "shared_name" : "Emc1",
        "MCODE_Node_Status" : "Unclustered",
        "MCODE_Score" : 0.0,
        "name" : "Emc1",
        "SUID" : 2084,
        "selected" : false
      },
      "position" : {
        "x" : 929.0,
        "y" : 755.0
      },
      "selected" : false
    }, {
      "data" : {
        "id" : "2056",
        "shared_name" : "Bdh1",
        "MCODE_Node_Status" : "Unclustered",
        "MCODE_Score" : 0.0,
        "name" : "Bdh1",
        "SUID" : 2056,
        "selected" : false
      },
      "position" : {
        "x" : 408.62197531553215,
        "y" : 180.6279618980991
      },
      "selected" : false
    }, {
      "data" : {
        "id" : "1902",
        "shared_name" : "Gbas",
        "MCODE_Node_Status" : "Unclustered",
        "MCODE_Score" : 0.0,
        "name" : "Gbas",
        "SUID" : 1902,
        "selected" : false
      },
      "position" : {
        "x" : 418.0,
        "y" : 1330.0
      },
      "selected" : false
    }, {
      "data" : {
        "id" : "1824",
        "shared_name" : "Bphl",
        "MCODE_Node_Status" : "Unclustered",
        "MCODE_Score" : 0.0,
        "name" : "Bphl",
        "SUID" : 1824,
        "selected" : false
      },
      "position" : {
        "x" : 546.0,
        "y" : 55.0
      },
      "selected" : false
    }, {
      "data" : {
        "id" : "1704",
        "shared_name" : "Mtx2",
        "MCODE_Node_Status" : "Unclustered",
        "MCODE_Score" : 2.7,
        "name" : "Mtx2",
        "SUID" : 1704,
        "selected" : false
      },
      "position" : {
        "x" : 624.0,
        "y" : 601.0
      },
      "selected" : false
    }, {
      "data" : {
        "id" : "1700",
        "shared_name" : "Mecr",
        "MCODE_Node_Status" : "Unclustered",
        "MCODE_Score" : 3.0,
        "name" : "Mecr",
        "SUID" : 1700,
        "selected" : false
      },
      "position" : {
        "x" : 631.0,
        "y" : 566.0
      },
      "selected" : false
    }, {
      "data" : {
        "id" : "1623",
        "shared_name" : "Slc2a3",
        "MCODE_Node_Status" : "Unclustered",
        "MCODE_Score" : 0.0,
        "name" : "Slc2a3",
        "SUID" : 1623,
        "selected" : false
      },
      "position" : {
        "x" : 397.8795011232796,
        "y" : 257.87600248609033
      },
      "selected" : false
    }, {
      "data" : {
        "id" : "1408",
        "shared_name" : "Hist1h1e",
        "MCODE_Cluster" : [ "Cluster 9" ],
        "MCODE_Node_Status" : "Clustered",
        "MCODE_Score" : 1.6666666666666667,
        "name" : "Hist1h1e",
        "SUID" : 1408,
        "selected" : false
      },
      "position" : {
        "x" : 1173.0,
        "y" : 761.0
      },
      "selected" : false
    }, {
      "data" : {
        "id" : "1244",
        "shared_name" : "Maob",
        "MCODE_Node_Status" : "Unclustered",
        "MCODE_Score" : 2.0,
        "name" : "Maob",
        "SUID" : 1244,
        "selected" : false
      },
      "position" : {
        "x" : 778.0,
        "y" : 396.0
      },
      "selected" : false
    }, {
      "data" : {
        "id" : "1183",
        "shared_name" : "Gls",
        "MCODE_Node_Status" : "Unclustered",
        "MCODE_Score" : 1.6666666666666667,
        "name" : "Gls",
        "SUID" : 1183,
        "selected" : false
      },
      "position" : {
        "x" : 108.0,
        "y" : 0.0
      },
      "selected" : false
    }, {
      "data" : {
        "id" : "1143",
        "shared_name" : "Fam162a",
        "MCODE_Node_Status" : "Unclustered",
        "MCODE_Score" : 0.0,
        "name" : "Fam162a",
        "SUID" : 1143,
        "selected" : false
      },
      "position" : {
        "x" : 644.7665325213752,
        "y" : 281.65969385974654
      },
      "selected" : false
    }, {
      "data" : {
        "id" : "1062",
        "shared_name" : "Ccdc109a",
        "MCODE_Node_Status" : "Unclustered",
        "MCODE_Score" : 2.0,
        "name" : "Ccdc109a",
        "SUID" : 1062,
        "selected" : false
      },
      "position" : {
        "x" : 1184.0,
        "y" : 1316.0
      },
      "selected" : false
    }, {
      "data" : {
        "id" : "977",
        "shared_name" : "Letm1",
        "MCODE_Node_Status" : "Unclustered",
        "MCODE_Score" : 1.0666666666666667,
        "name" : "Letm1",
        "SUID" : 977,
        "selected" : false
      },
      "position" : {
        "x" : 822.0,
        "y" : 1088.0
      },
      "selected" : false
    }, {
      "data" : {
        "id" : "976",
        "shared_name" : "Micu1",
        "MCODE_Node_Status" : "Unclustered",
        "MCODE_Score" : 1.6666666666666667,
        "name" : "Micu1",
        "SUID" : 976,
        "selected" : false
      },
      "position" : {
        "x" : 981.0,
        "y" : 1222.0
      },
      "selected" : false
    }, {
      "data" : {
        "id" : "967",
        "shared_name" : "Ggt7",
        "MCODE_Node_Status" : "Unclustered",
        "MCODE_Score" : 2.0,
        "name" : "Ggt7",
        "SUID" : 967,
        "selected" : false
      },
      "position" : {
        "x" : 201.0,
        "y" : 1.0
      },
      "selected" : false
    }, {
      "data" : {
        "id" : "904",
        "shared_name" : "Exog",
        "MCODE_Node_Status" : "Unclustered",
        "MCODE_Score" : 0.0,
        "name" : "Exog",
        "SUID" : 904,
        "selected" : false
      },
      "position" : {
        "x" : 760.0,
        "y" : 1238.0
      },
      "selected" : false
    }, {
      "data" : {
        "id" : "892",
        "shared_name" : "Abcb7",
        "MCODE_Node_Status" : "Unclustered",
        "MCODE_Score" : 1.6666666666666667,
        "name" : "Abcb7",
        "SUID" : 892,
        "selected" : false
      },
      "position" : {
        "x" : 0.0,
        "y" : 697.0
      },
      "selected" : false
    }, {
      "data" : {
        "id" : "872",
        "shared_name" : "Rtn4",
        "MCODE_Node_Status" : "Unclustered",
        "MCODE_Score" : 0.6666666666666666,
        "name" : "Rtn4",
        "SUID" : 872,
        "selected" : false
      },
      "position" : {
        "x" : 1147.0,
        "y" : 421.0
      },
      "selected" : false
    }, {
      "data" : {
        "id" : "833",
        "shared_name" : "Slc9a3r1",
        "MCODE_Node_Status" : "Unclustered",
        "MCODE_Score" : 0.6666666666666666,
        "name" : "Slc9a3r1",
        "SUID" : 833,
        "selected" : false
      },
      "position" : {
        "x" : 1272.0,
        "y" : 185.0
      },
      "selected" : false
    }, {
      "data" : {
        "id" : "832",
        "shared_name" : "Gna11",
        "MCODE_Node_Status" : "Unclustered",
        "MCODE_Score" : 0.6666666666666666,
        "name" : "Gna11",
        "SUID" : 832,
        "selected" : false
      },
      "position" : {
        "x" : 1413.0,
        "y" : 93.0
      },
      "selected" : false
    }, {
      "data" : {
        "id" : "803",
        "shared_name" : "Sfxn3",
        "MCODE_Node_Status" : "Unclustered",
        "MCODE_Score" : 0.6666666666666666,
        "name" : "Sfxn3",
        "SUID" : 803,
        "selected" : false
      },
      "position" : {
        "x" : 523.0,
        "y" : 694.0
      },
      "selected" : false
    }, {
      "data" : {
        "id" : "772",
        "shared_name" : "Phgdh",
        "MCODE_Node_Status" : "Unclustered",
        "MCODE_Score" : 2.0,
        "name" : "Phgdh",
        "SUID" : 772,
        "selected" : false
      },
      "position" : {
        "x" : 478.0,
        "y" : 206.0
      },
      "selected" : false
    }, {
      "data" : {
        "id" : "747",
        "shared_name" : "Carkd",
        "MCODE_Node_Status" : "Unclustered",
        "MCODE_Score" : 0.6666666666666666,
        "name" : "Carkd",
        "SUID" : 747,
        "selected" : false
      },
      "position" : {
        "x" : 961.0,
        "y" : 555.0
      },
      "selected" : false
    }, {
      "data" : {
        "id" : "712",
        "shared_name" : "Dhrs7b",
        "MCODE_Node_Status" : "Unclustered",
        "MCODE_Score" : 0.0,
        "name" : "Dhrs7b",
        "SUID" : 712,
        "selected" : false
      },
      "position" : {
        "x" : 542.5649820027638,
        "y" : 490.1995493985046
      },
      "selected" : false
    }, {
      "data" : {
        "id" : "693",
        "shared_name" : "Acadl",
        "MCODE_Node_Status" : "Unclustered",
        "MCODE_Score" : 5.9818181818181815,
        "name" : "Acadl",
        "SUID" : 693,
        "selected" : false
      },
      "position" : {
        "x" : 303.0,
        "y" : 328.0
      },
      "selected" : false
    }, {
      "data" : {
        "id" : "670",
        "shared_name" : "Opa1",
        "MCODE_Node_Status" : "Unclustered",
        "MCODE_Score" : 2.0,
        "name" : "Opa1",
        "SUID" : 670,
        "selected" : false
      },
      "position" : {
        "x" : 757.0,
        "y" : 1042.0
      },
      "selected" : false
    }, {
      "data" : {
        "id" : "669",
        "shared_name" : "Opa3",
        "MCODE_Node_Status" : "Unclustered",
        "MCODE_Score" : 0.6666666666666666,
        "name" : "Opa3",
        "SUID" : 669,
        "selected" : false
      },
      "position" : {
        "x" : 539.0,
        "y" : 1095.0
      },
      "selected" : false
    }, {
      "data" : {
        "id" : "634",
        "shared_name" : "Aars2",
        "MCODE_Node_Status" : "Unclustered",
        "MCODE_Score" : 2.1999999999999997,
        "name" : "Aars2",
        "SUID" : 634,
        "selected" : false
      },
      "position" : {
        "x" : 557.0,
        "y" : 805.0
      },
      "selected" : false
    }, {
      "data" : {
        "id" : "631",
        "shared_name" : "Sfxn1",
        "MCODE_Node_Status" : "Unclustered",
        "MCODE_Score" : 0.0,
        "name" : "Sfxn1",
        "SUID" : 631,
        "selected" : false
      },
      "position" : {
        "x" : 413.180350968491,
        "y" : 1031.166807865535
      },
      "selected" : false
    }, {
      "data" : {
        "id" : "625",
        "shared_name" : "Samm50",
        "MCODE_Node_Status" : "Unclustered",
        "MCODE_Score" : 1.7142857142857142,
        "name" : "Samm50",
        "SUID" : 625,
        "selected" : false
      },
      "position" : {
        "x" : 552.0,
        "y" : 691.0
      },
      "selected" : false
    }, {
      "data" : {
        "id" : "586",
        "shared_name" : "Tkt",
        "MCODE_Cluster" : [ "Cluster 8" ],
        "MCODE_Node_Status" : "Clustered",
        "MCODE_Score" : 5.5,
        "name" : "Tkt",
        "SUID" : 586,
        "selected" : false
      },
      "position" : {
        "x" : 539.0,
        "y" : 217.0
      },
      "selected" : false
    }, {
      "data" : {
        "id" : "583",
        "shared_name" : "Kars",
        "MCODE_Node_Status" : "Unclustered",
        "MCODE_Score" : 3.4285714285714284,
        "name" : "Kars",
        "SUID" : 583,
        "selected" : false
      },
      "position" : {
        "x" : 676.0,
        "y" : 602.0
      },
      "selected" : false
    }, {
      "data" : {
        "id" : "573",
        "shared_name" : "L2hgdh",
        "MCODE_Node_Status" : "Unclustered",
        "MCODE_Score" : 2.0,
        "name" : "L2hgdh",
        "SUID" : 573,
        "selected" : false
      },
      "position" : {
        "x" : 33.0,
        "y" : 165.0
      },
      "selected" : false
    }, {
      "data" : {
        "id" : "562",
        "shared_name" : "Tmem126a",
        "MCODE_Node_Status" : "Unclustered",
        "MCODE_Score" : 2.0,
        "name" : "Tmem126a",
        "SUID" : 562,
        "selected" : false
      },
      "position" : {
        "x" : 339.0,
        "y" : 898.0
      },
      "selected" : false
    }, {
      "data" : {
        "id" : "527",
        "shared_name" : "Gm10250",
        "MCODE_Cluster" : [ "Cluster 1" ],
        "MCODE_Node_Status" : "Clustered",
        "MCODE_Score" : 25.748663101604276,
        "name" : "Gm10250",
        "SUID" : 527,
        "selected" : false
      },
      "position" : {
        "x" : 54.0,
        "y" : 704.0
      },
      "selected" : false
    }, {
      "data" : {
        "id" : "516",
        "shared_name" : "Rhoa",
        "MCODE_Node_Status" : "Unclustered",
        "MCODE_Score" : 0.3333333333333333,
        "name" : "Rhoa",
        "SUID" : 516,
        "selected" : false
      },
      "position" : {
        "x" : 1041.0,
        "y" : 278.0
      },
      "selected" : false
    }, {
      "data" : {
        "id" : "515",
        "shared_name" : "Gnai2",
        "MCODE_Node_Status" : "Unclustered",
        "MCODE_Score" : 0.6666666666666666,
        "name" : "Gnai2",
        "SUID" : 515,
        "selected" : false
      },
      "position" : {
        "x" : 1253.0,
        "y" : 144.0
      },
      "selected" : false
    }, {
      "data" : {
        "id" : "510",
        "shared_name" : "Timm50",
        "MCODE_Node_Status" : "Unclustered",
        "MCODE_Score" : 3.0476190476190474,
        "name" : "Timm50",
        "SUID" : 510,
        "selected" : false
      },
      "position" : {
        "x" : 408.5,
        "y" : 949.0
      },
      "selected" : false
    }, {
      "data" : {
        "id" : "508",
        "shared_name" : "Prdx3",
        "MCODE_Node_Status" : "Unclustered",
        "MCODE_Score" : 10.85897435897436,
        "name" : "Prdx3",
        "SUID" : 508,
        "selected" : false
      },
      "position" : {
        "x" : 266.0,
        "y" : 500.0
      },
      "selected" : false
    }, {
      "data" : {
        "id" : "496",
        "shared_name" : "Eif4a1",
        "MCODE_Node_Status" : "Unclustered",
        "MCODE_Score" : 2.4000000000000004,
        "name" : "Eif4a1",
        "SUID" : 496,
        "selected" : false
      },
      "position" : {
        "x" : 717.0,
        "y" : 426.0
      },
      "selected" : false
    }, {
      "data" : {
        "id" : "483",
        "shared_name" : "Uba1",
        "MCODE_Node_Status" : "Unclustered",
        "MCODE_Score" : 0.6666666666666666,
        "name" : "Uba1",
        "SUID" : 483,
        "selected" : false
      },
      "position" : {
        "x" : 889.0,
        "y" : 473.0
      },
      "selected" : false
    }, {
      "data" : {
        "id" : "482",
        "shared_name" : "Vcp",
        "MCODE_Node_Status" : "Unclustered",
        "MCODE_Score" : 0.5,
        "name" : "Vcp",
        "SUID" : 482,
        "selected" : false
      },
      "position" : {
        "x" : 768.0,
        "y" : 338.0
      },
      "selected" : false
    }, {
      "data" : {
        "id" : "470",
        "shared_name" : "Rhot1",
        "MCODE_Node_Status" : "Unclustered",
        "MCODE_Score" : 0.5,
        "name" : "Rhot1",
        "SUID" : 470,
        "selected" : false
      },
      "position" : {
        "x" : 791.0,
        "y" : 520.0
      },
      "selected" : false
    }, {
      "data" : {
        "id" : "459",
        "shared_name" : "Rplp0",
        "MCODE_Node_Status" : "Unclustered",
        "MCODE_Score" : 6.787878787878788,
        "name" : "Rplp0",
        "SUID" : 459,
        "selected" : false
      },
      "position" : {
        "x" : 490.0,
        "y" : 476.0
      },
      "selected" : false
    }, {
      "data" : {
        "id" : "433",
        "shared_name" : "H2afy",
        "MCODE_Cluster" : [ "Cluster 9" ],
        "MCODE_Node_Status" : "Clustered",
        "MCODE_Score" : 1.6666666666666667,
        "name" : "H2afy",
        "SUID" : 433,
        "selected" : false
      },
      "position" : {
        "x" : 1366.0,
        "y" : 794.0
      },
      "selected" : false
    }, {
      "data" : {
        "id" : "432",
        "shared_name" : "H1f0",
        "MCODE_Cluster" : [ "Cluster 9" ],
        "MCODE_Node_Status" : "Clustered",
        "MCODE_Score" : 1.6666666666666667,
        "name" : "H1f0",
        "SUID" : 432,
        "selected" : false
      },
      "position" : {
        "x" : 1184.0,
        "y" : 718.0
      },
      "selected" : false
    }, {
      "data" : {
        "id" : "429",
        "shared_name" : "Mccc2",
        "MCODE_Node_Status" : "Unclustered",
        "MCODE_Score" : 4.285714285714286,
        "name" : "Mccc2",
        "SUID" : 429,
        "selected" : false
      },
      "position" : {
        "x" : 377.0,
        "y" : 284.0
      },
      "selected" : false
    }, {
      "data" : {
        "id" : "421",
        "shared_name" : "Timm9",
        "MCODE_Node_Status" : "Unclustered",
        "MCODE_Score" : 2.4000000000000004,
        "name" : "Timm9",
        "SUID" : 421,
        "selected" : false
      },
      "position" : {
        "x" : 573.0,
        "y" : 750.0
      },
      "selected" : false
    }, {
      "data" : {
        "id" : "420",
        "shared_name" : "Tomm22",
        "MCODE_Node_Status" : "Unclustered",
        "MCODE_Score" : 2.1818181818181817,
        "name" : "Tomm22",
        "SUID" : 420,
        "selected" : false
      },
      "position" : {
        "x" : 496.0,
        "y" : 787.0
      },
      "selected" : false
    }, {
      "data" : {
        "id" : "411",
        "shared_name" : "Mrps27",
        "MCODE_Node_Status" : "Unclustered",
        "MCODE_Score" : 2.0,
        "name" : "Mrps27",
        "SUID" : 411,
        "selected" : false
      },
      "position" : {
        "x" : 411.0,
        "y" : 919.0
      },
      "selected" : false
    }, {
      "data" : {
        "id" : "408",
        "shared_name" : "Tst",
        "MCODE_Node_Status" : "Unclustered",
        "MCODE_Score" : 2.0,
        "name" : "Tst",
        "SUID" : 408,
        "selected" : false
      },
      "position" : {
        "x" : 625.0,
        "y" : 425.0
      },
      "selected" : false
    }, {
      "data" : {
        "id" : "402",
        "shared_name" : "Dnajc11",
        "MCODE_Node_Status" : "Unclustered",
        "MCODE_Score" : 2.0,
        "name" : "Dnajc11",
        "SUID" : 402,
        "selected" : false
      },
      "position" : {
        "x" : 688.0,
        "y" : 674.0
      },
      "selected" : false
    }, {
      "data" : {
        "id" : "394",
        "shared_name" : "Bcs1l",
        "MCODE_Node_Status" : "Unclustered",
        "MCODE_Score" : 8.836363636363636,
        "name" : "Bcs1l",
        "SUID" : 394,
        "selected" : false
      },
      "position" : {
        "x" : 495.0,
        "y" : 822.0
      },
      "selected" : false
    }, {
      "data" : {
        "id" : "392",
        "shared_name" : "Acot13",
        "MCODE_Node_Status" : "Unclustered",
        "MCODE_Score" : 8.0,
        "name" : "Acot13",
        "SUID" : 392,
        "selected" : false
      },
      "position" : {
        "x" : 385.0,
        "y" : 819.0
      },
      "selected" : false
    }, {
      "data" : {
        "id" : "391",
        "shared_name" : "Acsf2",
        "MCODE_Node_Status" : "Unclustered",
        "MCODE_Score" : 3.0,
        "name" : "Acsf2",
        "SUID" : 391,
        "selected" : false
      },
      "position" : {
        "x" : 670.0,
        "y" : 632.0
      },
      "selected" : false
    }, {
      "data" : {
        "id" : "389",
        "shared_name" : "Eef1a1",
        "MCODE_Node_Status" : "Unclustered",
        "MCODE_Score" : 2.4000000000000004,
        "name" : "Eef1a1",
        "SUID" : 389,
        "selected" : false
      },
      "position" : {
        "x" : 651.0,
        "y" : 371.0
      },
      "selected" : false
    }, {
      "data" : {
        "id" : "385",
        "shared_name" : "Slc25a11",
        "MCODE_Cluster" : [ "Cluster 4" ],
        "MCODE_Node_Status" : "Clustered",
        "MCODE_Score" : 12.566666666666666,
        "name" : "Slc25a11",
        "SUID" : 385,
        "selected" : false
      },
      "position" : {
        "x" : 178.0,
        "y" : 465.0
      },
      "selected" : false
    }, {
      "data" : {
        "id" : "378",
        "shared_name" : "Dhodh",
        "MCODE_Node_Status" : "Unclustered",
        "MCODE_Score" : 1.6666666666666667,
        "name" : "Dhodh",
        "SUID" : 378,
        "selected" : false
      },
      "position" : {
        "x" : 65.0,
        "y" : 453.0
      },
      "selected" : false
    }, {
      "data" : {
        "id" : "374",
        "shared_name" : "D10Jhu81e",
        "MCODE_Node_Status" : "Unclustered",
        "MCODE_Score" : 2.0,
        "name" : "D10Jhu81e",
        "SUID" : 374,
        "selected" : false
      },
      "position" : {
        "x" : 55.0,
        "y" : 954.0
      },
      "selected" : false
    }, {
      "data" : {
        "id" : "368",
        "shared_name" : "Mrpl46",
        "MCODE_Node_Status" : "Unclustered",
        "MCODE_Score" : 4.761904761904762,
        "name" : "Mrpl46",
        "SUID" : 368,
        "selected" : false
      },
      "position" : {
        "x" : 294.0,
        "y" : 812.0
      },
      "selected" : false
    }, {
      "data" : {
        "id" : "362",
        "shared_name" : "Ptges2",
        "MCODE_Node_Status" : "Unclustered",
        "MCODE_Score" : 2.0,
        "name" : "Ptges2",
        "SUID" : 362,
        "selected" : false
      },
      "position" : {
        "x" : 614.0,
        "y" : 1025.0
      },
      "selected" : false
    }, {
      "data" : {
        "id" : "360",
        "shared_name" : "Cisd1",
        "MCODE_Node_Status" : "Unclustered",
        "MCODE_Score" : 10.371428571428572,
        "name" : "Cisd1",
        "SUID" : 360,
        "selected" : false
      },
      "position" : {
        "x" : 46.0,
        "y" : 753.0
      },
      "selected" : false
    }, {
      "data" : {
        "id" : "355",
        "shared_name" : "Gm10053",
        "MCODE_Node_Status" : "Unclustered",
        "MCODE_Score" : 19.565217391304348,
        "name" : "Gm10053",
        "SUID" : 355,
        "selected" : false
      },
      "position" : {
        "x" : 59.0,
        "y" : 654.0
      },
      "selected" : false
    }, {
      "data" : {
        "id" : "348",
        "shared_name" : "Pkm",
        "MCODE_Node_Status" : "Unclustered",
        "MCODE_Score" : 8.010989010989011,
        "name" : "Pkm",
        "SUID" : 348,
        "selected" : false
      },
      "position" : {
        "x" : 392.5,
        "y" : 340.0
      },
      "selected" : false
    }, {
      "data" : {
        "id" : "337",
        "shared_name" : "Cfl1",
        "MCODE_Node_Status" : "Unclustered",
        "MCODE_Score" : 2.0,
        "name" : "Cfl1",
        "SUID" : 337,
        "selected" : false
      },
      "position" : {
        "x" : 765.0,
        "y" : 199.0
      },
      "selected" : false
    }, {
      "data" : {
        "id" : "335",
        "shared_name" : "Qil1",
        "MCODE_Node_Status" : "Unclustered",
        "MCODE_Score" : 2.0,
        "name" : "Qil1",
        "SUID" : 335,
        "selected" : false
      },
      "position" : {
        "x" : 569.0,
        "y" : 992.0
      },
      "selected" : false
    }, {
      "data" : {
        "id" : "333",
        "shared_name" : "Atp5f1",
        "MCODE_Cluster" : [ "Cluster 1" ],
        "MCODE_Node_Status" : "Clustered",
        "MCODE_Score" : 27.698924731182796,
        "name" : "Atp5f1",
        "SUID" : 333,
        "selected" : false
      },
      "position" : {
        "x" : 139.0,
        "y" : 663.0
      },
      "selected" : false
    }, {
      "data" : {
        "id" : "316",
        "shared_name" : "Slc25a12",
        "MCODE_Node_Status" : "Unclustered",
        "MCODE_Score" : 1.2,
        "name" : "Slc25a12",
        "SUID" : 316,
        "selected" : false
      },
      "position" : {
        "x" : 557.0,
        "y" : 560.0
      },
      "selected" : false
    }, {
      "data" : {
        "id" : "309",
        "shared_name" : "Phb2",
        "MCODE_Node_Status" : "Unclustered",
        "MCODE_Score" : 4.666666666666666,
        "name" : "Phb2",
        "SUID" : 309,
        "selected" : false
      },
      "position" : {
        "x" : 515.0,
        "y" : 746.0
      },
      "selected" : false
    }, {
      "data" : {
        "id" : "306",
        "shared_name" : "Mrpl40",
        "MCODE_Node_Status" : "Unclustered",
        "MCODE_Score" : 4.0,
        "name" : "Mrpl40",
        "SUID" : 306,
        "selected" : false
      },
      "position" : {
        "x" : 414.0,
        "y" : 748.0
      },
      "selected" : false
    }, {
      "data" : {
        "id" : "303",
        "shared_name" : "Oxct1",
        "MCODE_Cluster" : [ "Cluster 3" ],
        "MCODE_Node_Status" : "Clustered",
        "MCODE_Score" : 6.358974358974359,
        "name" : "Oxct1",
        "SUID" : 303,
        "selected" : false
      },
      "position" : {
        "x" : 383.5,
        "y" : 259.0
      },
      "selected" : false
    }, {
      "data" : {
        "id" : "301",
        "shared_name" : "H2afv",
        "MCODE_Cluster" : [ "Cluster 9" ],
        "MCODE_Node_Status" : "Clustered",
        "MCODE_Score" : 1.6666666666666667,
        "name" : "H2afv",
        "SUID" : 301,
        "selected" : false
      },
      "position" : {
        "x" : 874.0,
        "y" : 691.0
      },
      "selected" : false
    }, {
      "data" : {
        "id" : "300",
        "shared_name" : "Hist2h4",
        "MCODE_Node_Status" : "Unclustered",
        "MCODE_Score" : 2.4000000000000004,
        "name" : "Hist2h4",
        "SUID" : 300,
        "selected" : false
      },
      "position" : {
        "x" : 1187.0,
        "y" : 807.0
      },
      "selected" : false
    }, {
      "data" : {
        "id" : "294",
        "shared_name" : "Prdx2",
        "MCODE_Node_Status" : "Unclustered",
        "MCODE_Score" : 4.285714285714286,
        "name" : "Prdx2",
        "SUID" : 294,
        "selected" : false
      },
      "position" : {
        "x" : 374.0,
        "y" : 311.0
      },
      "selected" : false
    }, {
      "data" : {
        "id" : "293",
        "shared_name" : "Sod2",
        "MCODE_Cluster" : [ "Cluster 2" ],
        "MCODE_Node_Status" : "Clustered",
        "MCODE_Score" : 15.625730994152047,
        "name" : "Sod2",
        "SUID" : 293,
        "selected" : false
      },
      "position" : {
        "x" : 283.0,
        "y" : 415.0
      },
      "selected" : false
    }, {
      "data" : {
        "id" : "282",
        "shared_name" : "Ndufb9",
        "MCODE_Cluster" : [ "Cluster 1" ],
        "MCODE_Node_Status" : "Seed",
        "MCODE_Score" : 31.67731092436975,
        "name" : "Ndufb9",
        "SUID" : 282,
        "selected" : false
      },
      "position" : {
        "x" : 98.0,
        "y" : 700.0
      },
      "selected" : false
    }, {
      "data" : {
        "id" : "275",
        "shared_name" : "Pcca",
        "MCODE_Cluster" : [ "Cluster 3" ],
        "MCODE_Node_Status" : "Clustered",
        "MCODE_Score" : 6.666666666666667,
        "name" : "Pcca",
        "SUID" : 275,
        "selected" : false
      },
      "position" : {
        "x" : 303.0,
        "y" : 259.0
      },
      "selected" : false
    }, {
      "data" : {
        "id" : "268",
        "shared_name" : "Echs1",
        "MCODE_Cluster" : [ "Cluster 6" ],
        "MCODE_Node_Status" : "Seed",
        "MCODE_Score" : 8.836363636363636,
        "name" : "Echs1",
        "SUID" : 268,
        "selected" : false
      },
      "position" : {
        "x" : 394.0,
        "y" : 408.0
      },
      "selected" : false
    }, {
      "data" : {
        "id" : "258",
        "shared_name" : "Nipsnap1",
        "MCODE_Node_Status" : "Unclustered",
        "MCODE_Score" : 2.0,
        "name" : "Nipsnap1",
        "SUID" : 258,
        "selected" : false
      },
      "position" : {
        "x" : 413.0,
        "y" : 1086.0
      },
      "selected" : false
    }, {
      "data" : {
        "id" : "256",
        "shared_name" : "Cox4i1",
        "MCODE_Cluster" : [ "Cluster 1" ],
        "MCODE_Node_Status" : "Clustered",
        "MCODE_Score" : 31.67731092436975,
        "name" : "Cox4i1",
        "SUID" : 256,
        "selected" : false
      },
      "position" : {
        "x" : 190.0,
        "y" : 680.0
      },
      "selected" : false
    }, {
      "data" : {
        "id" : "254",
        "shared_name" : "Pgk1-rs7",
        "MCODE_Cluster" : [ "Cluster 8" ],
        "MCODE_Node_Status" : "Clustered",
        "MCODE_Score" : 6.611111111111111,
        "name" : "Pgk1-rs7",
        "SUID" : 254,
        "selected" : false
      },
      "position" : {
        "x" : 544.0,
        "y" : 265.0
      },
      "selected" : false
    }, {
      "data" : {
        "id" : "251",
        "shared_name" : "Ndufa2",
        "MCODE_Cluster" : [ "Cluster 1" ],
        "MCODE_Node_Status" : "Clustered",
        "MCODE_Score" : 31.67731092436975,
        "name" : "Ndufa2",
        "SUID" : 251,
        "selected" : false
      },
      "position" : {
        "x" : 473.0,
        "y" : 854.0
      },
      "selected" : false
    }, {
      "data" : {
        "id" : "248",
        "shared_name" : "Usmg5",
        "MCODE_Node_Status" : "Unclustered",
        "MCODE_Score" : 23.555555555555557,
        "name" : "Usmg5",
        "SUID" : 248,
        "selected" : false
      },
      "position" : {
        "x" : 103.0,
        "y" : 869.0
      },
      "selected" : false
    }, {
      "data" : {
        "id" : "240",
        "shared_name" : "Ndufa4",
        "MCODE_Cluster" : [ "Cluster 1" ],
        "MCODE_Node_Status" : "Clustered",
        "MCODE_Score" : 31.67731092436975,
        "name" : "Ndufa4",
        "SUID" : 240,
        "selected" : false
      },
      "position" : {
        "x" : 98.0,
        "y" : 763.0
      },
      "selected" : false
    }, {
      "data" : {
        "id" : "237",
        "shared_name" : "Atp5b",
        "MCODE_Cluster" : [ "Cluster 5" ],
        "MCODE_Node_Status" : "Seed",
        "MCODE_Score" : 23.790322580645164,
        "name" : "Atp5b",
        "SUID" : 237,
        "selected" : false
      },
      "position" : {
        "x" : 302.0,
        "y" : 579.0
      },
      "selected" : false
    }, {
      "data" : {
        "id" : "234",
        "shared_name" : "Ndufs6",
        "MCODE_Cluster" : [ "Cluster 1" ],
        "MCODE_Node_Status" : "Clustered",
        "MCODE_Score" : 31.67731092436975,
        "name" : "Ndufs6",
        "SUID" : 234,
        "selected" : false
      },
      "position" : {
        "x" : 255.0,
        "y" : 874.0
      },
      "selected" : false
    }, {
      "data" : {
        "id" : "232",
        "shared_name" : "Ndufs8",
        "MCODE_Cluster" : [ "Cluster 1" ],
        "MCODE_Node_Status" : "Clustered",
        "MCODE_Score" : 31.67731092436975,
        "name" : "Ndufs8",
        "SUID" : 232,
        "selected" : false
      },
      "position" : {
        "x" : 314.0,
        "y" : 729.0
      },
      "selected" : false
    }, {
      "data" : {
        "id" : "230",
        "shared_name" : "Ndufa13",
        "MCODE_Cluster" : [ "Cluster 1" ],
        "MCODE_Node_Status" : "Clustered",
        "MCODE_Score" : 31.67731092436975,
        "name" : "Ndufa13",
        "SUID" : 230,
        "selected" : false
      },
      "position" : {
        "x" : 85.0,
        "y" : 798.0
      },
      "selected" : false
    }, {
      "data" : {
        "id" : "228",
        "shared_name" : "Immt",
        "MCODE_Node_Status" : "Unclustered",
        "MCODE_Score" : 8.0,
        "name" : "Immt",
        "SUID" : 228,
        "selected" : false
      },
      "position" : {
        "x" : 484.0,
        "y" : 539.0
      },
      "selected" : false
    }, {
      "data" : {
        "id" : "225",
        "shared_name" : "Glud1",
        "MCODE_Cluster" : [ "Cluster 7" ],
        "MCODE_Node_Status" : "Seed",
        "MCODE_Score" : 8.761904761904763,
        "name" : "Glud1",
        "SUID" : 225,
        "selected" : false
      },
      "position" : {
        "x" : 280.0,
        "y" : 243.0
      },
      "selected" : false
    }, {
      "data" : {
        "id" : "221",
        "shared_name" : "Hspd1",
        "MCODE_Node_Status" : "Unclustered",
        "MCODE_Score" : 10.516483516483516,
        "name" : "Hspd1",
        "SUID" : 221,
        "selected" : false
      },
      "position" : {
        "x" : 481.0,
        "y" : 506.0
      },
      "selected" : false
    }, {
      "data" : {
        "id" : "220",
        "shared_name" : "Tsfm",
        "MCODE_Node_Status" : "Unclustered",
        "MCODE_Score" : 3.7777777777777777,
        "name" : "Tsfm",
        "SUID" : 220,
        "selected" : false
      },
      "position" : {
        "x" : 569.0,
        "y" : 640.0
      },
      "selected" : false
    }, {
      "data" : {
        "id" : "213",
        "shared_name" : "Mrps21",
        "MCODE_Node_Status" : "Unclustered",
        "MCODE_Score" : 12.0,
        "name" : "Mrps21",
        "SUID" : 213,
        "selected" : false
      },
      "position" : {
        "x" : 263.0,
        "y" : 999.0
      },
      "selected" : false
    }, {
      "data" : {
        "id" : "211",
        "shared_name" : "Ndufs7",
        "MCODE_Cluster" : [ "Cluster 1" ],
        "MCODE_Node_Status" : "Clustered",
        "MCODE_Score" : 31.67731092436975,
        "name" : "Ndufs7",
        "SUID" : 211,
        "selected" : false
      },
      "position" : {
        "x" : 238.0,
        "y" : 763.0
      },
      "selected" : false
    }, {
      "data" : {
        "id" : "208",
        "shared_name" : "Pgam1",
        "MCODE_Cluster" : [ "Cluster 8" ],
        "MCODE_Node_Status" : "Clustered",
        "MCODE_Score" : 6.533333333333333,
        "name" : "Pgam1",
        "SUID" : 208,
        "selected" : false
      },
      "position" : {
        "x" : 567.5,
        "y" : 310.0
      },
      "selected" : false
    }, {
      "data" : {
        "id" : "206",
        "shared_name" : "Cox7a2",
        "MCODE_Cluster" : [ "Cluster 1" ],
        "MCODE_Node_Status" : "Clustered",
        "MCODE_Score" : 25.440860215053764,
        "name" : "Cox7a2",
        "SUID" : 206,
        "selected" : false
      },
      "position" : {
        "x" : 178.0,
        "y" : 892.0
      },
      "selected" : false
    }, {
      "data" : {
        "id" : "204",
        "shared_name" : "Uqcrfs1",
        "MCODE_Cluster" : [ "Cluster 1" ],
        "MCODE_Node_Status" : "Clustered",
        "MCODE_Score" : 31.67731092436975,
        "name" : "Uqcrfs1",
        "SUID" : 204,
        "selected" : false
      },
      "position" : {
        "x" : 274.0,
        "y" : 680.0
      },
      "selected" : false
    }, {
      "data" : {
        "id" : "203",
        "shared_name" : "mt-Co2",
        "MCODE_Cluster" : [ "Cluster 4" ],
        "MCODE_Node_Status" : "Clustered",
        "MCODE_Score" : 12.876190476190477,
        "name" : "mt-Co2",
        "SUID" : 203,
        "selected" : false
      },
      "position" : {
        "x" : 69.0,
        "y" : 595.0
      },
      "selected" : false
    }, {
      "data" : {
        "id" : "201",
        "shared_name" : "Ndufa6",
        "MCODE_Cluster" : [ "Cluster 1" ],
        "MCODE_Node_Status" : "Clustered",
        "MCODE_Score" : 31.67731092436975,
        "name" : "Ndufa6",
        "SUID" : 201,
        "selected" : false
      },
      "position" : {
        "x" : 169.0,
        "y" : 856.0
      },
      "selected" : false
    }, {
      "data" : {
        "id" : "199",
        "shared_name" : "Pdhx",
        "MCODE_Cluster" : [ "Cluster 4" ],
        "MCODE_Node_Status" : "Clustered",
        "MCODE_Score" : 12.330882352941176,
        "name" : "Pdhx",
        "SUID" : 199,
        "selected" : false
      },
      "position" : {
        "x" : 256.0,
        "y" : 369.0
      },
      "selected" : false
    }, {
      "data" : {
        "id" : "197",
        "shared_name" : "Sdha",
        "MCODE_Cluster" : [ "Cluster 2" ],
        "MCODE_Node_Status" : "Clustered",
        "MCODE_Score" : 18.376470588235296,
        "name" : "Sdha",
        "SUID" : 197,
        "selected" : false
      },
      "position" : {
        "x" : 269.0,
        "y" : 463.0
      },
      "selected" : false
    }, {
      "data" : {
        "id" : "195",
        "shared_name" : "Ndufa5",
        "MCODE_Cluster" : [ "Cluster 1" ],
        "MCODE_Node_Status" : "Clustered",
        "MCODE_Score" : 31.67731092436975,
        "name" : "Ndufa5",
        "SUID" : 195,
        "selected" : false
      },
      "position" : {
        "x" : 188.0,
        "y" : 778.0
      },
      "selected" : false
    }, {
      "data" : {
        "id" : "194",
        "shared_name" : "Fh1",
        "MCODE_Cluster" : [ "Cluster 5" ],
        "MCODE_Node_Status" : "Clustered",
        "MCODE_Score" : 19.58709677419355,
        "name" : "Fh1",
        "SUID" : 194,
        "selected" : false
      },
      "position" : {
        "x" : 229.0,
        "y" : 499.0
      },
      "selected" : false
    }, {
      "data" : {
        "id" : "192",
        "shared_name" : "Hibch",
        "MCODE_Cluster" : [ "Cluster 3" ],
        "MCODE_Node_Status" : "Clustered",
        "MCODE_Score" : 6.171428571428572,
        "name" : "Hibch",
        "SUID" : 192,
        "selected" : false
      },
      "position" : {
        "x" : 369.0,
        "y" : 345.0
      },
      "selected" : false
    }, {
      "data" : {
        "id" : "188",
        "shared_name" : "Cs",
        "MCODE_Cluster" : [ "Cluster 2" ],
        "MCODE_Node_Status" : "Clustered",
        "MCODE_Score" : 17.149425287356323,
        "name" : "Cs",
        "SUID" : 188,
        "selected" : false
      },
      "position" : {
        "x" : 413.0,
        "y" : 443.0
      },
      "selected" : false
    }, {
      "data" : {
        "id" : "187",
        "shared_name" : "Ogdhl",
        "MCODE_Cluster" : [ "Cluster 4" ],
        "MCODE_Node_Status" : "Seed",
        "MCODE_Score" : 14.779411764705884,
        "name" : "Ogdhl",
        "SUID" : 187,
        "selected" : false
      },
      "position" : {
        "x" : 199.0,
        "y" : 326.0
      },
      "selected" : false
    }, {
      "data" : {
        "id" : "185",
        "shared_name" : "Pdha1",
        "MCODE_Cluster" : [ "Cluster 2" ],
        "MCODE_Node_Status" : "Clustered",
        "MCODE_Score" : 16.932806324110672,
        "name" : "Pdha1",
        "SUID" : 185,
        "selected" : false
      },
      "position" : {
        "x" : 471.0,
        "y" : 383.0
      },
      "selected" : false
    }, {
      "data" : {
        "id" : "182",
        "shared_name" : "Tubb5",
        "MCODE_Node_Status" : "Unclustered",
        "MCODE_Score" : 3.0,
        "name" : "Tubb5",
        "SUID" : 182,
        "selected" : false
      },
      "position" : {
        "x" : 802.0,
        "y" : 447.0
      },
      "selected" : false
    }, {
      "data" : {
        "id" : "181",
        "shared_name" : "Dync1h1",
        "MCODE_Node_Status" : "Unclustered",
        "MCODE_Score" : 0.0,
        "name" : "Dync1h1",
        "SUID" : 181,
        "selected" : false
      },
      "position" : {
        "x" : 1031.0,
        "y" : 370.0
      },
      "selected" : false
    }, {
      "data" : {
        "id" : "179",
        "shared_name" : "Atp5j",
        "MCODE_Cluster" : [ "Cluster 1" ],
        "MCODE_Node_Status" : "Clustered",
        "MCODE_Score" : 30.723707664884135,
        "name" : "Atp5j",
        "SUID" : 179,
        "selected" : false
      },
      "position" : {
        "x" : 160.0,
        "y" : 801.0
      },
      "selected" : false
    }, {
      "data" : {
        "id" : "177",
        "shared_name" : "Hadhb",
        "MCODE_Cluster" : [ "Cluster 2" ],
        "MCODE_Node_Status" : "Clustered",
        "MCODE_Score" : 15.161904761904761,
        "name" : "Hadhb",
        "SUID" : 177,
        "selected" : false
      },
      "position" : {
        "x" : 401.0,
        "y" : 484.0
      },
      "selected" : false
    }, {
      "data" : {
        "id" : "175",
        "shared_name" : "Acad9",
        "MCODE_Cluster" : [ "Cluster 3" ],
        "MCODE_Node_Status" : "Seed",
        "MCODE_Score" : 6.805555555555555,
        "name" : "Acad9",
        "SUID" : 175,
        "selected" : false
      },
      "position" : {
        "x" : 556.0,
        "y" : 506.0
      },
      "selected" : false
    }, {
      "data" : {
        "id" : "174",
        "shared_name" : "Hadha",
        "MCODE_Node_Status" : "Unclustered",
        "MCODE_Score" : 12.566666666666666,
        "name" : "Hadha",
        "SUID" : 174,
        "selected" : false
      },
      "position" : {
        "x" : 538.5,
        "y" : 408.0
      },
      "selected" : false
    }, {
      "data" : {
        "id" : "172",
        "shared_name" : "Gm9797",
        "MCODE_Node_Status" : "Unclustered",
        "MCODE_Score" : 3.7333333333333334,
        "name" : "Gm9797",
        "SUID" : 172,
        "selected" : false
      },
      "position" : {
        "x" : 668.0,
        "y" : 840.0
      },
      "selected" : false
    }, {
      "data" : {
        "id" : "169",
        "shared_name" : "Ndufb8",
        "MCODE_Cluster" : [ "Cluster 1" ],
        "MCODE_Node_Status" : "Clustered",
        "MCODE_Score" : 31.67731092436975,
        "name" : "Ndufb8",
        "SUID" : 169,
        "selected" : false
      },
      "position" : {
        "x" : 141.0,
        "y" : 734.0
      },
      "selected" : false
    }, {
      "data" : {
        "id" : "168",
        "shared_name" : "Cox5b",
        "MCODE_Cluster" : [ "Cluster 1" ],
        "MCODE_Node_Status" : "Clustered",
        "MCODE_Score" : 31.67731092436975,
        "name" : "Cox5b",
        "SUID" : 168,
        "selected" : false
      },
      "position" : {
        "x" : 182.0,
        "y" : 741.0
      },
      "selected" : false
    }, {
      "data" : {
        "id" : "166",
        "shared_name" : "Aco2",
        "MCODE_Cluster" : [ "Cluster 2" ],
        "MCODE_Node_Status" : "Clustered",
        "MCODE_Score" : 17.43529411764706,
        "name" : "Aco2",
        "SUID" : 166,
        "selected" : false
      },
      "position" : {
        "x" : 200.0,
        "y" : 492.0
      },
      "selected" : false
    }, {
      "data" : {
        "id" : "164",
        "shared_name" : "Aldh2",
        "MCODE_Node_Status" : "Unclustered",
        "MCODE_Score" : 7.0,
        "name" : "Aldh2",
        "SUID" : 164,
        "selected" : false
      },
      "position" : {
        "x" : 553.0,
        "y" : 325.0
      },
      "selected" : false
    }, {
      "data" : {
        "id" : "163",
        "shared_name" : "Got2",
        "MCODE_Cluster" : [ "Cluster 7" ],
        "MCODE_Node_Status" : "Clustered",
        "MCODE_Score" : 7.5636363636363635,
        "name" : "Got2",
        "SUID" : 163,
        "selected" : false
      },
      "position" : {
        "x" : 489.0,
        "y" : 264.0
      },
      "selected" : false
    }, {
      "data" : {
        "id" : "161",
        "shared_name" : "Ndufa9",
        "MCODE_Cluster" : [ "Cluster 1" ],
        "MCODE_Node_Status" : "Clustered",
        "MCODE_Score" : 29.772727272727273,
        "name" : "Ndufa9",
        "SUID" : 161,
        "selected" : false
      },
      "position" : {
        "x" : 356.0,
        "y" : 710.0
      },
      "selected" : false
    }, {
      "data" : {
        "id" : "159",
        "shared_name" : "Ivd",
        "MCODE_Node_Status" : "Unclustered",
        "MCODE_Score" : 3.7333333333333334,
        "name" : "Ivd",
        "SUID" : 159,
        "selected" : false
      },
      "position" : {
        "x" : 430.0,
        "y" : 151.0
      },
      "selected" : false
    }, {
      "data" : {
        "id" : "156",
        "shared_name" : "Ndufs3",
        "MCODE_Cluster" : [ "Cluster 1" ],
        "MCODE_Node_Status" : "Clustered",
        "MCODE_Score" : 31.67731092436975,
        "name" : "Ndufs3",
        "SUID" : 156,
        "selected" : false
      },
      "position" : {
        "x" : 239.0,
        "y" : 646.0
      },
      "selected" : false
    }, {
      "data" : {
        "id" : "155",
        "shared_name" : "Ogdh",
        "MCODE_Cluster" : [ "Cluster 2" ],
        "MCODE_Node_Status" : "Clustered",
        "MCODE_Score" : 16.46315789473684,
        "name" : "Ogdh",
        "SUID" : 155,
        "selected" : false
      },
      "position" : {
        "x" : 179.0,
        "y" : 391.0
      },
      "selected" : false
    }, {
      "data" : {
        "id" : "153",
        "shared_name" : "Atp5k",
        "MCODE_Cluster" : [ "Cluster 1" ],
        "MCODE_Node_Status" : "Clustered",
        "MCODE_Score" : 30.77896613190731,
        "name" : "Atp5k",
        "SUID" : 153,
        "selected" : false
      },
      "position" : {
        "x" : 111.0,
        "y" : 805.0
      },
      "selected" : false
    }, {
      "data" : {
        "id" : "152",
        "shared_name" : "Cox6b1",
        "MCODE_Cluster" : [ "Cluster 1" ],
        "MCODE_Node_Status" : "Clustered",
        "MCODE_Score" : 31.67731092436975,
        "name" : "Cox6b1",
        "SUID" : 152,
        "selected" : false
      },
      "position" : {
        "x" : 272.0,
        "y" : 841.0
      },
      "selected" : false
    }, {
      "data" : {
        "id" : "150",
        "shared_name" : "Uqcrq",
        "MCODE_Cluster" : [ "Cluster 1" ],
        "MCODE_Node_Status" : "Clustered",
        "MCODE_Score" : 31.67731092436975,
        "name" : "Uqcrq",
        "SUID" : 150,
        "selected" : false
      },
      "position" : {
        "x" : 197.0,
        "y" : 819.0
      },
      "selected" : false
    }, {
      "data" : {
        "id" : "147",
        "shared_name" : "Nfu1",
        "MCODE_Node_Status" : "Unclustered",
        "MCODE_Score" : 4.761904761904762,
        "name" : "Nfu1",
        "SUID" : 147,
        "selected" : false
      },
      "position" : {
        "x" : 11.0,
        "y" : 522.0
      },
      "selected" : false
    }, {
      "data" : {
        "id" : "145",
        "shared_name" : "Hsd17b10",
        "MCODE_Cluster" : [ "Cluster 6" ],
        "MCODE_Node_Status" : "Clustered",
        "MCODE_Score" : 7.5636363636363635,
        "name" : "Hsd17b10",
        "SUID" : 145,
        "selected" : false
      },
      "position" : {
        "x" : 375.0,
        "y" : 648.0
      },
      "selected" : false
    }, {
      "data" : {
        "id" : "144",
        "shared_name" : "Ndufv1",
        "MCODE_Cluster" : [ "Cluster 1" ],
        "MCODE_Node_Status" : "Clustered",
        "MCODE_Score" : 30.583193277310926,
        "name" : "Ndufv1",
        "SUID" : 144,
        "selected" : false
      },
      "position" : {
        "x" : 323.0,
        "y" : 649.0
      },
      "selected" : false
    }, {
      "data" : {
        "id" : "142",
        "shared_name" : "Atp5a1",
        "MCODE_Cluster" : [ "Cluster 1" ],
        "MCODE_Node_Status" : "Clustered",
        "MCODE_Score" : 26.303225806451614,
        "name" : "Atp5a1",
        "SUID" : 142,
        "selected" : false
      },
      "position" : {
        "x" : 265.0,
        "y" : 575.0
      },
      "selected" : false
    }, {
      "data" : {
        "id" : "141",
        "shared_name" : "Idh3b",
        "MCODE_Cluster" : [ "Cluster 5" ],
        "MCODE_Node_Status" : "Clustered",
        "MCODE_Score" : 19.90153846153846,
        "name" : "Idh3b",
        "SUID" : 141,
        "selected" : false
      },
      "position" : {
        "x" : 231.0,
        "y" : 460.0
      },
      "selected" : false
    }, {
      "data" : {
        "id" : "139",
        "shared_name" : "Mrpl12",
        "MCODE_Node_Status" : "Unclustered",
        "MCODE_Score" : 18.58874458874459,
        "name" : "Mrpl12",
        "SUID" : 139,
        "selected" : false
      },
      "position" : {
        "x" : 431.0,
        "y" : 788.0
      },
      "selected" : false
    }, {
      "data" : {
        "id" : "137",
        "shared_name" : "Tufm",
        "MCODE_Node_Status" : "Unclustered",
        "MCODE_Score" : 11.0,
        "name" : "Tufm",
        "SUID" : 137,
        "selected" : false
      },
      "position" : {
        "x" : 429.0,
        "y" : 717.0
      },
      "selected" : false
    }, {
      "data" : {
        "id" : "136",
        "shared_name" : "Phb",
        "MCODE_Node_Status" : "Unclustered",
        "MCODE_Score" : 4.153846153846153,
        "name" : "Phb",
        "SUID" : 136,
        "selected" : false
      },
      "position" : {
        "x" : 377.0,
        "y" : 858.0
      },
      "selected" : false
    }, {
      "data" : {
        "id" : "134",
        "shared_name" : "Ndufv2",
        "MCODE_Cluster" : [ "Cluster 1" ],
        "MCODE_Node_Status" : "Clustered",
        "MCODE_Score" : 31.67731092436975,
        "name" : "Ndufv2",
        "SUID" : 134,
        "selected" : false
      },
      "position" : {
        "x" : 178.0,
        "y" : 633.0
      },
      "selected" : false
    }, {
      "data" : {
        "id" : "132",
        "shared_name" : "Cyc1",
        "MCODE_Cluster" : [ "Cluster 1" ],
        "MCODE_Node_Status" : "Clustered",
        "MCODE_Score" : 31.67731092436975,
        "name" : "Cyc1",
        "SUID" : 132,
        "selected" : false
      },
      "position" : {
        "x" : 215.0,
        "y" : 626.0
      },
      "selected" : false
    }, {
      "data" : {
        "id" : "131",
        "shared_name" : "Ndufb11",
        "MCODE_Cluster" : [ "Cluster 1" ],
        "MCODE_Node_Status" : "Clustered",
        "MCODE_Score" : 31.67731092436975,
        "name" : "Ndufb11",
        "SUID" : 131,
        "selected" : false
      },
      "position" : {
        "x" : 130.0,
        "y" : 830.0
      },
      "selected" : false
    }, {
      "data" : {
        "id" : "129",
        "shared_name" : "Slc25a5",
        "MCODE_Cluster" : [ "Cluster 4" ],
        "MCODE_Node_Status" : "Clustered",
        "MCODE_Score" : 12.674999999999999,
        "name" : "Slc25a5",
        "SUID" : 129,
        "selected" : false
      },
      "position" : {
        "x" : 322.0,
        "y" : 699.0
      },
      "selected" : false
    }, {
      "data" : {
        "id" : "127",
        "shared_name" : "Got1",
        "MCODE_Cluster" : [ "Cluster 7" ],
        "MCODE_Node_Status" : "Clustered",
        "MCODE_Score" : 8.454545454545455,
        "name" : "Got1",
        "SUID" : 127,
        "selected" : false
      },
      "position" : {
        "x" : 386.0,
        "y" : 264.0
      },
      "selected" : false
    }, {
      "data" : {
        "id" : "125",
        "shared_name" : "Timm13",
        "MCODE_Node_Status" : "Unclustered",
        "MCODE_Score" : 9.0,
        "name" : "Timm13",
        "SUID" : 125,
        "selected" : false
      },
      "position" : {
        "x" : 473.0,
        "y" : 884.0
      },
      "selected" : false
    }, {
      "data" : {
        "id" : "124",
        "shared_name" : "Atp5o",
        "MCODE_Cluster" : [ "Cluster 1" ],
        "MCODE_Node_Status" : "Clustered",
        "MCODE_Score" : 30.63529411764706,
        "name" : "Atp5o",
        "SUID" : 124,
        "selected" : false
      },
      "position" : {
        "x" : 273.0,
        "y" : 646.0
      },
      "selected" : false
    }, {
      "data" : {
        "id" : "122",
        "shared_name" : "Ndufb5",
        "MCODE_Cluster" : [ "Cluster 1" ],
        "MCODE_Node_Status" : "Clustered",
        "MCODE_Score" : 31.67731092436975,
        "name" : "Ndufb5",
        "SUID" : 122,
        "selected" : false
      },
      "position" : {
        "x" : 147.0,
        "y" : 689.0
      },
      "selected" : false
    }, {
      "data" : {
        "id" : "120",
        "shared_name" : "Dld",
        "MCODE_Cluster" : [ "Cluster 2" ],
        "MCODE_Node_Status" : "Clustered",
        "MCODE_Score" : 17.897727272727273,
        "name" : "Dld",
        "SUID" : 120,
        "selected" : false
      },
      "position" : {
        "x" : 369.0,
        "y" : 459.0
      },
      "selected" : false
    }, {
      "data" : {
        "id" : "119",
        "shared_name" : "Idh3a",
        "MCODE_Cluster" : [ "Cluster 2" ],
        "MCODE_Node_Status" : "Clustered",
        "MCODE_Score" : 17.733333333333334,
        "name" : "Idh3a",
        "SUID" : 119,
        "selected" : false
      },
      "position" : {
        "x" : 232.0,
        "y" : 406.0
      },
      "selected" : false
    }, {
      "data" : {
        "id" : "117",
        "shared_name" : "Uqcrc2",
        "MCODE_Cluster" : [ "Cluster 1" ],
        "MCODE_Node_Status" : "Clustered",
        "MCODE_Score" : 31.67731092436975,
        "name" : "Uqcrc2",
        "SUID" : 117,
        "selected" : false
      },
      "position" : {
        "x" : 227.0,
        "y" : 575.0
      },
      "selected" : false
    }, {
      "data" : {
        "id" : "115",
        "shared_name" : "Hadh",
        "MCODE_Cluster" : [ "Cluster 6" ],
        "MCODE_Node_Status" : "Clustered",
        "MCODE_Score" : 7.644444444444445,
        "name" : "Hadh",
        "SUID" : 115,
        "selected" : false
      },
      "position" : {
        "x" : 532.0,
        "y" : 521.0
      },
      "selected" : false
    }, {
      "data" : {
        "id" : "113",
        "shared_name" : "Atp5d",
        "MCODE_Cluster" : [ "Cluster 1" ],
        "MCODE_Node_Status" : "Clustered",
        "MCODE_Score" : 30.723707664884135,
        "name" : "Atp5d",
        "SUID" : 113,
        "selected" : false
      },
      "position" : {
        "x" : 343.0,
        "y" : 760.0
      },
      "selected" : false
    }, {
      "data" : {
        "id" : "112",
        "shared_name" : "Etfb",
        "MCODE_Cluster" : [ "Cluster 1" ],
        "MCODE_Node_Status" : "Clustered",
        "MCODE_Score" : 28.824596774193548,
        "name" : "Etfb",
        "SUID" : 112,
        "selected" : false
      },
      "position" : {
        "x" : 305.0,
        "y" : 624.0
      },
      "selected" : false
    }, {
      "data" : {
        "id" : "110",
        "shared_name" : "Mrpl1",
        "MCODE_Node_Status" : "Unclustered",
        "MCODE_Score" : 3.5454545454545454,
        "name" : "Mrpl1",
        "SUID" : 110,
        "selected" : false
      },
      "position" : {
        "x" : 445.0,
        "y" : 582.0
      },
      "selected" : false
    }, {
      "data" : {
        "id" : "107",
        "shared_name" : "Iars2",
        "MCODE_Node_Status" : "Unclustered",
        "MCODE_Score" : 2.7,
        "name" : "Iars2",
        "SUID" : 107,
        "selected" : false
      },
      "position" : {
        "x" : 499.0,
        "y" : 653.0
      },
      "selected" : false
    }, {
      "data" : {
        "id" : "106",
        "shared_name" : "Lrpprc",
        "MCODE_Node_Status" : "Unclustered",
        "MCODE_Score" : 0.4,
        "name" : "Lrpprc",
        "SUID" : 106,
        "selected" : false
      },
      "position" : {
        "x" : 628.0,
        "y" : 781.0
      },
      "selected" : false
    }, {
      "data" : {
        "id" : "104",
        "shared_name" : "Ndufs2",
        "MCODE_Cluster" : [ "Cluster 1" ],
        "MCODE_Node_Status" : "Clustered",
        "MCODE_Score" : 31.67731092436975,
        "name" : "Ndufs2",
        "SUID" : 104,
        "selected" : false
      },
      "position" : {
        "x" : 147.0,
        "y" : 594.0
      },
      "selected" : false
    }, {
      "data" : {
        "id" : "102",
        "shared_name" : "Ndufb4",
        "MCODE_Cluster" : [ "Cluster 1" ],
        "MCODE_Node_Status" : "Clustered",
        "MCODE_Score" : 29.772727272727273,
        "name" : "Ndufb4",
        "SUID" : 102,
        "selected" : false
      },
      "position" : {
        "x" : 137.0,
        "y" : 875.0
      },
      "selected" : false
    }, {
      "data" : {
        "id" : "101",
        "shared_name" : "Ndufa8",
        "MCODE_Cluster" : [ "Cluster 1" ],
        "MCODE_Node_Status" : "Clustered",
        "MCODE_Score" : 31.67731092436975,
        "name" : "Ndufa8",
        "SUID" : 101,
        "selected" : false
      },
      "position" : {
        "x" : 211.0,
        "y" : 717.0
      },
      "selected" : false
    }, {
      "data" : {
        "id" : "99",
        "shared_name" : "Ndufb3",
        "MCODE_Cluster" : [ "Cluster 1" ],
        "MCODE_Node_Status" : "Clustered",
        "MCODE_Score" : 30.723707664884135,
        "name" : "Ndufb3",
        "SUID" : 99,
        "selected" : false
      },
      "position" : {
        "x" : 249.0,
        "y" : 807.0
      },
      "selected" : false
    }, {
      "data" : {
        "id" : "97",
        "shared_name" : "Dlat",
        "MCODE_Cluster" : [ "Cluster 2" ],
        "MCODE_Node_Status" : "Clustered",
        "MCODE_Score" : 18.584615384615383,
        "name" : "Dlat",
        "SUID" : 97,
        "selected" : false
      },
      "position" : {
        "x" : 295.0,
        "y" : 383.0
      },
      "selected" : false
    }, {
      "data" : {
        "id" : "96",
        "shared_name" : "Dlst",
        "MCODE_Cluster" : [ "Cluster 2" ],
        "MCODE_Node_Status" : "Clustered",
        "MCODE_Score" : 18.036231884057973,
        "name" : "Dlst",
        "SUID" : 96,
        "selected" : false
      },
      "position" : {
        "x" : 323.0,
        "y" : 438.0
      },
      "selected" : false
    }, {
      "data" : {
        "id" : "93",
        "shared_name" : "Eno1",
        "MCODE_Cluster" : [ "Cluster 4" ],
        "MCODE_Node_Status" : "Clustered",
        "MCODE_Score" : 13.382352941176471,
        "name" : "Eno1",
        "SUID" : 93,
        "selected" : false
      },
      "position" : {
        "x" : 545.0,
        "y" : 395.0
      },
      "selected" : false
    }, {
      "data" : {
        "id" : "92",
        "shared_name" : "Vdac1",
        "MCODE_Cluster" : [ "Cluster 4" ],
        "MCODE_Node_Status" : "Clustered",
        "MCODE_Score" : 12.044117647058824,
        "name" : "Vdac1",
        "SUID" : 92,
        "selected" : false
      },
      "position" : {
        "x" : 381.0,
        "y" : 598.0
      },
      "selected" : false
    }, {
      "data" : {
        "id" : "90",
        "shared_name" : "Hibadh",
        "MCODE_Cluster" : [ "Cluster 3" ],
        "MCODE_Node_Status" : "Clustered",
        "MCODE_Score" : 5.5,
        "name" : "Hibadh",
        "SUID" : 90,
        "selected" : false
      },
      "position" : {
        "x" : 477.0,
        "y" : 313.0
      },
      "selected" : false
    }, {
      "data" : {
        "id" : "88",
        "shared_name" : "Zadh2",
        "MCODE_Node_Status" : "Unclustered",
        "MCODE_Score" : 0.0,
        "name" : "Zadh2",
        "SUID" : 88,
        "selected" : false
      },
      "position" : {
        "x" : 82.80000000000001,
        "y" : 1405.0
      },
      "selected" : false
    }, {
      "data" : {
        "id" : "87",
        "shared_name" : "Atad1",
        "MCODE_Node_Status" : "Unclustered",
        "MCODE_Score" : 0.0,
        "name" : "Atad1",
        "SUID" : 87,
        "selected" : false
      },
      "position" : {
        "x" : 0.5,
        "y" : 1405.0
      },
      "selected" : false
    }, {
      "data" : {
        "id" : "85",
        "shared_name" : "Cox5a",
        "MCODE_Cluster" : [ "Cluster 1" ],
        "MCODE_Node_Status" : "Clustered",
        "MCODE_Score" : 30.63529411764706,
        "name" : "Cox5a",
        "SUID" : 85,
        "selected" : false
      },
      "position" : {
        "x" : 122.0,
        "y" : 631.0
      },
      "selected" : false
    }, {
      "data" : {
        "id" : "84",
        "shared_name" : "Suclg1",
        "MCODE_Cluster" : [ "Cluster 1" ],
        "MCODE_Node_Status" : "Clustered",
        "MCODE_Score" : 25.55614973262032,
        "name" : "Suclg1",
        "SUID" : 84,
        "selected" : false
      },
      "position" : {
        "x" : 345.0,
        "y" : 572.0
      },
      "selected" : false
    }, {
      "data" : {
        "id" : "82",
        "shared_name" : "Pdhb",
        "MCODE_Cluster" : [ "Cluster 2" ],
        "MCODE_Node_Status" : "Clustered",
        "MCODE_Score" : 17.333333333333336,
        "name" : "Pdhb",
        "SUID" : 82,
        "selected" : false
      },
      "position" : {
        "x" : 327.0,
        "y" : 478.0
      },
      "selected" : false
    }, {
      "data" : {
        "id" : "81",
        "shared_name" : "Ndufa10",
        "MCODE_Cluster" : [ "Cluster 1" ],
        "MCODE_Node_Status" : "Clustered",
        "MCODE_Score" : 31.67731092436975,
        "name" : "Ndufa10",
        "SUID" : 81,
        "selected" : false
      },
      "position" : {
        "x" : 177.0,
        "y" : 602.0
      },
      "selected" : false
    }, {
      "data" : {
        "id" : "79",
        "shared_name" : "Mdh2",
        "MCODE_Cluster" : [ "Cluster 1" ],
        "MCODE_Node_Status" : "Clustered",
        "MCODE_Score" : 25.402298850574713,
        "name" : "Mdh2",
        "SUID" : 79,
        "selected" : false
      },
      "position" : {
        "x" : 293.0,
        "y" : 529.0
      },
      "selected" : false
    }, {
      "data" : {
        "id" : "78",
        "shared_name" : "Slc25a4",
        "MCODE_Cluster" : [ "Cluster 4" ],
        "MCODE_Node_Status" : "Clustered",
        "MCODE_Score" : 12.752380952380951,
        "name" : "Slc25a4",
        "SUID" : 78,
        "selected" : false
      },
      "position" : {
        "x" : 248.0,
        "y" : 721.0
      },
      "selected" : false
    }, {
      "data" : {
        "id" : "76",
        "shared_name" : "Etfa",
        "MCODE_Cluster" : [ "Cluster 2" ],
        "MCODE_Node_Status" : "Clustered",
        "MCODE_Score" : 17.195402298850574,
        "name" : "Etfa",
        "SUID" : 76,
        "selected" : false
      },
      "position" : {
        "x" : 343.0,
        "y" : 539.0
      },
      "selected" : false
    }, {
      "data" : {
        "id" : "75",
        "shared_name" : "Hspe1",
        "MCODE_Node_Status" : "Unclustered",
        "MCODE_Score" : 12.0,
        "name" : "Hspe1",
        "SUID" : 75,
        "selected" : false
      },
      "position" : {
        "x" : 386.0,
        "y" : 680.0
      },
      "selected" : false
    }, {
      "data" : {
        "id" : "73",
        "shared_name" : "Ndufb10",
        "MCODE_Cluster" : [ "Cluster 1" ],
        "MCODE_Node_Status" : "Clustered",
        "MCODE_Score" : 31.67731092436975,
        "name" : "Ndufb10",
        "SUID" : 73,
        "selected" : false
      },
      "position" : {
        "x" : 279.0,
        "y" : 760.0
      },
      "selected" : false
    }, {
      "data" : {
        "id" : "72",
        "shared_name" : "Atp5j2",
        "MCODE_Cluster" : [ "Cluster 1" ],
        "MCODE_Node_Status" : "Clustered",
        "MCODE_Score" : 30.77896613190731,
        "name" : "Atp5j2",
        "SUID" : 72,
        "selected" : false
      },
      "position" : {
        "x" : 218.0,
        "y" : 867.0
      },
      "selected" : false
    } ],
    "edges" : [ {
      "data" : {
        "id" : "2085",
        "source" : "2084",
        "target" : "402",
        "shared_name" : "Emc1 (pp) Dnajc11",
        "shared_interaction" : "pp",
        "name" : "Emc1 (pp) Dnajc11",
        "interaction" : "pp",
        "combined_score" : 0.502,
        "SUID" : 2085,
        "selected" : false
      },
      "selected" : false
    }, {
      "data" : {
        "id" : "1903",
        "source" : "1902",
        "target" : "258",
        "shared_name" : "Gbas (pp) Nipsnap1",
        "shared_interaction" : "pp",
        "name" : "Gbas (pp) Nipsnap1",
        "interaction" : "pp",
        "combined_score" : 0.682,
        "SUID" : 1903,
        "selected" : false
      },
      "selected" : false
    }, {
      "data" : {
        "id" : "1825",
        "source" : "1824",
        "target" : "90",
        "shared_name" : "Bphl (pp) Hibadh",
        "shared_interaction" : "pp",
        "name" : "Bphl (pp) Hibadh",
        "interaction" : "pp",
        "combined_score" : 0.428,
        "SUID" : 1825,
        "selected" : false
      },
      "selected" : false
    }, {
      "data" : {
        "id" : "2236",
        "source" : "1704",
        "target" : "420",
        "shared_name" : "Mtx2 (pp) Tomm22",
        "shared_interaction" : "pp",
        "name" : "Mtx2 (pp) Tomm22",
        "interaction" : "pp",
        "combined_score" : 0.909,
        "SUID" : 2236,
        "selected" : false
      },
      "selected" : false
    }, {
      "data" : {
        "id" : "1989",
        "source" : "1704",
        "target" : "625",
        "shared_name" : "Mtx2 (pp) Samm50",
        "shared_interaction" : "pp",
        "name" : "Mtx2 (pp) Samm50",
        "interaction" : "pp",
        "combined_score" : 0.977,
        "SUID" : 1989,
        "selected" : false
      },
      "selected" : false
    }, {
      "data" : {
        "id" : "2189",
        "source" : "1700",
        "target" : "268",
        "shared_name" : "Mecr (pp) Echs1",
        "shared_interaction" : "pp",
        "name" : "Mecr (pp) Echs1",
        "interaction" : "pp",
        "combined_score" : 0.914,
        "SUID" : 2189,
        "selected" : false
      },
      "selected" : false
    }, {
      "data" : {
        "id" : "1706",
        "source" : "1700",
        "target" : "177",
        "shared_name" : "Mecr (pp) Hadhb",
        "shared_interaction" : "pp",
        "name" : "Mecr (pp) Hadhb",
        "interaction" : "pp",
        "combined_score" : 0.906,
        "SUID" : 1706,
        "selected" : false
      },
      "selected" : false
    }, {
      "data" : {
        "id" : "1528",
        "source" : "1408",
        "target" : "433",
        "shared_name" : "Hist1h1e (pp) H2afy",
        "shared_interaction" : "pp",
        "name" : "Hist1h1e (pp) H2afy",
        "interaction" : "pp",
        "combined_score" : 0.606,
        "SUID" : 1528,
        "selected" : false
      },
      "selected" : false
    }, {
      "data" : {
        "id" : "1572",
        "source" : "1244",
        "target" : "164",
        "shared_name" : "Maob (pp) Aldh2",
        "shared_interaction" : "pp",
        "name" : "Maob (pp) Aldh2",
        "interaction" : "pp",
        "combined_score" : 0.911,
        "SUID" : 1572,
        "selected" : false
      },
      "selected" : false
    }, {
      "data" : {
        "id" : "1245",
        "source" : "1244",
        "target" : "90",
        "shared_name" : "Maob (pp) Hibadh",
        "shared_interaction" : "pp",
        "name" : "Maob (pp) Hibadh",
        "interaction" : "pp",
        "combined_score" : 0.414,
        "SUID" : 1245,
        "selected" : false
      },
      "selected" : false
    }, {
      "data" : {
        "id" : "2195",
        "source" : "1183",
        "target" : "225",
        "shared_name" : "Gls (pp) Glud1",
        "shared_interaction" : "pp",
        "name" : "Gls (pp) Glud1",
        "interaction" : "pp",
        "combined_score" : 0.931,
        "SUID" : 2195,
        "selected" : false
      },
      "selected" : false
    }, {
      "data" : {
        "id" : "1563",
        "source" : "1183",
        "target" : "573",
        "shared_name" : "Gls (pp) L2hgdh",
        "shared_interaction" : "pp",
        "name" : "Gls (pp) L2hgdh",
        "interaction" : "pp",
        "combined_score" : 0.8,
        "SUID" : 1563,
        "selected" : false
      },
      "selected" : false
    }, {
      "data" : {
        "id" : "1184",
        "source" : "1183",
        "target" : "967",
        "shared_name" : "Gls (pp) Ggt7",
        "shared_interaction" : "pp",
        "name" : "Gls (pp) Ggt7",
        "interaction" : "pp",
        "combined_score" : 0.835,
        "SUID" : 1184,
        "selected" : false
      },
      "selected" : false
    }, {
      "data" : {
        "id" : "1542",
        "source" : "1062",
        "target" : "977",
        "shared_name" : "Ccdc109a (pp) Letm1",
        "shared_interaction" : "pp",
        "name" : "Ccdc109a (pp) Letm1",
        "interaction" : "pp",
        "combined_score" : 0.468,
        "SUID" : 1542,
        "selected" : false
      },
      "selected" : false
    }, {
      "data" : {
        "id" : "2052",
        "source" : "976",
        "target" : "670",
        "shared_name" : "Micu1 (pp) Opa1",
        "shared_interaction" : "pp",
        "name" : "Micu1 (pp) Opa1",
        "interaction" : "pp",
        "combined_score" : 0.47,
        "SUID" : 2052,
        "selected" : false
      },
      "selected" : false
    }, {
      "data" : {
        "id" : "1063",
        "source" : "976",
        "target" : "1062",
        "shared_name" : "Micu1 (pp) Ccdc109a",
        "shared_interaction" : "pp",
        "name" : "Micu1 (pp) Ccdc109a",
        "interaction" : "pp",
        "combined_score" : 0.994,
        "SUID" : 1063,
        "selected" : false
      },
      "selected" : false
    }, {
      "data" : {
        "id" : "978",
        "source" : "976",
        "target" : "977",
        "shared_name" : "Micu1 (pp) Letm1",
        "shared_interaction" : "pp",
        "name" : "Micu1 (pp) Letm1",
        "interaction" : "pp",
        "combined_score" : 0.865,
        "SUID" : 978,
        "selected" : false
      },
      "selected" : false
    }, {
      "data" : {
        "id" : "968",
        "source" : "967",
        "target" : "225",
        "shared_name" : "Ggt7 (pp) Glud1",
        "shared_interaction" : "pp",
        "name" : "Ggt7 (pp) Glud1",
        "interaction" : "pp",
        "combined_score" : 0.83,
        "SUID" : 968,
        "selected" : false
      },
      "selected" : false
    }, {
      "data" : {
        "id" : "905",
        "source" : "904",
        "target" : "362",
        "shared_name" : "Exog (pp) Ptges2",
        "shared_interaction" : "pp",
        "name" : "Exog (pp) Ptges2",
        "interaction" : "pp",
        "combined_score" : 0.623,
        "SUID" : 905,
        "selected" : false
      },
      "selected" : false
    }, {
      "data" : {
        "id" : "1943",
        "source" : "892",
        "target" : "147",
        "shared_name" : "Abcb7 (pp) Nfu1",
        "shared_interaction" : "pp",
        "name" : "Abcb7 (pp) Nfu1",
        "interaction" : "pp",
        "combined_score" : 0.485,
        "SUID" : 1943,
        "selected" : false
      },
      "selected" : false
    }, {
      "data" : {
        "id" : "1203",
        "source" : "892",
        "target" : "129",
        "shared_name" : "Abcb7 (pp) Slc25a5",
        "shared_interaction" : "pp",
        "name" : "Abcb7 (pp) Slc25a5",
        "interaction" : "pp",
        "combined_score" : 0.416,
        "SUID" : 1203,
        "selected" : false
      },
      "selected" : false
    }, {
      "data" : {
        "id" : "1616",
        "source" : "872",
        "target" : "747",
        "shared_name" : "Rtn4 (pp) Carkd",
        "shared_interaction" : "pp",
        "name" : "Rtn4 (pp) Carkd",
        "interaction" : "pp",
        "combined_score" : 0.628,
        "SUID" : 1616,
        "selected" : false
      },
      "selected" : false
    }, {
      "data" : {
        "id" : "873",
        "source" : "872",
        "target" : "516",
        "shared_name" : "Rtn4 (pp) Rhoa",
        "shared_interaction" : "pp",
        "name" : "Rtn4 (pp) Rhoa",
        "interaction" : "pp",
        "combined_score" : 0.961,
        "SUID" : 873,
        "selected" : false
      },
      "selected" : false
    }, {
      "data" : {
        "id" : "1056",
        "source" : "833",
        "target" : "516",
        "shared_name" : "Slc9a3r1 (pp) Rhoa",
        "shared_interaction" : "pp",
        "name" : "Slc9a3r1 (pp) Rhoa",
        "interaction" : "pp",
        "combined_score" : 0.478,
        "SUID" : 1056,
        "selected" : false
      },
      "selected" : false
    }, {
      "data" : {
        "id" : "834",
        "source" : "832",
        "target" : "833",
        "shared_name" : "Gna11 (pp) Slc9a3r1",
        "shared_interaction" : "pp",
        "name" : "Gna11 (pp) Slc9a3r1",
        "interaction" : "pp",
        "combined_score" : 0.525,
        "SUID" : 834,
        "selected" : false
      },
      "selected" : false
    }, {
      "data" : {
        "id" : "1766",
        "source" : "803",
        "target" : "188",
        "shared_name" : "Sfxn3 (pp) Cs",
        "shared_interaction" : "pp",
        "name" : "Sfxn3 (pp) Cs",
        "interaction" : "pp",
        "combined_score" : 0.471,
        "SUID" : 1766,
        "selected" : false
      },
      "selected" : false
    }, {
      "data" : {
        "id" : "2076",
        "source" : "772",
        "target" : "141",
        "shared_name" : "Phgdh (pp) Idh3b",
        "shared_interaction" : "pp",
        "name" : "Phgdh (pp) Idh3b",
        "interaction" : "pp",
        "combined_score" : 0.402,
        "SUID" : 2076,
        "selected" : false
      },
      "selected" : false
    }, {
      "data" : {
        "id" : "773",
        "source" : "772",
        "target" : "208",
        "shared_name" : "Phgdh (pp) Pgam1",
        "shared_interaction" : "pp",
        "name" : "Phgdh (pp) Pgam1",
        "interaction" : "pp",
        "combined_score" : 0.922,
        "SUID" : 773,
        "selected" : false
      },
      "selected" : false
    }, {
      "data" : {
        "id" : "1565",
        "source" : "693",
        "target" : "112",
        "shared_name" : "Acadl (pp) Etfb",
        "shared_interaction" : "pp",
        "name" : "Acadl (pp) Etfb",
        "interaction" : "pp",
        "combined_score" : 0.467,
        "SUID" : 1565,
        "selected" : false
      },
      "selected" : false
    }, {
      "data" : {
        "id" : "1476",
        "source" : "693",
        "target" : "268",
        "shared_name" : "Acadl (pp) Echs1",
        "shared_interaction" : "pp",
        "name" : "Acadl (pp) Echs1",
        "interaction" : "pp",
        "combined_score" : 0.957,
        "SUID" : 1476,
        "selected" : false
      },
      "selected" : false
    }, {
      "data" : {
        "id" : "1118",
        "source" : "693",
        "target" : "429",
        "shared_name" : "Acadl (pp) Mccc2",
        "shared_interaction" : "pp",
        "name" : "Acadl (pp) Mccc2",
        "interaction" : "pp",
        "combined_score" : 0.636,
        "SUID" : 1118,
        "selected" : false
      },
      "selected" : false
    }, {
      "data" : {
        "id" : "770",
        "source" : "693",
        "target" : "177",
        "shared_name" : "Acadl (pp) Hadhb",
        "shared_interaction" : "pp",
        "name" : "Acadl (pp) Hadhb",
        "interaction" : "pp",
        "combined_score" : 0.981,
        "SUID" : 770,
        "selected" : false
      },
      "selected" : false
    }, {
      "data" : {
        "id" : "2246",
        "source" : "670",
        "target" : "977",
        "shared_name" : "Opa1 (pp) Letm1",
        "shared_interaction" : "pp",
        "name" : "Opa1 (pp) Letm1",
        "interaction" : "pp",
        "combined_score" : 0.495,
        "SUID" : 2246,
        "selected" : false
      },
      "selected" : false
    }, {
      "data" : {
        "id" : "2140",
        "source" : "670",
        "target" : "309",
        "shared_name" : "Opa1 (pp) Phb2",
        "shared_interaction" : "pp",
        "name" : "Opa1 (pp) Phb2",
        "interaction" : "pp",
        "combined_score" : 0.425,
        "SUID" : 2140,
        "selected" : false
      },
      "selected" : false
    }, {
      "data" : {
        "id" : "2235",
        "source" : "669",
        "target" : "562",
        "shared_name" : "Opa3 (pp) Tmem126a",
        "shared_interaction" : "pp",
        "name" : "Opa3 (pp) Tmem126a",
        "interaction" : "pp",
        "combined_score" : 0.472,
        "SUID" : 2235,
        "selected" : false
      },
      "selected" : false
    }, {
      "data" : {
        "id" : "671",
        "source" : "669",
        "target" : "670",
        "shared_name" : "Opa3 (pp) Opa1",
        "shared_interaction" : "pp",
        "name" : "Opa3 (pp) Opa1",
        "interaction" : "pp",
        "combined_score" : 0.555,
        "SUID" : 671,
        "selected" : false
      },
      "selected" : false
    }, {
      "data" : {
        "id" : "1502",
        "source" : "634",
        "target" : "175",
        "shared_name" : "Aars2 (pp) Acad9",
        "shared_interaction" : "pp",
        "name" : "Aars2 (pp) Acad9",
        "interaction" : "pp",
        "combined_score" : 0.616,
        "SUID" : 1502,
        "selected" : false
      },
      "selected" : false
    }, {
      "data" : {
        "id" : "1253",
        "source" : "625",
        "target" : "125",
        "shared_name" : "Samm50 (pp) Timm13",
        "shared_interaction" : "pp",
        "name" : "Samm50 (pp) Timm13",
        "interaction" : "pp",
        "combined_score" : 0.529,
        "SUID" : 1253,
        "selected" : false
      },
      "selected" : false
    }, {
      "data" : {
        "id" : "1130",
        "source" : "625",
        "target" : "420",
        "shared_name" : "Samm50 (pp) Tomm22",
        "shared_interaction" : "pp",
        "name" : "Samm50 (pp) Tomm22",
        "interaction" : "pp",
        "combined_score" : 0.975,
        "SUID" : 1130,
        "selected" : false
      },
      "selected" : false
    }, {
      "data" : {
        "id" : "926",
        "source" : "625",
        "target" : "156",
        "shared_name" : "Samm50 (pp) Ndufs3",
        "shared_interaction" : "pp",
        "name" : "Samm50 (pp) Ndufs3",
        "interaction" : "pp",
        "combined_score" : 0.693,
        "SUID" : 926,
        "selected" : false
      },
      "selected" : false
    }, {
      "data" : {
        "id" : "1860",
        "source" : "586",
        "target" : "188",
        "shared_name" : "Tkt (pp) Cs",
        "shared_interaction" : "pp",
        "name" : "Tkt (pp) Cs",
        "interaction" : "pp",
        "combined_score" : 0.419,
        "SUID" : 1860,
        "selected" : false
      },
      "selected" : false
    }, {
      "data" : {
        "id" : "950",
        "source" : "586",
        "target" : "208",
        "shared_name" : "Tkt (pp) Pgam1",
        "shared_interaction" : "pp",
        "name" : "Tkt (pp) Pgam1",
        "interaction" : "pp",
        "combined_score" : 0.859,
        "SUID" : 950,
        "selected" : false
      },
      "selected" : false
    }, {
      "data" : {
        "id" : "797",
        "source" : "586",
        "target" : "82",
        "shared_name" : "Tkt (pp) Pdhb",
        "shared_interaction" : "pp",
        "name" : "Tkt (pp) Pdhb",
        "interaction" : "pp",
        "combined_score" : 0.847,
        "SUID" : 797,
        "selected" : false
      },
      "selected" : false
    }, {
      "data" : {
        "id" : "2187",
        "source" : "583",
        "target" : "394",
        "shared_name" : "Kars (pp) Bcs1l",
        "shared_interaction" : "pp",
        "name" : "Kars (pp) Bcs1l",
        "interaction" : "pp",
        "combined_score" : 0.58,
        "SUID" : 2187,
        "selected" : false
      },
      "selected" : false
    }, {
      "data" : {
        "id" : "1865",
        "source" : "583",
        "target" : "93",
        "shared_name" : "Kars (pp) Eno1",
        "shared_interaction" : "pp",
        "name" : "Kars (pp) Eno1",
        "interaction" : "pp",
        "combined_score" : 0.502,
        "SUID" : 1865,
        "selected" : false
      },
      "selected" : false
    }, {
      "data" : {
        "id" : "1846",
        "source" : "583",
        "target" : "220",
        "shared_name" : "Kars (pp) Tsfm",
        "shared_interaction" : "pp",
        "name" : "Kars (pp) Tsfm",
        "interaction" : "pp",
        "combined_score" : 0.43,
        "SUID" : 1846,
        "selected" : false
      },
      "selected" : false
    }, {
      "data" : {
        "id" : "1809",
        "source" : "583",
        "target" : "625",
        "shared_name" : "Kars (pp) Samm50",
        "shared_interaction" : "pp",
        "name" : "Kars (pp) Samm50",
        "interaction" : "pp",
        "combined_score" : 0.454,
        "SUID" : 1809,
        "selected" : false
      },
      "selected" : false
    }, {
      "data" : {
        "id" : "1628",
        "source" : "583",
        "target" : "107",
        "shared_name" : "Kars (pp) Iars2",
        "shared_interaction" : "pp",
        "name" : "Kars (pp) Iars2",
        "interaction" : "pp",
        "combined_score" : 0.667,
        "SUID" : 1628,
        "selected" : false
      },
      "selected" : false
    }, {
      "data" : {
        "id" : "889",
        "source" : "583",
        "target" : "348",
        "shared_name" : "Kars (pp) Pkm",
        "shared_interaction" : "pp",
        "name" : "Kars (pp) Pkm",
        "interaction" : "pp",
        "combined_score" : 0.485,
        "SUID" : 889,
        "selected" : false
      },
      "selected" : false
    }, {
      "data" : {
        "id" : "685",
        "source" : "583",
        "target" : "483",
        "shared_name" : "Kars (pp) Uba1",
        "shared_interaction" : "pp",
        "name" : "Kars (pp) Uba1",
        "interaction" : "pp",
        "combined_score" : 0.712,
        "SUID" : 685,
        "selected" : false
      },
      "selected" : false
    }, {
      "data" : {
        "id" : "642",
        "source" : "583",
        "target" : "221",
        "shared_name" : "Kars (pp) Hspd1",
        "shared_interaction" : "pp",
        "name" : "Kars (pp) Hspd1",
        "interaction" : "pp",
        "combined_score" : 0.454,
        "SUID" : 642,
        "selected" : false
      },
      "selected" : false
    }, {
      "data" : {
        "id" : "635",
        "source" : "583",
        "target" : "634",
        "shared_name" : "Kars (pp) Aars2",
        "shared_interaction" : "pp",
        "name" : "Kars (pp) Aars2",
        "interaction" : "pp",
        "combined_score" : 0.506,
        "SUID" : 635,
        "selected" : false
      },
      "selected" : false
    }, {
      "data" : {
        "id" : "584",
        "source" : "583",
        "target" : "139",
        "shared_name" : "Kars (pp) Mrpl12",
        "shared_interaction" : "pp",
        "name" : "Kars (pp) Mrpl12",
        "interaction" : "pp",
        "combined_score" : 0.425,
        "SUID" : 584,
        "selected" : false
      },
      "selected" : false
    }, {
      "data" : {
        "id" : "1288",
        "source" : "562",
        "target" : "306",
        "shared_name" : "Tmem126a (pp) Mrpl40",
        "shared_interaction" : "pp",
        "name" : "Tmem126a (pp) Mrpl40",
        "interaction" : "pp",
        "combined_score" : 0.433,
        "SUID" : 1288,
        "selected" : false
      },
      "selected" : false
    }, {
      "data" : {
        "id" : "721",
        "source" : "562",
        "target" : "237",
        "shared_name" : "Tmem126a (pp) Atp5b",
        "shared_interaction" : "pp",
        "name" : "Tmem126a (pp) Atp5b",
        "interaction" : "pp",
        "combined_score" : 0.42,
        "SUID" : 721,
        "selected" : false
      },
      "selected" : false
    }, {
      "data" : {
        "id" : "2239",
        "source" : "527",
        "target" : "204",
        "shared_name" : "Gm10250 (pp) Uqcrfs1",
        "shared_interaction" : "pp",
        "name" : "Gm10250 (pp) Uqcrfs1",
        "interaction" : "pp",
        "combined_score" : 0.529,
        "SUID" : 2239,
        "selected" : false
      },
      "selected" : false
    }, {
      "data" : {
        "id" : "2180",
        "source" : "527",
        "target" : "232",
        "shared_name" : "Gm10250 (pp) Ndufs8",
        "shared_interaction" : "pp",
        "name" : "Gm10250 (pp) Ndufs8",
        "interaction" : "pp",
        "combined_score" : 0.693,
        "SUID" : 2180,
        "selected" : false
      },
      "selected" : false
    }, {
      "data" : {
        "id" : "2081",
        "source" : "527",
        "target" : "179",
        "shared_name" : "Gm10250 (pp) Atp5j",
        "shared_interaction" : "pp",
        "name" : "Gm10250 (pp) Atp5j",
        "interaction" : "pp",
        "combined_score" : 0.991,
        "SUID" : 2081,
        "selected" : false
      },
      "selected" : false
    }, {
      "data" : {
        "id" : "2054",
        "source" : "527",
        "target" : "150",
        "shared_name" : "Gm10250 (pp) Uqcrq",
        "shared_interaction" : "pp",
        "name" : "Gm10250 (pp) Uqcrq",
        "interaction" : "pp",
        "combined_score" : 0.831,
        "SUID" : 2054,
        "selected" : false
      },
      "selected" : false
    }, {
      "data" : {
        "id" : "1907",
        "source" : "527",
        "target" : "161",
        "shared_name" : "Gm10250 (pp) Ndufa9",
        "shared_interaction" : "pp",
        "name" : "Gm10250 (pp) Ndufa9",
        "interaction" : "pp",
        "combined_score" : 0.461,
        "SUID" : 1907,
        "selected" : false
      },
      "selected" : false
    }, {
      "data" : {
        "id" : "1810",
        "source" : "527",
        "target" : "156",
        "shared_name" : "Gm10250 (pp) Ndufs3",
        "shared_interaction" : "pp",
        "name" : "Gm10250 (pp) Ndufs3",
        "interaction" : "pp",
        "combined_score" : 0.795,
        "SUID" : 1810,
        "selected" : false
      },
      "selected" : false
    }, {
      "data" : {
        "id" : "1673",
        "source" : "527",
        "target" : "81",
        "shared_name" : "Gm10250 (pp) Ndufa10",
        "shared_interaction" : "pp",
        "name" : "Gm10250 (pp) Ndufa10",
        "interaction" : "pp",
        "combined_score" : 0.499,
        "SUID" : 1673,
        "selected" : false
      },
      "selected" : false
    }, {
      "data" : {
        "id" : "1663",
        "source" : "527",
        "target" : "195",
        "shared_name" : "Gm10250 (pp) Ndufa5",
        "shared_interaction" : "pp",
        "name" : "Gm10250 (pp) Ndufa5",
        "interaction" : "pp",
        "combined_score" : 0.478,
        "SUID" : 1663,
        "selected" : false
      },
      "selected" : false
    }, {
      "data" : {
        "id" : "1584",
        "source" : "527",
        "target" : "124",
        "shared_name" : "Gm10250 (pp) Atp5o",
        "shared_interaction" : "pp",
        "name" : "Gm10250 (pp) Atp5o",
        "interaction" : "pp",
        "combined_score" : 0.996,
        "SUID" : 1584,
        "selected" : false
      },
      "selected" : false
    }, {
      "data" : {
        "id" : "1523",
        "source" : "527",
        "target" : "169",
        "shared_name" : "Gm10250 (pp) Ndufb8",
        "shared_interaction" : "pp",
        "name" : "Gm10250 (pp) Ndufb8",
        "interaction" : "pp",
        "combined_score" : 0.647,
        "SUID" : 1523,
        "selected" : false
      },
      "selected" : false
    }, {
      "data" : {
        "id" : "1426",
        "source" : "527",
        "target" : "282",
        "shared_name" : "Gm10250 (pp) Ndufb9",
        "shared_interaction" : "pp",
        "name" : "Gm10250 (pp) Ndufb9",
        "interaction" : "pp",
        "combined_score" : 0.738,
        "SUID" : 1426,
        "selected" : false
      },
      "selected" : false
    }, {
      "data" : {
        "id" : "1403",
        "source" : "527",
        "target" : "256",
        "shared_name" : "Gm10250 (pp) Cox4i1",
        "shared_interaction" : "pp",
        "name" : "Gm10250 (pp) Cox4i1",
        "interaction" : "pp",
        "combined_score" : 0.495,
        "SUID" : 1403,
        "selected" : false
      },
      "selected" : false
    }, {
      "data" : {
        "id" : "1389",
        "source" : "527",
        "target" : "84",
        "shared_name" : "Gm10250 (pp) Suclg1",
        "shared_interaction" : "pp",
        "name" : "Gm10250 (pp) Suclg1",
        "interaction" : "pp",
        "combined_score" : 0.507,
        "SUID" : 1389,
        "selected" : false
      },
      "selected" : false
    }, {
      "data" : {
        "id" : "1357",
        "source" : "527",
        "target" : "355",
        "shared_name" : "Gm10250 (pp) Gm10053",
        "shared_interaction" : "pp",
        "name" : "Gm10250 (pp) Gm10053",
        "interaction" : "pp",
        "combined_score" : 0.548,
        "SUID" : 1357,
        "selected" : false
      },
      "selected" : false
    }, {
      "data" : {
        "id" : "1293",
        "source" : "527",
        "target" : "104",
        "shared_name" : "Gm10250 (pp) Ndufs2",
        "shared_interaction" : "pp",
        "name" : "Gm10250 (pp) Ndufs2",
        "interaction" : "pp",
        "combined_score" : 0.662,
        "SUID" : 1293,
        "selected" : false
      },
      "selected" : false
    }, {
      "data" : {
        "id" : "1226",
        "source" : "527",
        "target" : "152",
        "shared_name" : "Gm10250 (pp) Cox6b1",
        "shared_interaction" : "pp",
        "name" : "Gm10250 (pp) Cox6b1",
        "interaction" : "pp",
        "combined_score" : 0.745,
        "SUID" : 1226,
        "selected" : false
      },
      "selected" : false
    }, {
      "data" : {
        "id" : "1186",
        "source" : "527",
        "target" : "117",
        "shared_name" : "Gm10250 (pp) Uqcrc2",
        "shared_interaction" : "pp",
        "name" : "Gm10250 (pp) Uqcrc2",
        "interaction" : "pp",
        "combined_score" : 0.709,
        "SUID" : 1186,
        "selected" : false
      },
      "selected" : false
    }, {
      "data" : {
        "id" : "918",
        "source" : "527",
        "target" : "85",
        "shared_name" : "Gm10250 (pp) Cox5a",
        "shared_interaction" : "pp",
        "name" : "Gm10250 (pp) Cox5a",
        "interaction" : "pp",
        "combined_score" : 0.902,
        "SUID" : 918,
        "selected" : false
      },
      "selected" : false
    }, {
      "data" : {
        "id" : "849",
        "source" : "527",
        "target" : "79",
        "shared_name" : "Gm10250 (pp) Mdh2",
        "shared_interaction" : "pp",
        "name" : "Gm10250 (pp) Mdh2",
        "interaction" : "pp",
        "combined_score" : 0.562,
        "SUID" : 849,
        "selected" : false
      },
      "selected" : false
    }, {
      "data" : {
        "id" : "795",
        "source" : "527",
        "target" : "101",
        "shared_name" : "Gm10250 (pp) Ndufa8",
        "shared_interaction" : "pp",
        "name" : "Gm10250 (pp) Ndufa8",
        "interaction" : "pp",
        "combined_score" : 0.696,
        "SUID" : 795,
        "selected" : false
      },
      "selected" : false
    }, {
      "data" : {
        "id" : "781",
        "source" : "527",
        "target" : "168",
        "shared_name" : "Gm10250 (pp) Cox5b",
        "shared_interaction" : "pp",
        "name" : "Gm10250 (pp) Cox5b",
        "interaction" : "pp",
        "combined_score" : 0.846,
        "SUID" : 781,
        "selected" : false
      },
      "selected" : false
    }, {
      "data" : {
        "id" : "650",
        "source" : "527",
        "target" : "153",
        "shared_name" : "Gm10250 (pp) Atp5k",
        "shared_interaction" : "pp",
        "name" : "Gm10250 (pp) Atp5k",
        "interaction" : "pp",
        "combined_score" : 0.957,
        "SUID" : 650,
        "selected" : false
      },
      "selected" : false
    }, {
      "data" : {
        "id" : "621",
        "source" : "527",
        "target" : "142",
        "shared_name" : "Gm10250 (pp) Atp5a1",
        "shared_interaction" : "pp",
        "name" : "Gm10250 (pp) Atp5a1",
        "interaction" : "pp",
        "combined_score" : 0.98,
        "SUID" : 621,
        "selected" : false
      },
      "selected" : false
    }, {
      "data" : {
        "id" : "615",
        "source" : "527",
        "target" : "237",
        "shared_name" : "Gm10250 (pp) Atp5b",
        "shared_interaction" : "pp",
        "name" : "Gm10250 (pp) Atp5b",
        "interaction" : "pp",
        "combined_score" : 0.997,
        "SUID" : 615,
        "selected" : false
      },
      "selected" : false
    }, {
      "data" : {
        "id" : "564",
        "source" : "527",
        "target" : "132",
        "shared_name" : "Gm10250 (pp) Cyc1",
        "shared_interaction" : "pp",
        "name" : "Gm10250 (pp) Cyc1",
        "interaction" : "pp",
        "combined_score" : 0.691,
        "SUID" : 564,
        "selected" : false
      },
      "selected" : false
    }, {
      "data" : {
        "id" : "540",
        "source" : "527",
        "target" : "113",
        "shared_name" : "Gm10250 (pp) Atp5d",
        "shared_interaction" : "pp",
        "name" : "Gm10250 (pp) Atp5d",
        "interaction" : "pp",
        "combined_score" : 0.995,
        "SUID" : 540,
        "selected" : false
      },
      "selected" : false
    }, {
      "data" : {
        "id" : "536",
        "source" : "527",
        "target" : "201",
        "shared_name" : "Gm10250 (pp) Ndufa6",
        "shared_interaction" : "pp",
        "name" : "Gm10250 (pp) Ndufa6",
        "interaction" : "pp",
        "combined_score" : 0.768,
        "SUID" : 536,
        "selected" : false
      },
      "selected" : false
    }, {
      "data" : {
        "id" : "528",
        "source" : "527",
        "target" : "73",
        "shared_name" : "Gm10250 (pp) Ndufb10",
        "shared_interaction" : "pp",
        "name" : "Gm10250 (pp) Ndufb10",
        "interaction" : "pp",
        "combined_score" : 0.751,
        "SUID" : 528,
        "selected" : false
      },
      "selected" : false
    }, {
      "data" : {
        "id" : "1688",
        "source" : "515",
        "target" : "832",
        "shared_name" : "Gnai2 (pp) Gna11",
        "shared_interaction" : "pp",
        "name" : "Gnai2 (pp) Gna11",
        "interaction" : "pp",
        "combined_score" : 0.747,
        "SUID" : 1688,
        "selected" : false
      },
      "selected" : false
    }, {
      "data" : {
        "id" : "517",
        "source" : "515",
        "target" : "516",
        "shared_name" : "Gnai2 (pp) Rhoa",
        "shared_interaction" : "pp",
        "name" : "Gnai2 (pp) Rhoa",
        "interaction" : "pp",
        "combined_score" : 0.628,
        "SUID" : 517,
        "selected" : false
      },
      "selected" : false
    }, {
      "data" : {
        "id" : "2086",
        "source" : "510",
        "target" : "125",
        "shared_name" : "Timm50 (pp) Timm13",
        "shared_interaction" : "pp",
        "name" : "Timm50 (pp) Timm13",
        "interaction" : "pp",
        "combined_score" : 0.636,
        "SUID" : 2086,
        "selected" : false
      },
      "selected" : false
    }, {
      "data" : {
        "id" : "2049",
        "source" : "510",
        "target" : "420",
        "shared_name" : "Timm50 (pp) Tomm22",
        "shared_interaction" : "pp",
        "name" : "Timm50 (pp) Tomm22",
        "interaction" : "pp",
        "combined_score" : 0.992,
        "SUID" : 2049,
        "selected" : false
      },
      "selected" : false
    }, {
      "data" : {
        "id" : "1772",
        "source" : "510",
        "target" : "421",
        "shared_name" : "Timm50 (pp) Timm9",
        "shared_interaction" : "pp",
        "name" : "Timm50 (pp) Timm9",
        "interaction" : "pp",
        "combined_score" : 0.55,
        "SUID" : 1772,
        "selected" : false
      },
      "selected" : false
    }, {
      "data" : {
        "id" : "1753",
        "source" : "510",
        "target" : "139",
        "shared_name" : "Timm50 (pp) Mrpl12",
        "shared_interaction" : "pp",
        "name" : "Timm50 (pp) Mrpl12",
        "interaction" : "pp",
        "combined_score" : 0.65,
        "SUID" : 1753,
        "selected" : false
      },
      "selected" : false
    }, {
      "data" : {
        "id" : "1422",
        "source" : "510",
        "target" : "204",
        "shared_name" : "Timm50 (pp) Uqcrfs1",
        "shared_interaction" : "pp",
        "name" : "Timm50 (pp) Uqcrfs1",
        "interaction" : "pp",
        "combined_score" : 0.42,
        "SUID" : 1422,
        "selected" : false
      },
      "selected" : false
    }, {
      "data" : {
        "id" : "1147",
        "source" : "510",
        "target" : "129",
        "shared_name" : "Timm50 (pp) Slc25a5",
        "shared_interaction" : "pp",
        "name" : "Timm50 (pp) Slc25a5",
        "interaction" : "pp",
        "combined_score" : 0.532,
        "SUID" : 1147,
        "selected" : false
      },
      "selected" : false
    }, {
      "data" : {
        "id" : "804",
        "source" : "510",
        "target" : "803",
        "shared_name" : "Timm50 (pp) Sfxn3",
        "shared_interaction" : "pp",
        "name" : "Timm50 (pp) Sfxn3",
        "interaction" : "pp",
        "combined_score" : 0.61,
        "SUID" : 804,
        "selected" : false
      },
      "selected" : false
    }, {
      "data" : {
        "id" : "632",
        "source" : "510",
        "target" : "631",
        "shared_name" : "Timm50 (pp) Sfxn1",
        "shared_interaction" : "pp",
        "name" : "Timm50 (pp) Sfxn1",
        "interaction" : "pp",
        "combined_score" : 0.588,
        "SUID" : 632,
        "selected" : false
      },
      "selected" : false
    }, {
      "data" : {
        "id" : "511",
        "source" : "510",
        "target" : "78",
        "shared_name" : "Timm50 (pp) Slc25a4",
        "shared_interaction" : "pp",
        "name" : "Timm50 (pp) Slc25a4",
        "interaction" : "pp",
        "combined_score" : 0.532,
        "SUID" : 511,
        "selected" : false
      },
      "selected" : false
    }, {
      "data" : {
        "id" : "2199",
        "source" : "508",
        "target" : "113",
        "shared_name" : "Prdx3 (pp) Atp5d",
        "shared_interaction" : "pp",
        "name" : "Prdx3 (pp) Atp5d",
        "interaction" : "pp",
        "combined_score" : 0.409,
        "SUID" : 2199,
        "selected" : false
      },
      "selected" : false
    }, {
      "data" : {
        "id" : "1947",
        "source" : "508",
        "target" : "124",
        "shared_name" : "Prdx3 (pp) Atp5o",
        "shared_interaction" : "pp",
        "name" : "Prdx3 (pp) Atp5o",
        "interaction" : "pp",
        "combined_score" : 0.515,
        "SUID" : 1947,
        "selected" : false
      },
      "selected" : false
    }, {
      "data" : {
        "id" : "1804",
        "source" : "508",
        "target" : "166",
        "shared_name" : "Prdx3 (pp) Aco2",
        "shared_interaction" : "pp",
        "name" : "Prdx3 (pp) Aco2",
        "interaction" : "pp",
        "combined_score" : 0.503,
        "SUID" : 1804,
        "selected" : false
      },
      "selected" : false
    }, {
      "data" : {
        "id" : "1547",
        "source" : "508",
        "target" : "104",
        "shared_name" : "Prdx3 (pp) Ndufs2",
        "shared_interaction" : "pp",
        "name" : "Prdx3 (pp) Ndufs2",
        "interaction" : "pp",
        "combined_score" : 0.63,
        "SUID" : 1547,
        "selected" : false
      },
      "selected" : false
    }, {
      "data" : {
        "id" : "1050",
        "source" : "508",
        "target" : "293",
        "shared_name" : "Prdx3 (pp) Sod2",
        "shared_interaction" : "pp",
        "name" : "Prdx3 (pp) Sod2",
        "interaction" : "pp",
        "combined_score" : 0.785,
        "SUID" : 1050,
        "selected" : false
      },
      "selected" : false
    }, {
      "data" : {
        "id" : "985",
        "source" : "508",
        "target" : "156",
        "shared_name" : "Prdx3 (pp) Ndufs3",
        "shared_interaction" : "pp",
        "name" : "Prdx3 (pp) Ndufs3",
        "interaction" : "pp",
        "combined_score" : 0.452,
        "SUID" : 985,
        "selected" : false
      },
      "selected" : false
    }, {
      "data" : {
        "id" : "830",
        "source" : "508",
        "target" : "208",
        "shared_name" : "Prdx3 (pp) Pgam1",
        "shared_interaction" : "pp",
        "name" : "Prdx3 (pp) Pgam1",
        "interaction" : "pp",
        "combined_score" : 0.465,
        "SUID" : 830,
        "selected" : false
      },
      "selected" : false
    }, {
      "data" : {
        "id" : "686",
        "source" : "508",
        "target" : "188",
        "shared_name" : "Prdx3 (pp) Cs",
        "shared_interaction" : "pp",
        "name" : "Prdx3 (pp) Cs",
        "interaction" : "pp",
        "combined_score" : 0.41,
        "SUID" : 686,
        "selected" : false
      },
      "selected" : false
    }, {
      "data" : {
        "id" : "605",
        "source" : "508",
        "target" : "132",
        "shared_name" : "Prdx3 (pp) Cyc1",
        "shared_interaction" : "pp",
        "name" : "Prdx3 (pp) Cyc1",
        "interaction" : "pp",
        "combined_score" : 0.423,
        "SUID" : 605,
        "selected" : false
      },
      "selected" : false
    }, {
      "data" : {
        "id" : "509",
        "source" : "508",
        "target" : "179",
        "shared_name" : "Prdx3 (pp) Atp5j",
        "shared_interaction" : "pp",
        "name" : "Prdx3 (pp) Atp5j",
        "interaction" : "pp",
        "combined_score" : 0.523,
        "SUID" : 509,
        "selected" : false
      },
      "selected" : false
    }, {
      "data" : {
        "id" : "2119",
        "source" : "496",
        "target" : "93",
        "shared_name" : "Eif4a1 (pp) Eno1",
        "shared_interaction" : "pp",
        "name" : "Eif4a1 (pp) Eno1",
        "interaction" : "pp",
        "combined_score" : 0.422,
        "SUID" : 2119,
        "selected" : false
      },
      "selected" : false
    }, {
      "data" : {
        "id" : "1697",
        "source" : "496",
        "target" : "583",
        "shared_name" : "Eif4a1 (pp) Kars",
        "shared_interaction" : "pp",
        "name" : "Eif4a1 (pp) Kars",
        "interaction" : "pp",
        "combined_score" : 0.416,
        "SUID" : 1697,
        "selected" : false
      },
      "selected" : false
    }, {
      "data" : {
        "id" : "1644",
        "source" : "496",
        "target" : "459",
        "shared_name" : "Eif4a1 (pp) Rplp0",
        "shared_interaction" : "pp",
        "name" : "Eif4a1 (pp) Rplp0",
        "interaction" : "pp",
        "combined_score" : 0.431,
        "SUID" : 1644,
        "selected" : false
      },
      "selected" : false
    }, {
      "data" : {
        "id" : "530",
        "source" : "496",
        "target" : "221",
        "shared_name" : "Eif4a1 (pp) Hspd1",
        "shared_interaction" : "pp",
        "name" : "Eif4a1 (pp) Hspd1",
        "interaction" : "pp",
        "combined_score" : 0.464,
        "SUID" : 530,
        "selected" : false
      },
      "selected" : false
    }, {
      "data" : {
        "id" : "497",
        "source" : "496",
        "target" : "389",
        "shared_name" : "Eif4a1 (pp) Eef1a1",
        "shared_interaction" : "pp",
        "name" : "Eif4a1 (pp) Eef1a1",
        "interaction" : "pp",
        "combined_score" : 0.651,
        "SUID" : 497,
        "selected" : false
      },
      "selected" : false
    }, {
      "data" : {
        "id" : "1622",
        "source" : "482",
        "target" : "221",
        "shared_name" : "Vcp (pp) Hspd1",
        "shared_interaction" : "pp",
        "name" : "Vcp (pp) Hspd1",
        "interaction" : "pp",
        "combined_score" : 0.425,
        "SUID" : 1622,
        "selected" : false
      },
      "selected" : false
    }, {
      "data" : {
        "id" : "484",
        "source" : "482",
        "target" : "483",
        "shared_name" : "Vcp (pp) Uba1",
        "shared_interaction" : "pp",
        "name" : "Vcp (pp) Uba1",
        "interaction" : "pp",
        "combined_score" : 0.692,
        "SUID" : 484,
        "selected" : false
      },
      "selected" : false
    }, {
      "data" : {
        "id" : "932",
        "source" : "470",
        "target" : "516",
        "shared_name" : "Rhot1 (pp) Rhoa",
        "shared_interaction" : "pp",
        "name" : "Rhot1 (pp) Rhoa",
        "interaction" : "pp",
        "combined_score" : 0.909,
        "SUID" : 932,
        "selected" : false
      },
      "selected" : false
    }, {
      "data" : {
        "id" : "479",
        "source" : "470",
        "target" : "309",
        "shared_name" : "Rhot1 (pp) Phb2",
        "shared_interaction" : "pp",
        "name" : "Rhot1 (pp) Phb2",
        "interaction" : "pp",
        "combined_score" : 0.424,
        "SUID" : 479,
        "selected" : false
      },
      "selected" : false
    }, {
      "data" : {
        "id" : "2242",
        "source" : "459",
        "target" : "182",
        "shared_name" : "Rplp0 (pp) Tubb5",
        "shared_interaction" : "pp",
        "name" : "Rplp0 (pp) Tubb5",
        "interaction" : "pp",
        "combined_score" : 0.502,
        "SUID" : 2242,
        "selected" : false
      },
      "selected" : false
    }, {
      "data" : {
        "id" : "1906",
        "source" : "459",
        "target" : "199",
        "shared_name" : "Rplp0 (pp) Pdhx",
        "shared_interaction" : "pp",
        "name" : "Rplp0 (pp) Pdhx",
        "interaction" : "pp",
        "combined_score" : 0.407,
        "SUID" : 1906,
        "selected" : false
      },
      "selected" : false
    }, {
      "data" : {
        "id" : "1858",
        "source" : "459",
        "target" : "256",
        "shared_name" : "Rplp0 (pp) Cox4i1",
        "shared_interaction" : "pp",
        "name" : "Rplp0 (pp) Cox4i1",
        "interaction" : "pp",
        "combined_score" : 0.439,
        "SUID" : 1858,
        "selected" : false
      },
      "selected" : false
    }, {
      "data" : {
        "id" : "1856",
        "source" : "459",
        "target" : "389",
        "shared_name" : "Rplp0 (pp) Eef1a1",
        "shared_interaction" : "pp",
        "name" : "Rplp0 (pp) Eef1a1",
        "interaction" : "pp",
        "combined_score" : 0.99,
        "SUID" : 1856,
        "selected" : false
      },
      "selected" : false
    }, {
      "data" : {
        "id" : "1743",
        "source" : "459",
        "target" : "221",
        "shared_name" : "Rplp0 (pp) Hspd1",
        "shared_interaction" : "pp",
        "name" : "Rplp0 (pp) Hspd1",
        "interaction" : "pp",
        "combined_score" : 0.413,
        "SUID" : 1743,
        "selected" : false
      },
      "selected" : false
    }, {
      "data" : {
        "id" : "1702",
        "source" : "459",
        "target" : "110",
        "shared_name" : "Rplp0 (pp) Mrpl1",
        "shared_interaction" : "pp",
        "name" : "Rplp0 (pp) Mrpl1",
        "interaction" : "pp",
        "combined_score" : 0.975,
        "SUID" : 1702,
        "selected" : false
      },
      "selected" : false
    }, {
      "data" : {
        "id" : "1676",
        "source" : "459",
        "target" : "208",
        "shared_name" : "Rplp0 (pp) Pgam1",
        "shared_interaction" : "pp",
        "name" : "Rplp0 (pp) Pgam1",
        "interaction" : "pp",
        "combined_score" : 0.422,
        "SUID" : 1676,
        "selected" : false
      },
      "selected" : false
    }, {
      "data" : {
        "id" : "1521",
        "source" : "459",
        "target" : "220",
        "shared_name" : "Rplp0 (pp) Tsfm",
        "shared_interaction" : "pp",
        "name" : "Rplp0 (pp) Tsfm",
        "interaction" : "pp",
        "combined_score" : 0.685,
        "SUID" : 1521,
        "selected" : false
      },
      "selected" : false
    }, {
      "data" : {
        "id" : "1520",
        "source" : "459",
        "target" : "139",
        "shared_name" : "Rplp0 (pp) Mrpl12",
        "shared_interaction" : "pp",
        "name" : "Rplp0 (pp) Mrpl12",
        "interaction" : "pp",
        "combined_score" : 0.989,
        "SUID" : 1520,
        "selected" : false
      },
      "selected" : false
    }, {
      "data" : {
        "id" : "1454",
        "source" : "459",
        "target" : "185",
        "shared_name" : "Rplp0 (pp) Pdha1",
        "shared_interaction" : "pp",
        "name" : "Rplp0 (pp) Pdha1",
        "interaction" : "pp",
        "combined_score" : 0.429,
        "SUID" : 1454,
        "selected" : false
      },
      "selected" : false
    }, {
      "data" : {
        "id" : "1430",
        "source" : "459",
        "target" : "82",
        "shared_name" : "Rplp0 (pp) Pdhb",
        "shared_interaction" : "pp",
        "name" : "Rplp0 (pp) Pdhb",
        "interaction" : "pp",
        "combined_score" : 0.436,
        "SUID" : 1430,
        "selected" : false
      },
      "selected" : false
    }, {
      "data" : {
        "id" : "1394",
        "source" : "459",
        "target" : "124",
        "shared_name" : "Rplp0 (pp) Atp5o",
        "shared_interaction" : "pp",
        "name" : "Rplp0 (pp) Atp5o",
        "interaction" : "pp",
        "combined_score" : 0.613,
        "SUID" : 1394,
        "selected" : false
      },
      "selected" : false
    }, {
      "data" : {
        "id" : "1185",
        "source" : "459",
        "target" : "142",
        "shared_name" : "Rplp0 (pp) Atp5a1",
        "shared_interaction" : "pp",
        "name" : "Rplp0 (pp) Atp5a1",
        "interaction" : "pp",
        "combined_score" : 0.63,
        "SUID" : 1185,
        "selected" : false
      },
      "selected" : false
    }, {
      "data" : {
        "id" : "1113",
        "source" : "459",
        "target" : "97",
        "shared_name" : "Rplp0 (pp) Dlat",
        "shared_interaction" : "pp",
        "name" : "Rplp0 (pp) Dlat",
        "interaction" : "pp",
        "combined_score" : 0.406,
        "SUID" : 1113,
        "selected" : false
      },
      "selected" : false
    }, {
      "data" : {
        "id" : "973",
        "source" : "459",
        "target" : "237",
        "shared_name" : "Rplp0 (pp) Atp5b",
        "shared_interaction" : "pp",
        "name" : "Rplp0 (pp) Atp5b",
        "interaction" : "pp",
        "combined_score" : 0.51,
        "SUID" : 973,
        "selected" : false
      },
      "selected" : false
    }, {
      "data" : {
        "id" : "649",
        "source" : "459",
        "target" : "93",
        "shared_name" : "Rplp0 (pp) Eno1",
        "shared_interaction" : "pp",
        "name" : "Rplp0 (pp) Eno1",
        "interaction" : "pp",
        "combined_score" : 0.498,
        "SUID" : 649,
        "selected" : false
      },
      "selected" : false
    }, {
      "data" : {
        "id" : "546",
        "source" : "459",
        "target" : "197",
        "shared_name" : "Rplp0 (pp) Sdha",
        "shared_interaction" : "pp",
        "name" : "Rplp0 (pp) Sdha",
        "interaction" : "pp",
        "combined_score" : 0.51,
        "SUID" : 546,
        "selected" : false
      },
      "selected" : false
    }, {
      "data" : {
        "id" : "460",
        "source" : "459",
        "target" : "348",
        "shared_name" : "Rplp0 (pp) Pkm",
        "shared_interaction" : "pp",
        "name" : "Rplp0 (pp) Pkm",
        "interaction" : "pp",
        "combined_score" : 0.45,
        "SUID" : 460,
        "selected" : false
      },
      "selected" : false
    }, {
      "data" : {
        "id" : "1681",
        "source" : "432",
        "target" : "300",
        "shared_name" : "H1f0 (pp) Hist2h4",
        "shared_interaction" : "pp",
        "name" : "H1f0 (pp) Hist2h4",
        "interaction" : "pp",
        "combined_score" : 0.487,
        "SUID" : 1681,
        "selected" : false
      },
      "selected" : false
    }, {
      "data" : {
        "id" : "1444",
        "source" : "432",
        "target" : "301",
        "shared_name" : "H1f0 (pp) H2afv",
        "shared_interaction" : "pp",
        "name" : "H1f0 (pp) H2afv",
        "interaction" : "pp",
        "combined_score" : 0.666,
        "SUID" : 1444,
        "selected" : false
      },
      "selected" : false
    }, {
      "data" : {
        "id" : "434",
        "source" : "432",
        "target" : "433",
        "shared_name" : "H1f0 (pp) H2afy",
        "shared_interaction" : "pp",
        "name" : "H1f0 (pp) H2afy",
        "interaction" : "pp",
        "combined_score" : 0.581,
        "SUID" : 434,
        "selected" : false
      },
      "selected" : false
    }, {
      "data" : {
        "id" : "1746",
        "source" : "429",
        "target" : "156",
        "shared_name" : "Mccc2 (pp) Ndufs3",
        "shared_interaction" : "pp",
        "name" : "Mccc2 (pp) Ndufs3",
        "interaction" : "pp",
        "combined_score" : 0.462,
        "SUID" : 1746,
        "selected" : false
      },
      "selected" : false
    }, {
      "data" : {
        "id" : "2171",
        "source" : "421",
        "target" : "125",
        "shared_name" : "Timm9 (pp) Timm13",
        "shared_interaction" : "pp",
        "name" : "Timm9 (pp) Timm13",
        "interaction" : "pp",
        "combined_score" : 0.982,
        "SUID" : 2171,
        "selected" : false
      },
      "selected" : false
    }, {
      "data" : {
        "id" : "1126",
        "source" : "421",
        "target" : "129",
        "shared_name" : "Timm9 (pp) Slc25a5",
        "shared_interaction" : "pp",
        "name" : "Timm9 (pp) Slc25a5",
        "interaction" : "pp",
        "combined_score" : 0.405,
        "SUID" : 1126,
        "selected" : false
      },
      "selected" : false
    }, {
      "data" : {
        "id" : "1744",
        "source" : "420",
        "target" : "125",
        "shared_name" : "Tomm22 (pp) Timm13",
        "shared_interaction" : "pp",
        "name" : "Tomm22 (pp) Timm13",
        "interaction" : "pp",
        "combined_score" : 0.667,
        "SUID" : 1744,
        "selected" : false
      },
      "selected" : false
    }, {
      "data" : {
        "id" : "422",
        "source" : "420",
        "target" : "421",
        "shared_name" : "Tomm22 (pp) Timm9",
        "shared_interaction" : "pp",
        "name" : "Tomm22 (pp) Timm9",
        "interaction" : "pp",
        "combined_score" : 0.542,
        "SUID" : 422,
        "selected" : false
      },
      "selected" : false
    }, {
      "data" : {
        "id" : "443",
        "source" : "411",
        "target" : "156",
        "shared_name" : "Mrps27 (pp) Ndufs3",
        "shared_interaction" : "pp",
        "name" : "Mrps27 (pp) Ndufs3",
        "interaction" : "pp",
        "combined_score" : 0.634,
        "SUID" : 443,
        "selected" : false
      },
      "selected" : false
    }, {
      "data" : {
        "id" : "1366",
        "source" : "408",
        "target" : "421",
        "shared_name" : "Tst (pp) Timm9",
        "shared_interaction" : "pp",
        "name" : "Tst (pp) Timm9",
        "interaction" : "pp",
        "combined_score" : 0.531,
        "SUID" : 1366,
        "selected" : false
      },
      "selected" : false
    }, {
      "data" : {
        "id" : "1033",
        "source" : "408",
        "target" : "127",
        "shared_name" : "Tst (pp) Got1",
        "shared_interaction" : "pp",
        "name" : "Tst (pp) Got1",
        "interaction" : "pp",
        "combined_score" : 0.946,
        "SUID" : 1033,
        "selected" : false
      },
      "selected" : false
    }, {
      "data" : {
        "id" : "409",
        "source" : "408",
        "target" : "163",
        "shared_name" : "Tst (pp) Got2",
        "shared_interaction" : "pp",
        "name" : "Tst (pp) Got2",
        "interaction" : "pp",
        "combined_score" : 0.953,
        "SUID" : 409,
        "selected" : false
      },
      "selected" : false
    }, {
      "data" : {
        "id" : "451",
        "source" : "402",
        "target" : "221",
        "shared_name" : "Dnajc11 (pp) Hspd1",
        "shared_interaction" : "pp",
        "name" : "Dnajc11 (pp) Hspd1",
        "interaction" : "pp",
        "combined_score" : 0.488,
        "SUID" : 451,
        "selected" : false
      },
      "selected" : false
    }, {
      "data" : {
        "id" : "2253",
        "source" : "394",
        "target" : "977",
        "shared_name" : "Bcs1l (pp) Letm1",
        "shared_interaction" : "pp",
        "name" : "Bcs1l (pp) Letm1",
        "interaction" : "pp",
        "combined_score" : 0.848,
        "SUID" : 2253,
        "selected" : false
      },
      "selected" : false
    }, {
      "data" : {
        "id" : "1992",
        "source" : "394",
        "target" : "634",
        "shared_name" : "Bcs1l (pp) Aars2",
        "shared_interaction" : "pp",
        "name" : "Bcs1l (pp) Aars2",
        "interaction" : "pp",
        "combined_score" : 0.75,
        "SUID" : 1992,
        "selected" : false
      },
      "selected" : false
    }, {
      "data" : {
        "id" : "1834",
        "source" : "394",
        "target" : "99",
        "shared_name" : "Bcs1l (pp) Ndufb3",
        "shared_interaction" : "pp",
        "name" : "Bcs1l (pp) Ndufb3",
        "interaction" : "pp",
        "combined_score" : 0.582,
        "SUID" : 1834,
        "selected" : false
      },
      "selected" : false
    }, {
      "data" : {
        "id" : "1780",
        "source" : "394",
        "target" : "175",
        "shared_name" : "Bcs1l (pp) Acad9",
        "shared_interaction" : "pp",
        "name" : "Bcs1l (pp) Acad9",
        "interaction" : "pp",
        "combined_score" : 0.543,
        "SUID" : 1780,
        "selected" : false
      },
      "selected" : false
    }, {
      "data" : {
        "id" : "1770",
        "source" : "394",
        "target" : "125",
        "shared_name" : "Bcs1l (pp) Timm13",
        "shared_interaction" : "pp",
        "name" : "Bcs1l (pp) Timm13",
        "interaction" : "pp",
        "combined_score" : 0.631,
        "SUID" : 1770,
        "selected" : false
      },
      "selected" : false
    }, {
      "data" : {
        "id" : "1732",
        "source" : "394",
        "target" : "309",
        "shared_name" : "Bcs1l (pp) Phb2",
        "shared_interaction" : "pp",
        "name" : "Bcs1l (pp) Phb2",
        "interaction" : "pp",
        "combined_score" : 0.508,
        "SUID" : 1732,
        "selected" : false
      },
      "selected" : false
    }, {
      "data" : {
        "id" : "1585",
        "source" : "394",
        "target" : "132",
        "shared_name" : "Bcs1l (pp) Cyc1",
        "shared_interaction" : "pp",
        "name" : "Bcs1l (pp) Cyc1",
        "interaction" : "pp",
        "combined_score" : 0.546,
        "SUID" : 1585,
        "selected" : false
      },
      "selected" : false
    }, {
      "data" : {
        "id" : "1525",
        "source" : "394",
        "target" : "211",
        "shared_name" : "Bcs1l (pp) Ndufs7",
        "shared_interaction" : "pp",
        "name" : "Bcs1l (pp) Ndufs7",
        "interaction" : "pp",
        "combined_score" : 0.493,
        "SUID" : 1525,
        "selected" : false
      },
      "selected" : false
    }, {
      "data" : {
        "id" : "1146",
        "source" : "394",
        "target" : "420",
        "shared_name" : "Bcs1l (pp) Tomm22",
        "shared_interaction" : "pp",
        "name" : "Bcs1l (pp) Tomm22",
        "interaction" : "pp",
        "combined_score" : 0.536,
        "SUID" : 1146,
        "selected" : false
      },
      "selected" : false
    }, {
      "data" : {
        "id" : "1778",
        "source" : "391",
        "target" : "175",
        "shared_name" : "Acsf2 (pp) Acad9",
        "shared_interaction" : "pp",
        "name" : "Acsf2 (pp) Acad9",
        "interaction" : "pp",
        "combined_score" : 0.492,
        "SUID" : 1778,
        "selected" : false
      },
      "selected" : false
    }, {
      "data" : {
        "id" : "748",
        "source" : "391",
        "target" : "747",
        "shared_name" : "Acsf2 (pp) Carkd",
        "shared_interaction" : "pp",
        "name" : "Acsf2 (pp) Carkd",
        "interaction" : "pp",
        "combined_score" : 0.557,
        "SUID" : 748,
        "selected" : false
      },
      "selected" : false
    }, {
      "data" : {
        "id" : "507",
        "source" : "391",
        "target" : "177",
        "shared_name" : "Acsf2 (pp) Hadhb",
        "shared_interaction" : "pp",
        "name" : "Acsf2 (pp) Hadhb",
        "interaction" : "pp",
        "combined_score" : 0.487,
        "SUID" : 507,
        "selected" : false
      },
      "selected" : false
    }, {
      "data" : {
        "id" : "393",
        "source" : "391",
        "target" : "392",
        "shared_name" : "Acsf2 (pp) Acot13",
        "shared_interaction" : "pp",
        "name" : "Acsf2 (pp) Acot13",
        "interaction" : "pp",
        "combined_score" : 0.426,
        "SUID" : 393,
        "selected" : false
      },
      "selected" : false
    }, {
      "data" : {
        "id" : "2155",
        "source" : "389",
        "target" : "482",
        "shared_name" : "Eef1a1 (pp) Vcp",
        "shared_interaction" : "pp",
        "name" : "Eef1a1 (pp) Vcp",
        "interaction" : "pp",
        "combined_score" : 0.924,
        "SUID" : 2155,
        "selected" : false
      },
      "selected" : false
    }, {
      "data" : {
        "id" : "1876",
        "source" : "389",
        "target" : "237",
        "shared_name" : "Eef1a1 (pp) Atp5b",
        "shared_interaction" : "pp",
        "name" : "Eef1a1 (pp) Atp5b",
        "interaction" : "pp",
        "combined_score" : 0.589,
        "SUID" : 1876,
        "selected" : false
      },
      "selected" : false
    }, {
      "data" : {
        "id" : "390",
        "source" : "389",
        "target" : "182",
        "shared_name" : "Eef1a1 (pp) Tubb5",
        "shared_interaction" : "pp",
        "name" : "Eef1a1 (pp) Tubb5",
        "interaction" : "pp",
        "combined_score" : 0.511,
        "SUID" : 390,
        "selected" : false
      },
      "selected" : false
    }, {
      "data" : {
        "id" : "2273",
        "source" : "385",
        "target" : "113",
        "shared_name" : "Slc25a11 (pp) Atp5d",
        "shared_interaction" : "pp",
        "name" : "Slc25a11 (pp) Atp5d",
        "interaction" : "pp",
        "combined_score" : 0.425,
        "SUID" : 2273,
        "selected" : false
      },
      "selected" : false
    }, {
      "data" : {
        "id" : "1302",
        "source" : "385",
        "target" : "208",
        "shared_name" : "Slc25a11 (pp) Pgam1",
        "shared_interaction" : "pp",
        "name" : "Slc25a11 (pp) Pgam1",
        "interaction" : "pp",
        "combined_score" : 0.567,
        "SUID" : 1302,
        "selected" : false
      },
      "selected" : false
    }, {
      "data" : {
        "id" : "1053",
        "source" : "385",
        "target" : "112",
        "shared_name" : "Slc25a11 (pp) Etfb",
        "shared_interaction" : "pp",
        "name" : "Slc25a11 (pp) Etfb",
        "interaction" : "pp",
        "combined_score" : 0.469,
        "SUID" : 1053,
        "selected" : false
      },
      "selected" : false
    }, {
      "data" : {
        "id" : "862",
        "source" : "385",
        "target" : "104",
        "shared_name" : "Slc25a11 (pp) Ndufs2",
        "shared_interaction" : "pp",
        "name" : "Slc25a11 (pp) Ndufs2",
        "interaction" : "pp",
        "combined_score" : 0.623,
        "SUID" : 862,
        "selected" : false
      },
      "selected" : false
    }, {
      "data" : {
        "id" : "848",
        "source" : "385",
        "target" : "188",
        "shared_name" : "Slc25a11 (pp) Cs",
        "shared_interaction" : "pp",
        "name" : "Slc25a11 (pp) Cs",
        "interaction" : "pp",
        "combined_score" : 0.499,
        "SUID" : 848,
        "selected" : false
      },
      "selected" : false
    }, {
      "data" : {
        "id" : "610",
        "source" : "385",
        "target" : "156",
        "shared_name" : "Slc25a11 (pp) Ndufs3",
        "shared_interaction" : "pp",
        "name" : "Slc25a11 (pp) Ndufs3",
        "interaction" : "pp",
        "combined_score" : 0.523,
        "SUID" : 610,
        "selected" : false
      },
      "selected" : false
    }, {
      "data" : {
        "id" : "1974",
        "source" : "378",
        "target" : "132",
        "shared_name" : "Dhodh (pp) Cyc1",
        "shared_interaction" : "pp",
        "name" : "Dhodh (pp) Cyc1",
        "interaction" : "pp",
        "combined_score" : 0.671,
        "SUID" : 1974,
        "selected" : false
      },
      "selected" : false
    }, {
      "data" : {
        "id" : "1292",
        "source" : "378",
        "target" : "573",
        "shared_name" : "Dhodh (pp) L2hgdh",
        "shared_interaction" : "pp",
        "name" : "Dhodh (pp) L2hgdh",
        "interaction" : "pp",
        "combined_score" : 0.478,
        "SUID" : 1292,
        "selected" : false
      },
      "selected" : false
    }, {
      "data" : {
        "id" : "871",
        "source" : "378",
        "target" : "385",
        "shared_name" : "Dhodh (pp) Slc25a11",
        "shared_interaction" : "pp",
        "name" : "Dhodh (pp) Slc25a11",
        "interaction" : "pp",
        "combined_score" : 0.44,
        "SUID" : 871,
        "selected" : false
      },
      "selected" : false
    }, {
      "data" : {
        "id" : "1490",
        "source" : "368",
        "target" : "179",
        "shared_name" : "Mrpl46 (pp) Atp5j",
        "shared_interaction" : "pp",
        "name" : "Mrpl46 (pp) Atp5j",
        "interaction" : "pp",
        "combined_score" : 0.52,
        "SUID" : 1490,
        "selected" : false
      },
      "selected" : false
    }, {
      "data" : {
        "id" : "1443",
        "source" : "368",
        "target" : "306",
        "shared_name" : "Mrpl46 (pp) Mrpl40",
        "shared_interaction" : "pp",
        "name" : "Mrpl46 (pp) Mrpl40",
        "interaction" : "pp",
        "combined_score" : 0.925,
        "SUID" : 1443,
        "selected" : false
      },
      "selected" : false
    }, {
      "data" : {
        "id" : "1096",
        "source" : "368",
        "target" : "392",
        "shared_name" : "Mrpl46 (pp) Acot13",
        "shared_interaction" : "pp",
        "name" : "Mrpl46 (pp) Acot13",
        "interaction" : "pp",
        "combined_score" : 0.508,
        "SUID" : 1096,
        "selected" : false
      },
      "selected" : false
    }, {
      "data" : {
        "id" : "1002",
        "source" : "368",
        "target" : "169",
        "shared_name" : "Mrpl46 (pp) Ndufb8",
        "shared_interaction" : "pp",
        "name" : "Mrpl46 (pp) Ndufb8",
        "interaction" : "pp",
        "combined_score" : 0.462,
        "SUID" : 1002,
        "selected" : false
      },
      "selected" : false
    }, {
      "data" : {
        "id" : "722",
        "source" : "368",
        "target" : "166",
        "shared_name" : "Mrpl46 (pp) Aco2",
        "shared_interaction" : "pp",
        "name" : "Mrpl46 (pp) Aco2",
        "interaction" : "pp",
        "combined_score" : 0.444,
        "SUID" : 722,
        "selected" : false
      },
      "selected" : false
    }, {
      "data" : {
        "id" : "2202",
        "source" : "362",
        "target" : "113",
        "shared_name" : "Ptges2 (pp) Atp5d",
        "shared_interaction" : "pp",
        "name" : "Ptges2 (pp) Atp5d",
        "interaction" : "pp",
        "combined_score" : 0.445,
        "SUID" : 2202,
        "selected" : false
      },
      "selected" : false
    }, {
      "data" : {
        "id" : "1983",
        "source" : "360",
        "target" : "234",
        "shared_name" : "Cisd1 (pp) Ndufs6",
        "shared_interaction" : "pp",
        "name" : "Cisd1 (pp) Ndufs6",
        "interaction" : "pp",
        "combined_score" : 0.461,
        "SUID" : 1983,
        "selected" : false
      },
      "selected" : false
    }, {
      "data" : {
        "id" : "1851",
        "source" : "360",
        "target" : "206",
        "shared_name" : "Cisd1 (pp) Cox7a2",
        "shared_interaction" : "pp",
        "name" : "Cisd1 (pp) Cox7a2",
        "interaction" : "pp",
        "combined_score" : 0.448,
        "SUID" : 1851,
        "selected" : false
      },
      "selected" : false
    }, {
      "data" : {
        "id" : "1802",
        "source" : "360",
        "target" : "142",
        "shared_name" : "Cisd1 (pp) Atp5a1",
        "shared_interaction" : "pp",
        "name" : "Cisd1 (pp) Atp5a1",
        "interaction" : "pp",
        "combined_score" : 0.424,
        "SUID" : 1802,
        "selected" : false
      },
      "selected" : false
    }, {
      "data" : {
        "id" : "1795",
        "source" : "360",
        "target" : "99",
        "shared_name" : "Cisd1 (pp) Ndufb3",
        "shared_interaction" : "pp",
        "name" : "Cisd1 (pp) Ndufb3",
        "interaction" : "pp",
        "combined_score" : 0.502,
        "SUID" : 1795,
        "selected" : false
      },
      "selected" : false
    }, {
      "data" : {
        "id" : "1462",
        "source" : "360",
        "target" : "156",
        "shared_name" : "Cisd1 (pp) Ndufs3",
        "shared_interaction" : "pp",
        "name" : "Cisd1 (pp) Ndufs3",
        "interaction" : "pp",
        "combined_score" : 0.488,
        "SUID" : 1462,
        "selected" : false
      },
      "selected" : false
    }, {
      "data" : {
        "id" : "1378",
        "source" : "360",
        "target" : "73",
        "shared_name" : "Cisd1 (pp) Ndufb10",
        "shared_interaction" : "pp",
        "name" : "Cisd1 (pp) Ndufb10",
        "interaction" : "pp",
        "combined_score" : 0.579,
        "SUID" : 1378,
        "selected" : false
      },
      "selected" : false
    }, {
      "data" : {
        "id" : "1229",
        "source" : "360",
        "target" : "132",
        "shared_name" : "Cisd1 (pp) Cyc1",
        "shared_interaction" : "pp",
        "name" : "Cisd1 (pp) Cyc1",
        "interaction" : "pp",
        "combined_score" : 0.446,
        "SUID" : 1229,
        "selected" : false
      },
      "selected" : false
    }, {
      "data" : {
        "id" : "709",
        "source" : "360",
        "target" : "201",
        "shared_name" : "Cisd1 (pp) Ndufa6",
        "shared_interaction" : "pp",
        "name" : "Cisd1 (pp) Ndufa6",
        "interaction" : "pp",
        "combined_score" : 0.53,
        "SUID" : 709,
        "selected" : false
      },
      "selected" : false
    }, {
      "data" : {
        "id" : "687",
        "source" : "360",
        "target" : "256",
        "shared_name" : "Cisd1 (pp) Cox4i1",
        "shared_interaction" : "pp",
        "name" : "Cisd1 (pp) Cox4i1",
        "interaction" : "pp",
        "combined_score" : 0.497,
        "SUID" : 687,
        "selected" : false
      },
      "selected" : false
    }, {
      "data" : {
        "id" : "674",
        "source" : "360",
        "target" : "179",
        "shared_name" : "Cisd1 (pp) Atp5j",
        "shared_interaction" : "pp",
        "name" : "Cisd1 (pp) Atp5j",
        "interaction" : "pp",
        "combined_score" : 0.443,
        "SUID" : 674,
        "selected" : false
      },
      "selected" : false
    }, {
      "data" : {
        "id" : "580",
        "source" : "360",
        "target" : "211",
        "shared_name" : "Cisd1 (pp) Ndufs7",
        "shared_interaction" : "pp",
        "name" : "Cisd1 (pp) Ndufs7",
        "interaction" : "pp",
        "combined_score" : 0.43,
        "SUID" : 580,
        "selected" : false
      },
      "selected" : false
    }, {
      "data" : {
        "id" : "410",
        "source" : "360",
        "target" : "237",
        "shared_name" : "Cisd1 (pp) Atp5b",
        "shared_interaction" : "pp",
        "name" : "Cisd1 (pp) Atp5b",
        "interaction" : "pp",
        "combined_score" : 0.52,
        "SUID" : 410,
        "selected" : false
      },
      "selected" : false
    }, {
      "data" : {
        "id" : "2243",
        "source" : "355",
        "target" : "156",
        "shared_name" : "Gm10053 (pp) Ndufs3",
        "shared_interaction" : "pp",
        "name" : "Gm10053 (pp) Ndufs3",
        "interaction" : "pp",
        "combined_score" : 0.51,
        "SUID" : 2243,
        "selected" : false
      },
      "selected" : false
    }, {
      "data" : {
        "id" : "2164",
        "source" : "355",
        "target" : "282",
        "shared_name" : "Gm10053 (pp) Ndufb9",
        "shared_interaction" : "pp",
        "name" : "Gm10053 (pp) Ndufb9",
        "interaction" : "pp",
        "combined_score" : 0.471,
        "SUID" : 2164,
        "selected" : false
      },
      "selected" : false
    }, {
      "data" : {
        "id" : "2145",
        "source" : "355",
        "target" : "101",
        "shared_name" : "Gm10053 (pp) Ndufa8",
        "shared_interaction" : "pp",
        "name" : "Gm10053 (pp) Ndufa8",
        "interaction" : "pp",
        "combined_score" : 0.451,
        "SUID" : 2145,
        "selected" : false
      },
      "selected" : false
    }, {
      "data" : {
        "id" : "1550",
        "source" : "355",
        "target" : "73",
        "shared_name" : "Gm10053 (pp) Ndufb10",
        "shared_interaction" : "pp",
        "name" : "Gm10053 (pp) Ndufb10",
        "interaction" : "pp",
        "combined_score" : 0.593,
        "SUID" : 1550,
        "selected" : false
      },
      "selected" : false
    }, {
      "data" : {
        "id" : "1439",
        "source" : "355",
        "target" : "78",
        "shared_name" : "Gm10053 (pp) Slc25a4",
        "shared_interaction" : "pp",
        "name" : "Gm10053 (pp) Slc25a4",
        "interaction" : "pp",
        "combined_score" : 0.694,
        "SUID" : 1439,
        "selected" : false
      },
      "selected" : false
    }, {
      "data" : {
        "id" : "1411",
        "source" : "355",
        "target" : "129",
        "shared_name" : "Gm10053 (pp) Slc25a5",
        "shared_interaction" : "pp",
        "name" : "Gm10053 (pp) Slc25a5",
        "interaction" : "pp",
        "combined_score" : 0.616,
        "SUID" : 1411,
        "selected" : false
      },
      "selected" : false
    }, {
      "data" : {
        "id" : "1381",
        "source" : "355",
        "target" : "142",
        "shared_name" : "Gm10053 (pp) Atp5a1",
        "shared_interaction" : "pp",
        "name" : "Gm10053 (pp) Atp5a1",
        "interaction" : "pp",
        "combined_score" : 0.559,
        "SUID" : 1381,
        "selected" : false
      },
      "selected" : false
    }, {
      "data" : {
        "id" : "1291",
        "source" : "355",
        "target" : "132",
        "shared_name" : "Gm10053 (pp) Cyc1",
        "shared_interaction" : "pp",
        "name" : "Gm10053 (pp) Cyc1",
        "interaction" : "pp",
        "combined_score" : 0.911,
        "SUID" : 1291,
        "selected" : false
      },
      "selected" : false
    }, {
      "data" : {
        "id" : "1231",
        "source" : "355",
        "target" : "153",
        "shared_name" : "Gm10053 (pp) Atp5k",
        "shared_interaction" : "pp",
        "name" : "Gm10053 (pp) Atp5k",
        "interaction" : "pp",
        "combined_score" : 0.488,
        "SUID" : 1231,
        "selected" : false
      },
      "selected" : false
    }, {
      "data" : {
        "id" : "1149",
        "source" : "355",
        "target" : "201",
        "shared_name" : "Gm10053 (pp) Ndufa6",
        "shared_interaction" : "pp",
        "name" : "Gm10053 (pp) Ndufa6",
        "interaction" : "pp",
        "combined_score" : 0.656,
        "SUID" : 1149,
        "selected" : false
      },
      "selected" : false
    }, {
      "data" : {
        "id" : "1082",
        "source" : "355",
        "target" : "166",
        "shared_name" : "Gm10053 (pp) Aco2",
        "shared_interaction" : "pp",
        "name" : "Gm10053 (pp) Aco2",
        "interaction" : "pp",
        "combined_score" : 0.559,
        "SUID" : 1082,
        "selected" : false
      },
      "selected" : false
    }, {
      "data" : {
        "id" : "814",
        "source" : "355",
        "target" : "85",
        "shared_name" : "Gm10053 (pp) Cox5a",
        "shared_interaction" : "pp",
        "name" : "Gm10053 (pp) Cox5a",
        "interaction" : "pp",
        "combined_score" : 0.818,
        "SUID" : 814,
        "selected" : false
      },
      "selected" : false
    }, {
      "data" : {
        "id" : "786",
        "source" : "355",
        "target" : "237",
        "shared_name" : "Gm10053 (pp) Atp5b",
        "shared_interaction" : "pp",
        "name" : "Gm10053 (pp) Atp5b",
        "interaction" : "pp",
        "combined_score" : 0.543,
        "SUID" : 786,
        "selected" : false
      },
      "selected" : false
    }, {
      "data" : {
        "id" : "688",
        "source" : "355",
        "target" : "79",
        "shared_name" : "Gm10053 (pp) Mdh2",
        "shared_interaction" : "pp",
        "name" : "Gm10053 (pp) Mdh2",
        "interaction" : "pp",
        "combined_score" : 0.424,
        "SUID" : 688,
        "selected" : false
      },
      "selected" : false
    }, {
      "data" : {
        "id" : "659",
        "source" : "355",
        "target" : "204",
        "shared_name" : "Gm10053 (pp) Uqcrfs1",
        "shared_interaction" : "pp",
        "name" : "Gm10053 (pp) Uqcrfs1",
        "interaction" : "pp",
        "combined_score" : 0.786,
        "SUID" : 659,
        "selected" : false
      },
      "selected" : false
    }, {
      "data" : {
        "id" : "616",
        "source" : "355",
        "target" : "256",
        "shared_name" : "Gm10053 (pp) Cox4i1",
        "shared_interaction" : "pp",
        "name" : "Gm10053 (pp) Cox4i1",
        "interaction" : "pp",
        "combined_score" : 0.805,
        "SUID" : 616,
        "selected" : false
      },
      "selected" : false
    }, {
      "data" : {
        "id" : "591",
        "source" : "355",
        "target" : "113",
        "shared_name" : "Gm10053 (pp) Atp5d",
        "shared_interaction" : "pp",
        "name" : "Gm10053 (pp) Atp5d",
        "interaction" : "pp",
        "combined_score" : 0.764,
        "SUID" : 591,
        "selected" : false
      },
      "selected" : false
    }, {
      "data" : {
        "id" : "518",
        "source" : "355",
        "target" : "117",
        "shared_name" : "Gm10053 (pp) Uqcrc2",
        "shared_interaction" : "pp",
        "name" : "Gm10053 (pp) Uqcrc2",
        "interaction" : "pp",
        "combined_score" : 0.781,
        "SUID" : 518,
        "selected" : false
      },
      "selected" : false
    }, {
      "data" : {
        "id" : "457",
        "source" : "355",
        "target" : "124",
        "shared_name" : "Gm10053 (pp) Atp5o",
        "shared_interaction" : "pp",
        "name" : "Gm10053 (pp) Atp5o",
        "interaction" : "pp",
        "combined_score" : 0.648,
        "SUID" : 457,
        "selected" : false
      },
      "selected" : false
    }, {
      "data" : {
        "id" : "383",
        "source" : "355",
        "target" : "150",
        "shared_name" : "Gm10053 (pp) Uqcrq",
        "shared_interaction" : "pp",
        "name" : "Gm10053 (pp) Uqcrq",
        "interaction" : "pp",
        "combined_score" : 0.767,
        "SUID" : 383,
        "selected" : false
      },
      "selected" : false
    }, {
      "data" : {
        "id" : "356",
        "source" : "355",
        "target" : "179",
        "shared_name" : "Gm10053 (pp) Atp5j",
        "shared_interaction" : "pp",
        "name" : "Gm10053 (pp) Atp5j",
        "interaction" : "pp",
        "combined_score" : 0.569,
        "SUID" : 356,
        "selected" : false
      },
      "selected" : false
    }, {
      "data" : {
        "id" : "2287",
        "source" : "348",
        "target" : "164",
        "shared_name" : "Pkm (pp) Aldh2",
        "shared_interaction" : "pp",
        "name" : "Pkm (pp) Aldh2",
        "interaction" : "pp",
        "combined_score" : 0.407,
        "SUID" : 2287,
        "selected" : false
      },
      "selected" : false
    }, {
      "data" : {
        "id" : "2169",
        "source" : "348",
        "target" : "237",
        "shared_name" : "Pkm (pp) Atp5b",
        "shared_interaction" : "pp",
        "name" : "Pkm (pp) Atp5b",
        "interaction" : "pp",
        "combined_score" : 0.49,
        "SUID" : 2169,
        "selected" : false
      },
      "selected" : false
    }, {
      "data" : {
        "id" : "2153",
        "source" : "348",
        "target" : "225",
        "shared_name" : "Pkm (pp) Glud1",
        "shared_interaction" : "pp",
        "name" : "Pkm (pp) Glud1",
        "interaction" : "pp",
        "combined_score" : 0.455,
        "SUID" : 2153,
        "selected" : false
      },
      "selected" : false
    }, {
      "data" : {
        "id" : "1875",
        "source" : "348",
        "target" : "166",
        "shared_name" : "Pkm (pp) Aco2",
        "shared_interaction" : "pp",
        "name" : "Pkm (pp) Aco2",
        "interaction" : "pp",
        "combined_score" : 0.684,
        "SUID" : 1875,
        "selected" : false
      },
      "selected" : false
    }, {
      "data" : {
        "id" : "1634",
        "source" : "348",
        "target" : "294",
        "shared_name" : "Pkm (pp) Prdx2",
        "shared_interaction" : "pp",
        "name" : "Pkm (pp) Prdx2",
        "interaction" : "pp",
        "combined_score" : 0.642,
        "SUID" : 1634,
        "selected" : false
      },
      "selected" : false
    }, {
      "data" : {
        "id" : "1624",
        "source" : "348",
        "target" : "1623",
        "shared_name" : "Pkm (pp) Slc2a3",
        "shared_interaction" : "pp",
        "name" : "Pkm (pp) Slc2a3",
        "interaction" : "pp",
        "combined_score" : 0.477,
        "SUID" : 1624,
        "selected" : false
      },
      "selected" : false
    }, {
      "data" : {
        "id" : "1617",
        "source" : "348",
        "target" : "185",
        "shared_name" : "Pkm (pp) Pdha1",
        "shared_interaction" : "pp",
        "name" : "Pkm (pp) Pdha1",
        "interaction" : "pp",
        "combined_score" : 0.979,
        "SUID" : 1617,
        "selected" : false
      },
      "selected" : false
    }, {
      "data" : {
        "id" : "1573",
        "source" : "348",
        "target" : "188",
        "shared_name" : "Pkm (pp) Cs",
        "shared_interaction" : "pp",
        "name" : "Pkm (pp) Cs",
        "interaction" : "pp",
        "combined_score" : 0.561,
        "SUID" : 1573,
        "selected" : false
      },
      "selected" : false
    }, {
      "data" : {
        "id" : "1530",
        "source" : "348",
        "target" : "221",
        "shared_name" : "Pkm (pp) Hspd1",
        "shared_interaction" : "pp",
        "name" : "Pkm (pp) Hspd1",
        "interaction" : "pp",
        "combined_score" : 0.418,
        "SUID" : 1530,
        "selected" : false
      },
      "selected" : false
    }, {
      "data" : {
        "id" : "1189",
        "source" : "348",
        "target" : "208",
        "shared_name" : "Pkm (pp) Pgam1",
        "shared_interaction" : "pp",
        "name" : "Pkm (pp) Pgam1",
        "interaction" : "pp",
        "combined_score" : 0.908,
        "SUID" : 1189,
        "selected" : false
      },
      "selected" : false
    }, {
      "data" : {
        "id" : "1155",
        "source" : "348",
        "target" : "79",
        "shared_name" : "Pkm (pp) Mdh2",
        "shared_interaction" : "pp",
        "name" : "Pkm (pp) Mdh2",
        "interaction" : "pp",
        "combined_score" : 0.926,
        "SUID" : 1155,
        "selected" : false
      },
      "selected" : false
    }, {
      "data" : {
        "id" : "831",
        "source" : "348",
        "target" : "142",
        "shared_name" : "Pkm (pp) Atp5a1",
        "shared_interaction" : "pp",
        "name" : "Pkm (pp) Atp5a1",
        "interaction" : "pp",
        "combined_score" : 0.756,
        "SUID" : 831,
        "selected" : false
      },
      "selected" : false
    }, {
      "data" : {
        "id" : "802",
        "source" : "348",
        "target" : "82",
        "shared_name" : "Pkm (pp) Pdhb",
        "shared_interaction" : "pp",
        "name" : "Pkm (pp) Pdhb",
        "interaction" : "pp",
        "combined_score" : 0.945,
        "SUID" : 802,
        "selected" : false
      },
      "selected" : false
    }, {
      "data" : {
        "id" : "587",
        "source" : "348",
        "target" : "586",
        "shared_name" : "Pkm (pp) Tkt",
        "shared_interaction" : "pp",
        "name" : "Pkm (pp) Tkt",
        "interaction" : "pp",
        "combined_score" : 0.933,
        "SUID" : 587,
        "selected" : false
      },
      "selected" : false
    }, {
      "data" : {
        "id" : "1638",
        "source" : "337",
        "target" : "516",
        "shared_name" : "Cfl1 (pp) Rhoa",
        "shared_interaction" : "pp",
        "name" : "Cfl1 (pp) Rhoa",
        "interaction" : "pp",
        "combined_score" : 0.911,
        "SUID" : 1638,
        "selected" : false
      },
      "selected" : false
    }, {
      "data" : {
        "id" : "1524",
        "source" : "337",
        "target" : "772",
        "shared_name" : "Cfl1 (pp) Phgdh",
        "shared_interaction" : "pp",
        "name" : "Cfl1 (pp) Phgdh",
        "interaction" : "pp",
        "combined_score" : 0.605,
        "SUID" : 1524,
        "selected" : false
      },
      "selected" : false
    }, {
      "data" : {
        "id" : "1286",
        "source" : "337",
        "target" : "586",
        "shared_name" : "Cfl1 (pp) Tkt",
        "shared_interaction" : "pp",
        "name" : "Cfl1 (pp) Tkt",
        "interaction" : "pp",
        "combined_score" : 0.447,
        "SUID" : 1286,
        "selected" : false
      },
      "selected" : false
    }, {
      "data" : {
        "id" : "338",
        "source" : "337",
        "target" : "93",
        "shared_name" : "Cfl1 (pp) Eno1",
        "shared_interaction" : "pp",
        "name" : "Cfl1 (pp) Eno1",
        "interaction" : "pp",
        "combined_score" : 0.599,
        "SUID" : 338,
        "selected" : false
      },
      "selected" : false
    }, {
      "data" : {
        "id" : "352",
        "source" : "335",
        "target" : "113",
        "shared_name" : "Qil1 (pp) Atp5d",
        "shared_interaction" : "pp",
        "name" : "Qil1 (pp) Atp5d",
        "interaction" : "pp",
        "combined_score" : 0.402,
        "SUID" : 352,
        "selected" : false
      },
      "selected" : false
    }, {
      "data" : {
        "id" : "2151",
        "source" : "333",
        "target" : "282",
        "shared_name" : "Atp5f1 (pp) Ndufb9",
        "shared_interaction" : "pp",
        "name" : "Atp5f1 (pp) Ndufb9",
        "interaction" : "pp",
        "combined_score" : 0.618,
        "SUID" : 2151,
        "selected" : false
      },
      "selected" : false
    }, {
      "data" : {
        "id" : "2138",
        "source" : "333",
        "target" : "232",
        "shared_name" : "Atp5f1 (pp) Ndufs8",
        "shared_interaction" : "pp",
        "name" : "Atp5f1 (pp) Ndufs8",
        "interaction" : "pp",
        "combined_score" : 0.527,
        "SUID" : 2138,
        "selected" : false
      },
      "selected" : false
    }, {
      "data" : {
        "id" : "2137",
        "source" : "333",
        "target" : "117",
        "shared_name" : "Atp5f1 (pp) Uqcrc2",
        "shared_interaction" : "pp",
        "name" : "Atp5f1 (pp) Uqcrc2",
        "interaction" : "pp",
        "combined_score" : 0.703,
        "SUID" : 2137,
        "selected" : false
      },
      "selected" : false
    }, {
      "data" : {
        "id" : "2125",
        "source" : "333",
        "target" : "142",
        "shared_name" : "Atp5f1 (pp) Atp5a1",
        "shared_interaction" : "pp",
        "name" : "Atp5f1 (pp) Atp5a1",
        "interaction" : "pp",
        "combined_score" : 0.998,
        "SUID" : 2125,
        "selected" : false
      },
      "selected" : false
    }, {
      "data" : {
        "id" : "2034",
        "source" : "333",
        "target" : "237",
        "shared_name" : "Atp5f1 (pp) Atp5b",
        "shared_interaction" : "pp",
        "name" : "Atp5f1 (pp) Atp5b",
        "interaction" : "pp",
        "combined_score" : 0.998,
        "SUID" : 2034,
        "selected" : false
      },
      "selected" : false
    }, {
      "data" : {
        "id" : "1990",
        "source" : "333",
        "target" : "197",
        "shared_name" : "Atp5f1 (pp) Sdha",
        "shared_interaction" : "pp",
        "name" : "Atp5f1 (pp) Sdha",
        "interaction" : "pp",
        "combined_score" : 0.412,
        "SUID" : 1990,
        "selected" : false
      },
      "selected" : false
    }, {
      "data" : {
        "id" : "1965",
        "source" : "333",
        "target" : "234",
        "shared_name" : "Atp5f1 (pp) Ndufs6",
        "shared_interaction" : "pp",
        "name" : "Atp5f1 (pp) Ndufs6",
        "interaction" : "pp",
        "combined_score" : 0.4,
        "SUID" : 1965,
        "selected" : false
      },
      "selected" : false
    }, {
      "data" : {
        "id" : "1928",
        "source" : "333",
        "target" : "204",
        "shared_name" : "Atp5f1 (pp) Uqcrfs1",
        "shared_interaction" : "pp",
        "name" : "Atp5f1 (pp) Uqcrfs1",
        "interaction" : "pp",
        "combined_score" : 0.595,
        "SUID" : 1928,
        "selected" : false
      },
      "selected" : false
    }, {
      "data" : {
        "id" : "1886",
        "source" : "333",
        "target" : "251",
        "shared_name" : "Atp5f1 (pp) Ndufa2",
        "shared_interaction" : "pp",
        "name" : "Atp5f1 (pp) Ndufa2",
        "interaction" : "pp",
        "combined_score" : 0.423,
        "SUID" : 1886,
        "selected" : false
      },
      "selected" : false
    }, {
      "data" : {
        "id" : "1863",
        "source" : "333",
        "target" : "179",
        "shared_name" : "Atp5f1 (pp) Atp5j",
        "shared_interaction" : "pp",
        "name" : "Atp5f1 (pp) Atp5j",
        "interaction" : "pp",
        "combined_score" : 0.998,
        "SUID" : 1863,
        "selected" : false
      },
      "selected" : false
    }, {
      "data" : {
        "id" : "1841",
        "source" : "333",
        "target" : "76",
        "shared_name" : "Atp5f1 (pp) Etfa",
        "shared_interaction" : "pp",
        "name" : "Atp5f1 (pp) Etfa",
        "interaction" : "pp",
        "combined_score" : 0.605,
        "SUID" : 1841,
        "selected" : false
      },
      "selected" : false
    }, {
      "data" : {
        "id" : "1678",
        "source" : "333",
        "target" : "132",
        "shared_name" : "Atp5f1 (pp) Cyc1",
        "shared_interaction" : "pp",
        "name" : "Atp5f1 (pp) Cyc1",
        "interaction" : "pp",
        "combined_score" : 0.482,
        "SUID" : 1678,
        "selected" : false
      },
      "selected" : false
    }, {
      "data" : {
        "id" : "1674",
        "source" : "333",
        "target" : "131",
        "shared_name" : "Atp5f1 (pp) Ndufb11",
        "shared_interaction" : "pp",
        "name" : "Atp5f1 (pp) Ndufb11",
        "interaction" : "pp",
        "combined_score" : 0.463,
        "SUID" : 1674,
        "selected" : false
      },
      "selected" : false
    }, {
      "data" : {
        "id" : "1625",
        "source" : "333",
        "target" : "152",
        "shared_name" : "Atp5f1 (pp) Cox6b1",
        "shared_interaction" : "pp",
        "name" : "Atp5f1 (pp) Cox6b1",
        "interaction" : "pp",
        "combined_score" : 0.479,
        "SUID" : 1625,
        "selected" : false
      },
      "selected" : false
    }, {
      "data" : {
        "id" : "1609",
        "source" : "333",
        "target" : "201",
        "shared_name" : "Atp5f1 (pp) Ndufa6",
        "shared_interaction" : "pp",
        "name" : "Atp5f1 (pp) Ndufa6",
        "interaction" : "pp",
        "combined_score" : 0.422,
        "SUID" : 1609,
        "selected" : false
      },
      "selected" : false
    }, {
      "data" : {
        "id" : "1368",
        "source" : "333",
        "target" : "211",
        "shared_name" : "Atp5f1 (pp) Ndufs7",
        "shared_interaction" : "pp",
        "name" : "Atp5f1 (pp) Ndufs7",
        "interaction" : "pp",
        "combined_score" : 0.417,
        "SUID" : 1368,
        "selected" : false
      },
      "selected" : false
    }, {
      "data" : {
        "id" : "1299",
        "source" : "333",
        "target" : "75",
        "shared_name" : "Atp5f1 (pp) Hspe1",
        "shared_interaction" : "pp",
        "name" : "Atp5f1 (pp) Hspe1",
        "interaction" : "pp",
        "combined_score" : 0.52,
        "SUID" : 1299,
        "selected" : false
      },
      "selected" : false
    }, {
      "data" : {
        "id" : "1296",
        "source" : "333",
        "target" : "85",
        "shared_name" : "Atp5f1 (pp) Cox5a",
        "shared_interaction" : "pp",
        "name" : "Atp5f1 (pp) Cox5a",
        "interaction" : "pp",
        "combined_score" : 0.803,
        "SUID" : 1296,
        "selected" : false
      },
      "selected" : false
    }, {
      "data" : {
        "id" : "1249",
        "source" : "333",
        "target" : "104",
        "shared_name" : "Atp5f1 (pp) Ndufs2",
        "shared_interaction" : "pp",
        "name" : "Atp5f1 (pp) Ndufs2",
        "interaction" : "pp",
        "combined_score" : 0.631,
        "SUID" : 1249,
        "selected" : false
      },
      "selected" : false
    }, {
      "data" : {
        "id" : "1206",
        "source" : "333",
        "target" : "102",
        "shared_name" : "Atp5f1 (pp) Ndufb4",
        "shared_interaction" : "pp",
        "name" : "Atp5f1 (pp) Ndufb4",
        "interaction" : "pp",
        "combined_score" : 0.481,
        "SUID" : 1206,
        "selected" : false
      },
      "selected" : false
    }, {
      "data" : {
        "id" : "1171",
        "source" : "333",
        "target" : "161",
        "shared_name" : "Atp5f1 (pp) Ndufa9",
        "shared_interaction" : "pp",
        "name" : "Atp5f1 (pp) Ndufa9",
        "interaction" : "pp",
        "combined_score" : 0.432,
        "SUID" : 1171,
        "selected" : false
      },
      "selected" : false
    }, {
      "data" : {
        "id" : "1124",
        "source" : "333",
        "target" : "169",
        "shared_name" : "Atp5f1 (pp) Ndufb8",
        "shared_interaction" : "pp",
        "name" : "Atp5f1 (pp) Ndufb8",
        "interaction" : "pp",
        "combined_score" : 0.506,
        "SUID" : 1124,
        "selected" : false
      },
      "selected" : false
    }, {
      "data" : {
        "id" : "1046",
        "source" : "333",
        "target" : "248",
        "shared_name" : "Atp5f1 (pp) Usmg5",
        "shared_interaction" : "pp",
        "name" : "Atp5f1 (pp) Usmg5",
        "interaction" : "pp",
        "combined_score" : 0.937,
        "SUID" : 1046,
        "selected" : false
      },
      "selected" : false
    }, {
      "data" : {
        "id" : "1000",
        "source" : "333",
        "target" : "206",
        "shared_name" : "Atp5f1 (pp) Cox7a2",
        "shared_interaction" : "pp",
        "name" : "Atp5f1 (pp) Cox7a2",
        "interaction" : "pp",
        "combined_score" : 0.496,
        "SUID" : 1000,
        "selected" : false
      },
      "selected" : false
    }, {
      "data" : {
        "id" : "993",
        "source" : "333",
        "target" : "256",
        "shared_name" : "Atp5f1 (pp) Cox4i1",
        "shared_interaction" : "pp",
        "name" : "Atp5f1 (pp) Cox4i1",
        "interaction" : "pp",
        "combined_score" : 0.487,
        "SUID" : 993,
        "selected" : false
      },
      "selected" : false
    }, {
      "data" : {
        "id" : "988",
        "source" : "333",
        "target" : "168",
        "shared_name" : "Atp5f1 (pp) Cox5b",
        "shared_interaction" : "pp",
        "name" : "Atp5f1 (pp) Cox5b",
        "interaction" : "pp",
        "combined_score" : 0.475,
        "SUID" : 988,
        "selected" : false
      },
      "selected" : false
    }, {
      "data" : {
        "id" : "969",
        "source" : "333",
        "target" : "101",
        "shared_name" : "Atp5f1 (pp) Ndufa8",
        "shared_interaction" : "pp",
        "name" : "Atp5f1 (pp) Ndufa8",
        "interaction" : "pp",
        "combined_score" : 0.544,
        "SUID" : 969,
        "selected" : false
      },
      "selected" : false
    }, {
      "data" : {
        "id" : "951",
        "source" : "333",
        "target" : "99",
        "shared_name" : "Atp5f1 (pp) Ndufb3",
        "shared_interaction" : "pp",
        "name" : "Atp5f1 (pp) Ndufb3",
        "interaction" : "pp",
        "combined_score" : 0.501,
        "SUID" : 951,
        "selected" : false
      },
      "selected" : false
    }, {
      "data" : {
        "id" : "939",
        "source" : "333",
        "target" : "124",
        "shared_name" : "Atp5f1 (pp) Atp5o",
        "shared_interaction" : "pp",
        "name" : "Atp5f1 (pp) Atp5o",
        "interaction" : "pp",
        "combined_score" : 0.987,
        "SUID" : 939,
        "selected" : false
      },
      "selected" : false
    }, {
      "data" : {
        "id" : "866",
        "source" : "333",
        "target" : "113",
        "shared_name" : "Atp5f1 (pp) Atp5d",
        "shared_interaction" : "pp",
        "name" : "Atp5f1 (pp) Atp5d",
        "interaction" : "pp",
        "combined_score" : 0.998,
        "SUID" : 866,
        "selected" : false
      },
      "selected" : false
    }, {
      "data" : {
        "id" : "730",
        "source" : "333",
        "target" : "240",
        "shared_name" : "Atp5f1 (pp) Ndufa4",
        "shared_interaction" : "pp",
        "name" : "Atp5f1 (pp) Ndufa4",
        "interaction" : "pp",
        "combined_score" : 0.514,
        "SUID" : 730,
        "selected" : false
      },
      "selected" : false
    }, {
      "data" : {
        "id" : "701",
        "source" : "333",
        "target" : "153",
        "shared_name" : "Atp5f1 (pp) Atp5k",
        "shared_interaction" : "pp",
        "name" : "Atp5f1 (pp) Atp5k",
        "interaction" : "pp",
        "combined_score" : 0.997,
        "SUID" : 701,
        "selected" : false
      },
      "selected" : false
    }, {
      "data" : {
        "id" : "691",
        "source" : "333",
        "target" : "527",
        "shared_name" : "Atp5f1 (pp) Gm10250",
        "shared_interaction" : "pp",
        "name" : "Atp5f1 (pp) Gm10250",
        "interaction" : "pp",
        "combined_score" : 0.977,
        "SUID" : 691,
        "selected" : false
      },
      "selected" : false
    }, {
      "data" : {
        "id" : "619",
        "source" : "333",
        "target" : "84",
        "shared_name" : "Atp5f1 (pp) Suclg1",
        "shared_interaction" : "pp",
        "name" : "Atp5f1 (pp) Suclg1",
        "interaction" : "pp",
        "combined_score" : 0.697,
        "SUID" : 619,
        "selected" : false
      },
      "selected" : false
    }, {
      "data" : {
        "id" : "503",
        "source" : "333",
        "target" : "156",
        "shared_name" : "Atp5f1 (pp) Ndufs3",
        "shared_interaction" : "pp",
        "name" : "Atp5f1 (pp) Ndufs3",
        "interaction" : "pp",
        "combined_score" : 0.573,
        "SUID" : 503,
        "selected" : false
      },
      "selected" : false
    }, {
      "data" : {
        "id" : "462",
        "source" : "333",
        "target" : "195",
        "shared_name" : "Atp5f1 (pp) Ndufa5",
        "shared_interaction" : "pp",
        "name" : "Atp5f1 (pp) Ndufa5",
        "interaction" : "pp",
        "combined_score" : 0.609,
        "SUID" : 462,
        "selected" : false
      },
      "selected" : false
    }, {
      "data" : {
        "id" : "454",
        "source" : "333",
        "target" : "221",
        "shared_name" : "Atp5f1 (pp) Hspd1",
        "shared_interaction" : "pp",
        "name" : "Atp5f1 (pp) Hspd1",
        "interaction" : "pp",
        "combined_score" : 0.406,
        "SUID" : 454,
        "selected" : false
      },
      "selected" : false
    }, {
      "data" : {
        "id" : "334",
        "source" : "333",
        "target" : "194",
        "shared_name" : "Atp5f1 (pp) Fh1",
        "shared_interaction" : "pp",
        "name" : "Atp5f1 (pp) Fh1",
        "interaction" : "pp",
        "combined_score" : 0.459,
        "SUID" : 334,
        "selected" : false
      },
      "selected" : false
    }, {
      "data" : {
        "id" : "2237",
        "source" : "316",
        "target" : "127",
        "shared_name" : "Slc25a12 (pp) Got1",
        "shared_interaction" : "pp",
        "name" : "Slc25a12 (pp) Got1",
        "interaction" : "pp",
        "combined_score" : 0.909,
        "SUID" : 2237,
        "selected" : false
      },
      "selected" : false
    }, {
      "data" : {
        "id" : "1916",
        "source" : "316",
        "target" : "172",
        "shared_name" : "Slc25a12 (pp) Gm9797",
        "shared_interaction" : "pp",
        "name" : "Slc25a12 (pp) Gm9797",
        "interaction" : "pp",
        "combined_score" : 0.523,
        "SUID" : 1916,
        "selected" : false
      },
      "selected" : false
    }, {
      "data" : {
        "id" : "1250",
        "source" : "316",
        "target" : "125",
        "shared_name" : "Slc25a12 (pp) Timm13",
        "shared_interaction" : "pp",
        "name" : "Slc25a12 (pp) Timm13",
        "interaction" : "pp",
        "combined_score" : 0.651,
        "SUID" : 1250,
        "selected" : false
      },
      "selected" : false
    }, {
      "data" : {
        "id" : "425",
        "source" : "316",
        "target" : "92",
        "shared_name" : "Slc25a12 (pp) Vdac1",
        "shared_interaction" : "pp",
        "name" : "Slc25a12 (pp) Vdac1",
        "interaction" : "pp",
        "combined_score" : 0.416,
        "SUID" : 425,
        "selected" : false
      },
      "selected" : false
    }, {
      "data" : {
        "id" : "317",
        "source" : "316",
        "target" : "163",
        "shared_name" : "Slc25a12 (pp) Got2",
        "shared_interaction" : "pp",
        "name" : "Slc25a12 (pp) Got2",
        "interaction" : "pp",
        "combined_score" : 0.909,
        "SUID" : 317,
        "selected" : false
      },
      "selected" : false
    }, {
      "data" : {
        "id" : "766",
        "source" : "309",
        "target" : "113",
        "shared_name" : "Phb2 (pp) Atp5d",
        "shared_interaction" : "pp",
        "name" : "Phb2 (pp) Atp5d",
        "interaction" : "pp",
        "combined_score" : 0.515,
        "SUID" : 766,
        "selected" : false
      },
      "selected" : false
    }, {
      "data" : {
        "id" : "2264",
        "source" : "303",
        "target" : "175",
        "shared_name" : "Oxct1 (pp) Acad9",
        "shared_interaction" : "pp",
        "name" : "Oxct1 (pp) Acad9",
        "interaction" : "pp",
        "combined_score" : 0.497,
        "SUID" : 2264,
        "selected" : false
      },
      "selected" : false
    }, {
      "data" : {
        "id" : "2057",
        "source" : "303",
        "target" : "2056",
        "shared_name" : "Oxct1 (pp) Bdh1",
        "shared_interaction" : "pp",
        "name" : "Oxct1 (pp) Bdh1",
        "interaction" : "pp",
        "combined_score" : 0.942,
        "SUID" : 2057,
        "selected" : false
      },
      "selected" : false
    }, {
      "data" : {
        "id" : "1975",
        "source" : "303",
        "target" : "177",
        "shared_name" : "Oxct1 (pp) Hadhb",
        "shared_interaction" : "pp",
        "name" : "Oxct1 (pp) Hadhb",
        "interaction" : "pp",
        "combined_score" : 0.811,
        "SUID" : 1975,
        "selected" : false
      },
      "selected" : false
    }, {
      "data" : {
        "id" : "1956",
        "source" : "303",
        "target" : "185",
        "shared_name" : "Oxct1 (pp) Pdha1",
        "shared_interaction" : "pp",
        "name" : "Oxct1 (pp) Pdha1",
        "interaction" : "pp",
        "combined_score" : 0.469,
        "SUID" : 1956,
        "selected" : false
      },
      "selected" : false
    }, {
      "data" : {
        "id" : "1904",
        "source" : "303",
        "target" : "96",
        "shared_name" : "Oxct1 (pp) Dlst",
        "shared_interaction" : "pp",
        "name" : "Oxct1 (pp) Dlst",
        "interaction" : "pp",
        "combined_score" : 0.521,
        "SUID" : 1904,
        "selected" : false
      },
      "selected" : false
    }, {
      "data" : {
        "id" : "1538",
        "source" : "303",
        "target" : "237",
        "shared_name" : "Oxct1 (pp) Atp5b",
        "shared_interaction" : "pp",
        "name" : "Oxct1 (pp) Atp5b",
        "interaction" : "pp",
        "combined_score" : 0.519,
        "SUID" : 1538,
        "selected" : false
      },
      "selected" : false
    }, {
      "data" : {
        "id" : "1511",
        "source" : "303",
        "target" : "275",
        "shared_name" : "Oxct1 (pp) Pcca",
        "shared_interaction" : "pp",
        "name" : "Oxct1 (pp) Pcca",
        "interaction" : "pp",
        "combined_score" : 0.638,
        "SUID" : 1511,
        "selected" : false
      },
      "selected" : false
    }, {
      "data" : {
        "id" : "1421",
        "source" : "303",
        "target" : "84",
        "shared_name" : "Oxct1 (pp) Suclg1",
        "shared_interaction" : "pp",
        "name" : "Oxct1 (pp) Suclg1",
        "interaction" : "pp",
        "combined_score" : 0.8,
        "SUID" : 1421,
        "selected" : false
      },
      "selected" : false
    }, {
      "data" : {
        "id" : "1322",
        "source" : "303",
        "target" : "268",
        "shared_name" : "Oxct1 (pp) Echs1",
        "shared_interaction" : "pp",
        "name" : "Oxct1 (pp) Echs1",
        "interaction" : "pp",
        "combined_score" : 0.598,
        "SUID" : 1322,
        "selected" : false
      },
      "selected" : false
    }, {
      "data" : {
        "id" : "1074",
        "source" : "303",
        "target" : "97",
        "shared_name" : "Oxct1 (pp) Dlat",
        "shared_interaction" : "pp",
        "name" : "Oxct1 (pp) Dlat",
        "interaction" : "pp",
        "combined_score" : 0.533,
        "SUID" : 1074,
        "selected" : false
      },
      "selected" : false
    }, {
      "data" : {
        "id" : "1045",
        "source" : "303",
        "target" : "76",
        "shared_name" : "Oxct1 (pp) Etfa",
        "shared_interaction" : "pp",
        "name" : "Oxct1 (pp) Etfa",
        "interaction" : "pp",
        "combined_score" : 0.414,
        "SUID" : 1045,
        "selected" : false
      },
      "selected" : false
    }, {
      "data" : {
        "id" : "938",
        "source" : "303",
        "target" : "199",
        "shared_name" : "Oxct1 (pp) Pdhx",
        "shared_interaction" : "pp",
        "name" : "Oxct1 (pp) Pdhx",
        "interaction" : "pp",
        "combined_score" : 0.528,
        "SUID" : 938,
        "selected" : false
      },
      "selected" : false
    }, {
      "data" : {
        "id" : "881",
        "source" : "303",
        "target" : "192",
        "shared_name" : "Oxct1 (pp) Hibch",
        "shared_interaction" : "pp",
        "name" : "Oxct1 (pp) Hibch",
        "interaction" : "pp",
        "combined_score" : 0.568,
        "SUID" : 881,
        "selected" : false
      },
      "selected" : false
    }, {
      "data" : {
        "id" : "430",
        "source" : "303",
        "target" : "429",
        "shared_name" : "Oxct1 (pp) Mccc2",
        "shared_interaction" : "pp",
        "name" : "Oxct1 (pp) Mccc2",
        "interaction" : "pp",
        "combined_score" : 0.743,
        "SUID" : 430,
        "selected" : false
      },
      "selected" : false
    }, {
      "data" : {
        "id" : "304",
        "source" : "303",
        "target" : "115",
        "shared_name" : "Oxct1 (pp) Hadh",
        "shared_interaction" : "pp",
        "name" : "Oxct1 (pp) Hadh",
        "interaction" : "pp",
        "combined_score" : 0.958,
        "SUID" : 304,
        "selected" : false
      },
      "selected" : false
    }, {
      "data" : {
        "id" : "1798",
        "source" : "301",
        "target" : "161",
        "shared_name" : "H2afv (pp) Ndufa9",
        "shared_interaction" : "pp",
        "name" : "H2afv (pp) Ndufa9",
        "interaction" : "pp",
        "combined_score" : 0.524,
        "SUID" : 1798,
        "selected" : false
      },
      "selected" : false
    }, {
      "data" : {
        "id" : "1409",
        "source" : "301",
        "target" : "1408",
        "shared_name" : "H2afv (pp) Hist1h1e",
        "shared_interaction" : "pp",
        "name" : "H2afv (pp) Hist1h1e",
        "interaction" : "pp",
        "combined_score" : 0.666,
        "SUID" : 1409,
        "selected" : false
      },
      "selected" : false
    }, {
      "data" : {
        "id" : "1279",
        "source" : "301",
        "target" : "1244",
        "shared_name" : "H2afv (pp) Maob",
        "shared_interaction" : "pp",
        "name" : "H2afv (pp) Maob",
        "interaction" : "pp",
        "combined_score" : 0.422,
        "SUID" : 1279,
        "selected" : false
      },
      "selected" : false
    }, {
      "data" : {
        "id" : "324",
        "source" : "301",
        "target" : "182",
        "shared_name" : "H2afv (pp) Tubb5",
        "shared_interaction" : "pp",
        "name" : "H2afv (pp) Tubb5",
        "interaction" : "pp",
        "combined_score" : 0.507,
        "SUID" : 324,
        "selected" : false
      },
      "selected" : false
    }, {
      "data" : {
        "id" : "1971",
        "source" : "300",
        "target" : "1408",
        "shared_name" : "Hist2h4 (pp) Hist1h1e",
        "shared_interaction" : "pp",
        "name" : "Hist2h4 (pp) Hist1h1e",
        "interaction" : "pp",
        "combined_score" : 0.587,
        "SUID" : 1971,
        "selected" : false
      },
      "selected" : false
    }, {
      "data" : {
        "id" : "1828",
        "source" : "300",
        "target" : "433",
        "shared_name" : "Hist2h4 (pp) H2afy",
        "shared_interaction" : "pp",
        "name" : "Hist2h4 (pp) H2afy",
        "interaction" : "pp",
        "combined_score" : 0.76,
        "SUID" : 1828,
        "selected" : false
      },
      "selected" : false
    }, {
      "data" : {
        "id" : "302",
        "source" : "300",
        "target" : "301",
        "shared_name" : "Hist2h4 (pp) H2afv",
        "shared_interaction" : "pp",
        "name" : "Hist2h4 (pp) H2afv",
        "interaction" : "pp",
        "combined_score" : 0.786,
        "SUID" : 302,
        "selected" : false
      },
      "selected" : false
    }, {
      "data" : {
        "id" : "1157",
        "source" : "293",
        "target" : "188",
        "shared_name" : "Sod2 (pp) Cs",
        "shared_interaction" : "pp",
        "name" : "Sod2 (pp) Cs",
        "interaction" : "pp",
        "combined_score" : 0.431,
        "SUID" : 1157,
        "selected" : false
      },
      "selected" : false
    }, {
      "data" : {
        "id" : "1077",
        "source" : "293",
        "target" : "85",
        "shared_name" : "Sod2 (pp) Cox5a",
        "shared_interaction" : "pp",
        "name" : "Sod2 (pp) Cox5a",
        "interaction" : "pp",
        "combined_score" : 0.583,
        "SUID" : 1077,
        "selected" : false
      },
      "selected" : false
    }, {
      "data" : {
        "id" : "894",
        "source" : "293",
        "target" : "156",
        "shared_name" : "Sod2 (pp) Ndufs3",
        "shared_interaction" : "pp",
        "name" : "Sod2 (pp) Ndufs3",
        "interaction" : "pp",
        "combined_score" : 0.519,
        "SUID" : 894,
        "selected" : false
      },
      "selected" : false
    }, {
      "data" : {
        "id" : "295",
        "source" : "293",
        "target" : "294",
        "shared_name" : "Sod2 (pp) Prdx2",
        "shared_interaction" : "pp",
        "name" : "Sod2 (pp) Prdx2",
        "interaction" : "pp",
        "combined_score" : 0.849,
        "SUID" : 295,
        "selected" : false
      },
      "selected" : false
    }, {
      "data" : {
        "id" : "2226",
        "source" : "282",
        "target" : "104",
        "shared_name" : "Ndufb9 (pp) Ndufs2",
        "shared_interaction" : "pp",
        "name" : "Ndufb9 (pp) Ndufs2",
        "interaction" : "pp",
        "combined_score" : 0.96,
        "SUID" : 2226,
        "selected" : false
      },
      "selected" : false
    }, {
      "data" : {
        "id" : "2109",
        "source" : "282",
        "target" : "156",
        "shared_name" : "Ndufb9 (pp) Ndufs3",
        "shared_interaction" : "pp",
        "name" : "Ndufb9 (pp) Ndufs3",
        "interaction" : "pp",
        "combined_score" : 0.994,
        "SUID" : 2109,
        "selected" : false
      },
      "selected" : false
    }, {
      "data" : {
        "id" : "2026",
        "source" : "282",
        "target" : "234",
        "shared_name" : "Ndufb9 (pp) Ndufs6",
        "shared_interaction" : "pp",
        "name" : "Ndufb9 (pp) Ndufs6",
        "interaction" : "pp",
        "combined_score" : 0.989,
        "SUID" : 2026,
        "selected" : false
      },
      "selected" : false
    }, {
      "data" : {
        "id" : "1727",
        "source" : "282",
        "target" : "211",
        "shared_name" : "Ndufb9 (pp) Ndufs7",
        "shared_interaction" : "pp",
        "name" : "Ndufb9 (pp) Ndufs7",
        "interaction" : "pp",
        "combined_score" : 0.983,
        "SUID" : 1727,
        "selected" : false
      },
      "selected" : false
    }, {
      "data" : {
        "id" : "1693",
        "source" : "282",
        "target" : "112",
        "shared_name" : "Ndufb9 (pp) Etfb",
        "shared_interaction" : "pp",
        "name" : "Ndufb9 (pp) Etfb",
        "interaction" : "pp",
        "combined_score" : 0.434,
        "SUID" : 1693,
        "selected" : false
      },
      "selected" : false
    }, {
      "data" : {
        "id" : "1646",
        "source" : "282",
        "target" : "79",
        "shared_name" : "Ndufb9 (pp) Mdh2",
        "shared_interaction" : "pp",
        "name" : "Ndufb9 (pp) Mdh2",
        "interaction" : "pp",
        "combined_score" : 0.743,
        "SUID" : 1646,
        "selected" : false
      },
      "selected" : false
    }, {
      "data" : {
        "id" : "1222",
        "source" : "282",
        "target" : "82",
        "shared_name" : "Ndufb9 (pp) Pdhb",
        "shared_interaction" : "pp",
        "name" : "Ndufb9 (pp) Pdhb",
        "interaction" : "pp",
        "combined_score" : 0.427,
        "SUID" : 1222,
        "selected" : false
      },
      "selected" : false
    }, {
      "data" : {
        "id" : "945",
        "source" : "282",
        "target" : "251",
        "shared_name" : "Ndufb9 (pp) Ndufa2",
        "shared_interaction" : "pp",
        "name" : "Ndufb9 (pp) Ndufa2",
        "interaction" : "pp",
        "combined_score" : 0.998,
        "SUID" : 945,
        "selected" : false
      },
      "selected" : false
    }, {
      "data" : {
        "id" : "702",
        "source" : "282",
        "target" : "113",
        "shared_name" : "Ndufb9 (pp) Atp5d",
        "shared_interaction" : "pp",
        "name" : "Ndufb9 (pp) Atp5d",
        "interaction" : "pp",
        "combined_score" : 0.861,
        "SUID" : 702,
        "selected" : false
      },
      "selected" : false
    }, {
      "data" : {
        "id" : "354",
        "source" : "282",
        "target" : "85",
        "shared_name" : "Ndufb9 (pp) Cox5a",
        "shared_interaction" : "pp",
        "name" : "Ndufb9 (pp) Cox5a",
        "interaction" : "pp",
        "combined_score" : 0.849,
        "SUID" : 354,
        "selected" : false
      },
      "selected" : false
    }, {
      "data" : {
        "id" : "2282",
        "source" : "275",
        "target" : "82",
        "shared_name" : "Pcca (pp) Pdhb",
        "shared_interaction" : "pp",
        "name" : "Pcca (pp) Pdhb",
        "interaction" : "pp",
        "combined_score" : 0.691,
        "SUID" : 2282,
        "selected" : false
      },
      "selected" : false
    }, {
      "data" : {
        "id" : "2132",
        "source" : "275",
        "target" : "199",
        "shared_name" : "Pcca (pp) Pdhx",
        "shared_interaction" : "pp",
        "name" : "Pcca (pp) Pdhx",
        "interaction" : "pp",
        "combined_score" : 0.44,
        "SUID" : 2132,
        "selected" : false
      },
      "selected" : false
    }, {
      "data" : {
        "id" : "1893",
        "source" : "275",
        "target" : "159",
        "shared_name" : "Pcca (pp) Ivd",
        "shared_interaction" : "pp",
        "name" : "Pcca (pp) Ivd",
        "interaction" : "pp",
        "combined_score" : 0.843,
        "SUID" : 1893,
        "selected" : false
      },
      "selected" : false
    }, {
      "data" : {
        "id" : "1850",
        "source" : "275",
        "target" : "76",
        "shared_name" : "Pcca (pp) Etfa",
        "shared_interaction" : "pp",
        "name" : "Pcca (pp) Etfa",
        "interaction" : "pp",
        "combined_score" : 0.468,
        "SUID" : 1850,
        "selected" : false
      },
      "selected" : false
    }, {
      "data" : {
        "id" : "1581",
        "source" : "275",
        "target" : "177",
        "shared_name" : "Pcca (pp) Hadhb",
        "shared_interaction" : "pp",
        "name" : "Pcca (pp) Hadhb",
        "interaction" : "pp",
        "combined_score" : 0.93,
        "SUID" : 1581,
        "selected" : false
      },
      "selected" : false
    }, {
      "data" : {
        "id" : "1495",
        "source" : "275",
        "target" : "185",
        "shared_name" : "Pcca (pp) Pdha1",
        "shared_interaction" : "pp",
        "name" : "Pcca (pp) Pdha1",
        "interaction" : "pp",
        "combined_score" : 0.47,
        "SUID" : 1495,
        "selected" : false
      },
      "selected" : false
    }, {
      "data" : {
        "id" : "1175",
        "source" : "275",
        "target" : "117",
        "shared_name" : "Pcca (pp) Uqcrc2",
        "shared_interaction" : "pp",
        "name" : "Pcca (pp) Uqcrc2",
        "interaction" : "pp",
        "combined_score" : 0.458,
        "SUID" : 1175,
        "selected" : false
      },
      "selected" : false
    }, {
      "data" : {
        "id" : "815",
        "source" : "275",
        "target" : "268",
        "shared_name" : "Pcca (pp) Echs1",
        "shared_interaction" : "pp",
        "name" : "Pcca (pp) Echs1",
        "interaction" : "pp",
        "combined_score" : 0.444,
        "SUID" : 815,
        "selected" : false
      },
      "selected" : false
    }, {
      "data" : {
        "id" : "746",
        "source" : "275",
        "target" : "429",
        "shared_name" : "Pcca (pp) Mccc2",
        "shared_interaction" : "pp",
        "name" : "Pcca (pp) Mccc2",
        "interaction" : "pp",
        "combined_score" : 0.947,
        "SUID" : 746,
        "selected" : false
      },
      "selected" : false
    }, {
      "data" : {
        "id" : "694",
        "source" : "275",
        "target" : "693",
        "shared_name" : "Pcca (pp) Acadl",
        "shared_interaction" : "pp",
        "name" : "Pcca (pp) Acadl",
        "interaction" : "pp",
        "combined_score" : 0.831,
        "SUID" : 694,
        "selected" : false
      },
      "selected" : false
    }, {
      "data" : {
        "id" : "544",
        "source" : "275",
        "target" : "90",
        "shared_name" : "Pcca (pp) Hibadh",
        "shared_interaction" : "pp",
        "name" : "Pcca (pp) Hibadh",
        "interaction" : "pp",
        "combined_score" : 0.502,
        "SUID" : 544,
        "selected" : false
      },
      "selected" : false
    }, {
      "data" : {
        "id" : "276",
        "source" : "275",
        "target" : "197",
        "shared_name" : "Pcca (pp) Sdha",
        "shared_interaction" : "pp",
        "name" : "Pcca (pp) Sdha",
        "interaction" : "pp",
        "combined_score" : 0.541,
        "SUID" : 276,
        "selected" : false
      },
      "selected" : false
    }, {
      "data" : {
        "id" : "2096",
        "source" : "268",
        "target" : "385",
        "shared_name" : "Echs1 (pp) Slc25a11",
        "shared_interaction" : "pp",
        "name" : "Echs1 (pp) Slc25a11",
        "interaction" : "pp",
        "combined_score" : 0.514,
        "SUID" : 2096,
        "selected" : false
      },
      "selected" : false
    }, {
      "data" : {
        "id" : "2028",
        "source" : "268",
        "target" : "429",
        "shared_name" : "Echs1 (pp) Mccc2",
        "shared_interaction" : "pp",
        "name" : "Echs1 (pp) Mccc2",
        "interaction" : "pp",
        "combined_score" : 0.946,
        "SUID" : 2028,
        "selected" : false
      },
      "selected" : false
    }, {
      "data" : {
        "id" : "1923",
        "source" : "268",
        "target" : "124",
        "shared_name" : "Echs1 (pp) Atp5o",
        "shared_interaction" : "pp",
        "name" : "Echs1 (pp) Atp5o",
        "interaction" : "pp",
        "combined_score" : 0.442,
        "SUID" : 1923,
        "selected" : false
      },
      "selected" : false
    }, {
      "data" : {
        "id" : "1853",
        "source" : "268",
        "target" : "79",
        "shared_name" : "Echs1 (pp) Mdh2",
        "shared_interaction" : "pp",
        "name" : "Echs1 (pp) Mdh2",
        "interaction" : "pp",
        "combined_score" : 0.44,
        "SUID" : 1853,
        "selected" : false
      },
      "selected" : false
    }, {
      "data" : {
        "id" : "1784",
        "source" : "268",
        "target" : "508",
        "shared_name" : "Echs1 (pp) Prdx3",
        "shared_interaction" : "pp",
        "name" : "Echs1 (pp) Prdx3",
        "interaction" : "pp",
        "combined_score" : 0.592,
        "SUID" : 1784,
        "selected" : false
      },
      "selected" : false
    }, {
      "data" : {
        "id" : "1400",
        "source" : "268",
        "target" : "112",
        "shared_name" : "Echs1 (pp) Etfb",
        "shared_interaction" : "pp",
        "name" : "Echs1 (pp) Etfb",
        "interaction" : "pp",
        "combined_score" : 0.809,
        "SUID" : 1400,
        "selected" : false
      },
      "selected" : false
    }, {
      "data" : {
        "id" : "863",
        "source" : "268",
        "target" : "156",
        "shared_name" : "Echs1 (pp) Ndufs3",
        "shared_interaction" : "pp",
        "name" : "Echs1 (pp) Ndufs3",
        "interaction" : "pp",
        "combined_score" : 0.582,
        "SUID" : 863,
        "selected" : false
      },
      "selected" : false
    }, {
      "data" : {
        "id" : "278",
        "source" : "268",
        "target" : "145",
        "shared_name" : "Echs1 (pp) Hsd17b10",
        "shared_interaction" : "pp",
        "name" : "Echs1 (pp) Hsd17b10",
        "interaction" : "pp",
        "combined_score" : 0.981,
        "SUID" : 278,
        "selected" : false
      },
      "selected" : false
    }, {
      "data" : {
        "id" : "269",
        "source" : "268",
        "target" : "175",
        "shared_name" : "Echs1 (pp) Acad9",
        "shared_interaction" : "pp",
        "name" : "Echs1 (pp) Acad9",
        "interaction" : "pp",
        "combined_score" : 0.781,
        "SUID" : 269,
        "selected" : false
      },
      "selected" : false
    }, {
      "data" : {
        "id" : "2271",
        "source" : "256",
        "target" : "166",
        "shared_name" : "Cox4i1 (pp) Aco2",
        "shared_interaction" : "pp",
        "name" : "Cox4i1 (pp) Aco2",
        "interaction" : "pp",
        "combined_score" : 0.54,
        "SUID" : 2271,
        "selected" : false
      },
      "selected" : false
    }, {
      "data" : {
        "id" : "2122",
        "source" : "256",
        "target" : "179",
        "shared_name" : "Cox4i1 (pp) Atp5j",
        "shared_interaction" : "pp",
        "name" : "Cox4i1 (pp) Atp5j",
        "interaction" : "pp",
        "combined_score" : 0.795,
        "SUID" : 2122,
        "selected" : false
      },
      "selected" : false
    }, {
      "data" : {
        "id" : "2058",
        "source" : "256",
        "target" : "117",
        "shared_name" : "Cox4i1 (pp) Uqcrc2",
        "shared_interaction" : "pp",
        "name" : "Cox4i1 (pp) Uqcrc2",
        "interaction" : "pp",
        "combined_score" : 0.994,
        "SUID" : 2058,
        "selected" : false
      },
      "selected" : false
    }, {
      "data" : {
        "id" : "1931",
        "source" : "256",
        "target" : "234",
        "shared_name" : "Cox4i1 (pp) Ndufs6",
        "shared_interaction" : "pp",
        "name" : "Cox4i1 (pp) Ndufs6",
        "interaction" : "pp",
        "combined_score" : 0.732,
        "SUID" : 1931,
        "selected" : false
      },
      "selected" : false
    }, {
      "data" : {
        "id" : "1930",
        "source" : "256",
        "target" : "282",
        "shared_name" : "Cox4i1 (pp) Ndufb9",
        "shared_interaction" : "pp",
        "name" : "Cox4i1 (pp) Ndufb9",
        "interaction" : "pp",
        "combined_score" : 0.732,
        "SUID" : 1930,
        "selected" : false
      },
      "selected" : false
    }, {
      "data" : {
        "id" : "1901",
        "source" : "256",
        "target" : "102",
        "shared_name" : "Cox4i1 (pp) Ndufb4",
        "shared_interaction" : "pp",
        "name" : "Cox4i1 (pp) Ndufb4",
        "interaction" : "pp",
        "combined_score" : 0.408,
        "SUID" : 1901,
        "selected" : false
      },
      "selected" : false
    }, {
      "data" : {
        "id" : "1872",
        "source" : "256",
        "target" : "240",
        "shared_name" : "Cox4i1 (pp) Ndufa4",
        "shared_interaction" : "pp",
        "name" : "Cox4i1 (pp) Ndufa4",
        "interaction" : "pp",
        "combined_score" : 0.627,
        "SUID" : 1872,
        "selected" : false
      },
      "selected" : false
    }, {
      "data" : {
        "id" : "1864",
        "source" : "256",
        "target" : "125",
        "shared_name" : "Cox4i1 (pp) Timm13",
        "shared_interaction" : "pp",
        "name" : "Cox4i1 (pp) Timm13",
        "interaction" : "pp",
        "combined_score" : 0.41,
        "SUID" : 1864,
        "selected" : false
      },
      "selected" : false
    }, {
      "data" : {
        "id" : "1696",
        "source" : "256",
        "target" : "211",
        "shared_name" : "Cox4i1 (pp) Ndufs7",
        "shared_interaction" : "pp",
        "name" : "Cox4i1 (pp) Ndufs7",
        "interaction" : "pp",
        "combined_score" : 0.78,
        "SUID" : 1696,
        "selected" : false
      },
      "selected" : false
    }, {
      "data" : {
        "id" : "1659",
        "source" : "256",
        "target" : "113",
        "shared_name" : "Cox4i1 (pp) Atp5d",
        "shared_interaction" : "pp",
        "name" : "Cox4i1 (pp) Atp5d",
        "interaction" : "pp",
        "combined_score" : 0.921,
        "SUID" : 1659,
        "selected" : false
      },
      "selected" : false
    }, {
      "data" : {
        "id" : "1654",
        "source" : "256",
        "target" : "112",
        "shared_name" : "Cox4i1 (pp) Etfb",
        "shared_interaction" : "pp",
        "name" : "Cox4i1 (pp) Etfb",
        "interaction" : "pp",
        "combined_score" : 0.563,
        "SUID" : 1654,
        "selected" : false
      },
      "selected" : false
    }, {
      "data" : {
        "id" : "1541",
        "source" : "256",
        "target" : "124",
        "shared_name" : "Cox4i1 (pp) Atp5o",
        "shared_interaction" : "pp",
        "name" : "Cox4i1 (pp) Atp5o",
        "interaction" : "pp",
        "combined_score" : 0.842,
        "SUID" : 1541,
        "selected" : false
      },
      "selected" : false
    }, {
      "data" : {
        "id" : "1417",
        "source" : "256",
        "target" : "141",
        "shared_name" : "Cox4i1 (pp) Idh3b",
        "shared_interaction" : "pp",
        "name" : "Cox4i1 (pp) Idh3b",
        "interaction" : "pp",
        "combined_score" : 0.411,
        "SUID" : 1417,
        "selected" : false
      },
      "selected" : false
    }, {
      "data" : {
        "id" : "1341",
        "source" : "256",
        "target" : "201",
        "shared_name" : "Cox4i1 (pp) Ndufa6",
        "shared_interaction" : "pp",
        "name" : "Cox4i1 (pp) Ndufa6",
        "interaction" : "pp",
        "combined_score" : 0.665,
        "SUID" : 1341,
        "selected" : false
      },
      "selected" : false
    }, {
      "data" : {
        "id" : "1308",
        "source" : "256",
        "target" : "251",
        "shared_name" : "Cox4i1 (pp) Ndufa2",
        "shared_interaction" : "pp",
        "name" : "Cox4i1 (pp) Ndufa2",
        "interaction" : "pp",
        "combined_score" : 0.747,
        "SUID" : 1308,
        "selected" : false
      },
      "selected" : false
    }, {
      "data" : {
        "id" : "1213",
        "source" : "256",
        "target" : "132",
        "shared_name" : "Cox4i1 (pp) Cyc1",
        "shared_interaction" : "pp",
        "name" : "Cox4i1 (pp) Cyc1",
        "interaction" : "pp",
        "combined_score" : 0.992,
        "SUID" : 1213,
        "selected" : false
      },
      "selected" : false
    }, {
      "data" : {
        "id" : "1114",
        "source" : "256",
        "target" : "188",
        "shared_name" : "Cox4i1 (pp) Cs",
        "shared_interaction" : "pp",
        "name" : "Cox4i1 (pp) Cs",
        "interaction" : "pp",
        "combined_score" : 0.551,
        "SUID" : 1114,
        "selected" : false
      },
      "selected" : false
    }, {
      "data" : {
        "id" : "1042",
        "source" : "256",
        "target" : "156",
        "shared_name" : "Cox4i1 (pp) Ndufs3",
        "shared_interaction" : "pp",
        "name" : "Cox4i1 (pp) Ndufs3",
        "interaction" : "pp",
        "combined_score" : 0.809,
        "SUID" : 1042,
        "selected" : false
      },
      "selected" : false
    }, {
      "data" : {
        "id" : "1023",
        "source" : "256",
        "target" : "79",
        "shared_name" : "Cox4i1 (pp) Mdh2",
        "shared_interaction" : "pp",
        "name" : "Cox4i1 (pp) Mdh2",
        "interaction" : "pp",
        "combined_score" : 0.575,
        "SUID" : 1023,
        "selected" : false
      },
      "selected" : false
    }, {
      "data" : {
        "id" : "971",
        "source" : "256",
        "target" : "237",
        "shared_name" : "Cox4i1 (pp) Atp5b",
        "shared_interaction" : "pp",
        "name" : "Cox4i1 (pp) Atp5b",
        "interaction" : "pp",
        "combined_score" : 0.884,
        "SUID" : 971,
        "selected" : false
      },
      "selected" : false
    }, {
      "data" : {
        "id" : "893",
        "source" : "256",
        "target" : "892",
        "shared_name" : "Cox4i1 (pp) Abcb7",
        "shared_interaction" : "pp",
        "name" : "Cox4i1 (pp) Abcb7",
        "interaction" : "pp",
        "combined_score" : 0.565,
        "SUID" : 893,
        "selected" : false
      },
      "selected" : false
    }, {
      "data" : {
        "id" : "870",
        "source" : "256",
        "target" : "508",
        "shared_name" : "Cox4i1 (pp) Prdx3",
        "shared_interaction" : "pp",
        "name" : "Cox4i1 (pp) Prdx3",
        "interaction" : "pp",
        "combined_score" : 0.403,
        "SUID" : 870,
        "selected" : false
      },
      "selected" : false
    }, {
      "data" : {
        "id" : "837",
        "source" : "256",
        "target" : "197",
        "shared_name" : "Cox4i1 (pp) Sdha",
        "shared_interaction" : "pp",
        "name" : "Cox4i1 (pp) Sdha",
        "interaction" : "pp",
        "combined_score" : 0.85,
        "SUID" : 837,
        "selected" : false
      },
      "selected" : false
    }, {
      "data" : {
        "id" : "757",
        "source" : "256",
        "target" : "293",
        "shared_name" : "Cox4i1 (pp) Sod2",
        "shared_interaction" : "pp",
        "name" : "Cox4i1 (pp) Sod2",
        "interaction" : "pp",
        "combined_score" : 0.553,
        "SUID" : 757,
        "selected" : false
      },
      "selected" : false
    }, {
      "data" : {
        "id" : "728",
        "source" : "256",
        "target" : "169",
        "shared_name" : "Cox4i1 (pp) Ndufb8",
        "shared_interaction" : "pp",
        "name" : "Cox4i1 (pp) Ndufb8",
        "interaction" : "pp",
        "combined_score" : 0.826,
        "SUID" : 728,
        "selected" : false
      },
      "selected" : false
    }, {
      "data" : {
        "id" : "704",
        "source" : "256",
        "target" : "85",
        "shared_name" : "Cox4i1 (pp) Cox5a",
        "shared_interaction" : "pp",
        "name" : "Cox4i1 (pp) Cox5a",
        "interaction" : "pp",
        "combined_score" : 0.998,
        "SUID" : 704,
        "selected" : false
      },
      "selected" : false
    }, {
      "data" : {
        "id" : "627",
        "source" : "256",
        "target" : "99",
        "shared_name" : "Cox4i1 (pp) Ndufb3",
        "shared_interaction" : "pp",
        "name" : "Cox4i1 (pp) Ndufb3",
        "interaction" : "pp",
        "combined_score" : 0.631,
        "SUID" : 627,
        "selected" : false
      },
      "selected" : false
    }, {
      "data" : {
        "id" : "572",
        "source" : "256",
        "target" : "195",
        "shared_name" : "Cox4i1 (pp) Ndufa5",
        "shared_interaction" : "pp",
        "name" : "Cox4i1 (pp) Ndufa5",
        "interaction" : "pp",
        "combined_score" : 0.54,
        "SUID" : 572,
        "selected" : false
      },
      "selected" : false
    }, {
      "data" : {
        "id" : "407",
        "source" : "256",
        "target" : "129",
        "shared_name" : "Cox4i1 (pp) Slc25a5",
        "shared_interaction" : "pp",
        "name" : "Cox4i1 (pp) Slc25a5",
        "interaction" : "pp",
        "combined_score" : 0.659,
        "SUID" : 407,
        "selected" : false
      },
      "selected" : false
    }, {
      "data" : {
        "id" : "346",
        "source" : "256",
        "target" : "78",
        "shared_name" : "Cox4i1 (pp) Slc25a4",
        "shared_interaction" : "pp",
        "name" : "Cox4i1 (pp) Slc25a4",
        "interaction" : "pp",
        "combined_score" : 0.557,
        "SUID" : 346,
        "selected" : false
      },
      "selected" : false
    }, {
      "data" : {
        "id" : "339",
        "source" : "256",
        "target" : "81",
        "shared_name" : "Cox4i1 (pp) Ndufa10",
        "shared_interaction" : "pp",
        "name" : "Cox4i1 (pp) Ndufa10",
        "interaction" : "pp",
        "combined_score" : 0.496,
        "SUID" : 339,
        "selected" : false
      },
      "selected" : false
    }, {
      "data" : {
        "id" : "329",
        "source" : "256",
        "target" : "194",
        "shared_name" : "Cox4i1 (pp) Fh1",
        "shared_interaction" : "pp",
        "name" : "Cox4i1 (pp) Fh1",
        "interaction" : "pp",
        "combined_score" : 0.513,
        "SUID" : 329,
        "selected" : false
      },
      "selected" : false
    }, {
      "data" : {
        "id" : "319",
        "source" : "256",
        "target" : "104",
        "shared_name" : "Cox4i1 (pp) Ndufs2",
        "shared_interaction" : "pp",
        "name" : "Cox4i1 (pp) Ndufs2",
        "interaction" : "pp",
        "combined_score" : 0.536,
        "SUID" : 319,
        "selected" : false
      },
      "selected" : false
    }, {
      "data" : {
        "id" : "264",
        "source" : "256",
        "target" : "142",
        "shared_name" : "Cox4i1 (pp) Atp5a1",
        "shared_interaction" : "pp",
        "name" : "Cox4i1 (pp) Atp5a1",
        "interaction" : "pp",
        "combined_score" : 0.789,
        "SUID" : 264,
        "selected" : false
      },
      "selected" : false
    }, {
      "data" : {
        "id" : "1944",
        "source" : "254",
        "target" : "348",
        "shared_name" : "Pgk1-rs7 (pp) Pkm",
        "shared_interaction" : "pp",
        "name" : "Pgk1-rs7 (pp) Pkm",
        "interaction" : "pp",
        "combined_score" : 0.994,
        "SUID" : 1944,
        "selected" : false
      },
      "selected" : false
    }, {
      "data" : {
        "id" : "1857",
        "source" : "254",
        "target" : "586",
        "shared_name" : "Pgk1-rs7 (pp) Tkt",
        "shared_interaction" : "pp",
        "name" : "Pgk1-rs7 (pp) Tkt",
        "interaction" : "pp",
        "combined_score" : 0.727,
        "SUID" : 1857,
        "selected" : false
      },
      "selected" : false
    }, {
      "data" : {
        "id" : "1519",
        "source" : "254",
        "target" : "185",
        "shared_name" : "Pgk1-rs7 (pp) Pdha1",
        "shared_interaction" : "pp",
        "name" : "Pgk1-rs7 (pp) Pdha1",
        "interaction" : "pp",
        "combined_score" : 0.746,
        "SUID" : 1519,
        "selected" : false
      },
      "selected" : false
    }, {
      "data" : {
        "id" : "1517",
        "source" : "254",
        "target" : "79",
        "shared_name" : "Pgk1-rs7 (pp) Mdh2",
        "shared_interaction" : "pp",
        "name" : "Pgk1-rs7 (pp) Mdh2",
        "interaction" : "pp",
        "combined_score" : 0.529,
        "SUID" : 1517,
        "selected" : false
      },
      "selected" : false
    }, {
      "data" : {
        "id" : "1467",
        "source" : "254",
        "target" : "208",
        "shared_name" : "Pgk1-rs7 (pp) Pgam1",
        "shared_interaction" : "pp",
        "name" : "Pgk1-rs7 (pp) Pgam1",
        "interaction" : "pp",
        "combined_score" : 0.994,
        "SUID" : 1467,
        "selected" : false
      },
      "selected" : false
    }, {
      "data" : {
        "id" : "1391",
        "source" : "254",
        "target" : "389",
        "shared_name" : "Pgk1-rs7 (pp) Eef1a1",
        "shared_interaction" : "pp",
        "name" : "Pgk1-rs7 (pp) Eef1a1",
        "interaction" : "pp",
        "combined_score" : 0.577,
        "SUID" : 1391,
        "selected" : false
      },
      "selected" : false
    }, {
      "data" : {
        "id" : "1331",
        "source" : "254",
        "target" : "93",
        "shared_name" : "Pgk1-rs7 (pp) Eno1",
        "shared_interaction" : "pp",
        "name" : "Pgk1-rs7 (pp) Eno1",
        "interaction" : "pp",
        "combined_score" : 0.992,
        "SUID" : 1331,
        "selected" : false
      },
      "selected" : false
    }, {
      "data" : {
        "id" : "1091",
        "source" : "254",
        "target" : "197",
        "shared_name" : "Pgk1-rs7 (pp) Sdha",
        "shared_interaction" : "pp",
        "name" : "Pgk1-rs7 (pp) Sdha",
        "interaction" : "pp",
        "combined_score" : 0.468,
        "SUID" : 1091,
        "selected" : false
      },
      "selected" : false
    }, {
      "data" : {
        "id" : "800",
        "source" : "254",
        "target" : "293",
        "shared_name" : "Pgk1-rs7 (pp) Sod2",
        "shared_interaction" : "pp",
        "name" : "Pgk1-rs7 (pp) Sod2",
        "interaction" : "pp",
        "combined_score" : 0.404,
        "SUID" : 800,
        "selected" : false
      },
      "selected" : false
    }, {
      "data" : {
        "id" : "777",
        "source" : "254",
        "target" : "225",
        "shared_name" : "Pgk1-rs7 (pp) Glud1",
        "shared_interaction" : "pp",
        "name" : "Pgk1-rs7 (pp) Glud1",
        "interaction" : "pp",
        "combined_score" : 0.448,
        "SUID" : 777,
        "selected" : false
      },
      "selected" : false
    }, {
      "data" : {
        "id" : "689",
        "source" : "254",
        "target" : "82",
        "shared_name" : "Pgk1-rs7 (pp) Pdhb",
        "shared_interaction" : "pp",
        "name" : "Pgk1-rs7 (pp) Pdhb",
        "interaction" : "pp",
        "combined_score" : 0.542,
        "SUID" : 689,
        "selected" : false
      },
      "selected" : false
    }, {
      "data" : {
        "id" : "255",
        "source" : "254",
        "target" : "120",
        "shared_name" : "Pgk1-rs7 (pp) Dld",
        "shared_interaction" : "pp",
        "name" : "Pgk1-rs7 (pp) Dld",
        "interaction" : "pp",
        "combined_score" : 0.48,
        "SUID" : 255,
        "selected" : false
      },
      "selected" : false
    }, {
      "data" : {
        "id" : "1504",
        "source" : "251",
        "target" : "156",
        "shared_name" : "Ndufa2 (pp) Ndufs3",
        "shared_interaction" : "pp",
        "name" : "Ndufa2 (pp) Ndufs3",
        "interaction" : "pp",
        "combined_score" : 0.998,
        "SUID" : 1504,
        "selected" : false
      },
      "selected" : false
    }, {
      "data" : {
        "id" : "1173",
        "source" : "251",
        "target" : "85",
        "shared_name" : "Ndufa2 (pp) Cox5a",
        "shared_interaction" : "pp",
        "name" : "Ndufa2 (pp) Cox5a",
        "interaction" : "pp",
        "combined_score" : 0.474,
        "SUID" : 1173,
        "selected" : false
      },
      "selected" : false
    }, {
      "data" : {
        "id" : "1058",
        "source" : "251",
        "target" : "104",
        "shared_name" : "Ndufa2 (pp) Ndufs2",
        "shared_interaction" : "pp",
        "name" : "Ndufa2 (pp) Ndufs2",
        "interaction" : "pp",
        "combined_score" : 0.998,
        "SUID" : 1058,
        "selected" : false
      },
      "selected" : false
    }, {
      "data" : {
        "id" : "556",
        "source" : "251",
        "target" : "112",
        "shared_name" : "Ndufa2 (pp) Etfb",
        "shared_interaction" : "pp",
        "name" : "Ndufa2 (pp) Etfb",
        "interaction" : "pp",
        "combined_score" : 0.665,
        "SUID" : 556,
        "selected" : false
      },
      "selected" : false
    }, {
      "data" : {
        "id" : "401",
        "source" : "251",
        "target" : "113",
        "shared_name" : "Ndufa2 (pp) Atp5d",
        "shared_interaction" : "pp",
        "name" : "Ndufa2 (pp) Atp5d",
        "interaction" : "pp",
        "combined_score" : 0.67,
        "SUID" : 401,
        "selected" : false
      },
      "selected" : false
    }, {
      "data" : {
        "id" : "2245",
        "source" : "248",
        "target" : "85",
        "shared_name" : "Usmg5 (pp) Cox5a",
        "shared_interaction" : "pp",
        "name" : "Usmg5 (pp) Cox5a",
        "interaction" : "pp",
        "combined_score" : 0.79,
        "SUID" : 2245,
        "selected" : false
      },
      "selected" : false
    }, {
      "data" : {
        "id" : "2232",
        "source" : "248",
        "target" : "201",
        "shared_name" : "Usmg5 (pp) Ndufa6",
        "shared_interaction" : "pp",
        "name" : "Usmg5 (pp) Ndufa6",
        "interaction" : "pp",
        "combined_score" : 0.983,
        "SUID" : 2232,
        "selected" : false
      },
      "selected" : false
    }, {
      "data" : {
        "id" : "2144",
        "source" : "248",
        "target" : "251",
        "shared_name" : "Usmg5 (pp) Ndufa2",
        "shared_interaction" : "pp",
        "name" : "Usmg5 (pp) Ndufa2",
        "interaction" : "pp",
        "combined_score" : 0.73,
        "SUID" : 2144,
        "selected" : false
      },
      "selected" : false
    }, {
      "data" : {
        "id" : "2116",
        "source" : "248",
        "target" : "234",
        "shared_name" : "Usmg5 (pp) Ndufs6",
        "shared_interaction" : "pp",
        "name" : "Usmg5 (pp) Ndufs6",
        "interaction" : "pp",
        "combined_score" : 0.865,
        "SUID" : 2116,
        "selected" : false
      },
      "selected" : false
    }, {
      "data" : {
        "id" : "1897",
        "source" : "248",
        "target" : "153",
        "shared_name" : "Usmg5 (pp) Atp5k",
        "shared_interaction" : "pp",
        "name" : "Usmg5 (pp) Atp5k",
        "interaction" : "pp",
        "combined_score" : 0.996,
        "SUID" : 1897,
        "selected" : false
      },
      "selected" : false
    }, {
      "data" : {
        "id" : "1883",
        "source" : "248",
        "target" : "101",
        "shared_name" : "Usmg5 (pp) Ndufa8",
        "shared_interaction" : "pp",
        "name" : "Usmg5 (pp) Ndufa8",
        "interaction" : "pp",
        "combined_score" : 0.705,
        "SUID" : 1883,
        "selected" : false
      },
      "selected" : false
    }, {
      "data" : {
        "id" : "1873",
        "source" : "248",
        "target" : "206",
        "shared_name" : "Usmg5 (pp) Cox7a2",
        "shared_interaction" : "pp",
        "name" : "Usmg5 (pp) Cox7a2",
        "interaction" : "pp",
        "combined_score" : 0.803,
        "SUID" : 1873,
        "selected" : false
      },
      "selected" : false
    }, {
      "data" : {
        "id" : "1608",
        "source" : "248",
        "target" : "150",
        "shared_name" : "Usmg5 (pp) Uqcrq",
        "shared_interaction" : "pp",
        "name" : "Usmg5 (pp) Uqcrq",
        "interaction" : "pp",
        "combined_score" : 0.938,
        "SUID" : 1608,
        "selected" : false
      },
      "selected" : false
    }, {
      "data" : {
        "id" : "1603",
        "source" : "248",
        "target" : "113",
        "shared_name" : "Usmg5 (pp) Atp5d",
        "shared_interaction" : "pp",
        "name" : "Usmg5 (pp) Atp5d",
        "interaction" : "pp",
        "combined_score" : 0.978,
        "SUID" : 1603,
        "selected" : false
      },
      "selected" : false
    }, {
      "data" : {
        "id" : "1482",
        "source" : "248",
        "target" : "73",
        "shared_name" : "Usmg5 (pp) Ndufb10",
        "shared_interaction" : "pp",
        "name" : "Usmg5 (pp) Ndufb10",
        "interaction" : "pp",
        "combined_score" : 0.98,
        "SUID" : 1482,
        "selected" : false
      },
      "selected" : false
    }, {
      "data" : {
        "id" : "1472",
        "source" : "248",
        "target" : "152",
        "shared_name" : "Usmg5 (pp) Cox6b1",
        "shared_interaction" : "pp",
        "name" : "Usmg5 (pp) Cox6b1",
        "interaction" : "pp",
        "combined_score" : 0.572,
        "SUID" : 1472,
        "selected" : false
      },
      "selected" : false
    }, {
      "data" : {
        "id" : "1397",
        "source" : "248",
        "target" : "240",
        "shared_name" : "Usmg5 (pp) Ndufa4",
        "shared_interaction" : "pp",
        "name" : "Usmg5 (pp) Ndufa4",
        "interaction" : "pp",
        "combined_score" : 0.543,
        "SUID" : 1397,
        "selected" : false
      },
      "selected" : false
    }, {
      "data" : {
        "id" : "1349",
        "source" : "248",
        "target" : "102",
        "shared_name" : "Usmg5 (pp) Ndufb4",
        "shared_interaction" : "pp",
        "name" : "Usmg5 (pp) Ndufb4",
        "interaction" : "pp",
        "combined_score" : 0.641,
        "SUID" : 1349,
        "selected" : false
      },
      "selected" : false
    }, {
      "data" : {
        "id" : "1346",
        "source" : "248",
        "target" : "169",
        "shared_name" : "Usmg5 (pp) Ndufb8",
        "shared_interaction" : "pp",
        "name" : "Usmg5 (pp) Ndufb8",
        "interaction" : "pp",
        "combined_score" : 0.807,
        "SUID" : 1346,
        "selected" : false
      },
      "selected" : false
    }, {
      "data" : {
        "id" : "1269",
        "source" : "248",
        "target" : "237",
        "shared_name" : "Usmg5 (pp) Atp5b",
        "shared_interaction" : "pp",
        "name" : "Usmg5 (pp) Atp5b",
        "interaction" : "pp",
        "combined_score" : 0.906,
        "SUID" : 1269,
        "selected" : false
      },
      "selected" : false
    }, {
      "data" : {
        "id" : "1264",
        "source" : "248",
        "target" : "168",
        "shared_name" : "Usmg5 (pp) Cox5b",
        "shared_interaction" : "pp",
        "name" : "Usmg5 (pp) Cox5b",
        "interaction" : "pp",
        "combined_score" : 0.487,
        "SUID" : 1264,
        "selected" : false
      },
      "selected" : false
    }, {
      "data" : {
        "id" : "1218",
        "source" : "248",
        "target" : "256",
        "shared_name" : "Usmg5 (pp) Cox4i1",
        "shared_interaction" : "pp",
        "name" : "Usmg5 (pp) Cox4i1",
        "interaction" : "pp",
        "combined_score" : 0.476,
        "SUID" : 1218,
        "selected" : false
      },
      "selected" : false
    }, {
      "data" : {
        "id" : "1088",
        "source" : "248",
        "target" : "99",
        "shared_name" : "Usmg5 (pp) Ndufb3",
        "shared_interaction" : "pp",
        "name" : "Usmg5 (pp) Ndufb3",
        "interaction" : "pp",
        "combined_score" : 0.574,
        "SUID" : 1088,
        "selected" : false
      },
      "selected" : false
    }, {
      "data" : {
        "id" : "923",
        "source" : "248",
        "target" : "124",
        "shared_name" : "Usmg5 (pp) Atp5o",
        "shared_interaction" : "pp",
        "name" : "Usmg5 (pp) Atp5o",
        "interaction" : "pp",
        "combined_score" : 0.962,
        "SUID" : 923,
        "selected" : false
      },
      "selected" : false
    }, {
      "data" : {
        "id" : "727",
        "source" : "248",
        "target" : "142",
        "shared_name" : "Usmg5 (pp) Atp5a1",
        "shared_interaction" : "pp",
        "name" : "Usmg5 (pp) Atp5a1",
        "interaction" : "pp",
        "combined_score" : 0.965,
        "SUID" : 727,
        "selected" : false
      },
      "selected" : false
    }, {
      "data" : {
        "id" : "523",
        "source" : "248",
        "target" : "282",
        "shared_name" : "Usmg5 (pp) Ndufb9",
        "shared_interaction" : "pp",
        "name" : "Usmg5 (pp) Ndufb9",
        "interaction" : "pp",
        "combined_score" : 0.872,
        "SUID" : 523,
        "selected" : false
      },
      "selected" : false
    }, {
      "data" : {
        "id" : "488",
        "source" : "248",
        "target" : "179",
        "shared_name" : "Usmg5 (pp) Atp5j",
        "shared_interaction" : "pp",
        "name" : "Usmg5 (pp) Atp5j",
        "interaction" : "pp",
        "combined_score" : 0.889,
        "SUID" : 488,
        "selected" : false
      },
      "selected" : false
    }, {
      "data" : {
        "id" : "455",
        "source" : "248",
        "target" : "156",
        "shared_name" : "Usmg5 (pp) Ndufs3",
        "shared_interaction" : "pp",
        "name" : "Usmg5 (pp) Ndufs3",
        "interaction" : "pp",
        "combined_score" : 0.424,
        "SUID" : 455,
        "selected" : false
      },
      "selected" : false
    }, {
      "data" : {
        "id" : "441",
        "source" : "248",
        "target" : "75",
        "shared_name" : "Usmg5 (pp) Hspe1",
        "shared_interaction" : "pp",
        "name" : "Usmg5 (pp) Hspe1",
        "interaction" : "pp",
        "combined_score" : 0.569,
        "SUID" : 441,
        "selected" : false
      },
      "selected" : false
    }, {
      "data" : {
        "id" : "428",
        "source" : "248",
        "target" : "195",
        "shared_name" : "Usmg5 (pp) Ndufa5",
        "shared_interaction" : "pp",
        "name" : "Usmg5 (pp) Ndufa5",
        "interaction" : "pp",
        "combined_score" : 0.895,
        "SUID" : 428,
        "selected" : false
      },
      "selected" : false
    }, {
      "data" : {
        "id" : "2278",
        "source" : "240",
        "target" : "282",
        "shared_name" : "Ndufa4 (pp) Ndufb9",
        "shared_interaction" : "pp",
        "name" : "Ndufa4 (pp) Ndufb9",
        "interaction" : "pp",
        "combined_score" : 0.963,
        "SUID" : 2278,
        "selected" : false
      },
      "selected" : false
    }, {
      "data" : {
        "id" : "1936",
        "source" : "240",
        "target" : "113",
        "shared_name" : "Ndufa4 (pp) Atp5d",
        "shared_interaction" : "pp",
        "name" : "Ndufa4 (pp) Atp5d",
        "interaction" : "pp",
        "combined_score" : 0.404,
        "SUID" : 1936,
        "selected" : false
      },
      "selected" : false
    }, {
      "data" : {
        "id" : "1782",
        "source" : "240",
        "target" : "81",
        "shared_name" : "Ndufa4 (pp) Ndufa10",
        "shared_interaction" : "pp",
        "name" : "Ndufa4 (pp) Ndufa10",
        "interaction" : "pp",
        "combined_score" : 0.955,
        "SUID" : 1782,
        "selected" : false
      },
      "selected" : false
    }, {
      "data" : {
        "id" : "1672",
        "source" : "240",
        "target" : "99",
        "shared_name" : "Ndufa4 (pp) Ndufb3",
        "shared_interaction" : "pp",
        "name" : "Ndufa4 (pp) Ndufb3",
        "interaction" : "pp",
        "combined_score" : 0.98,
        "SUID" : 1672,
        "selected" : false
      },
      "selected" : false
    }, {
      "data" : {
        "id" : "1507",
        "source" : "240",
        "target" : "112",
        "shared_name" : "Ndufa4 (pp) Etfb",
        "shared_interaction" : "pp",
        "name" : "Ndufa4 (pp) Etfb",
        "interaction" : "pp",
        "combined_score" : 0.404,
        "SUID" : 1507,
        "selected" : false
      },
      "selected" : false
    }, {
      "data" : {
        "id" : "1435",
        "source" : "240",
        "target" : "234",
        "shared_name" : "Ndufa4 (pp) Ndufs6",
        "shared_interaction" : "pp",
        "name" : "Ndufa4 (pp) Ndufs6",
        "interaction" : "pp",
        "combined_score" : 0.968,
        "SUID" : 1435,
        "selected" : false
      },
      "selected" : false
    }, {
      "data" : {
        "id" : "1416",
        "source" : "240",
        "target" : "251",
        "shared_name" : "Ndufa4 (pp) Ndufa2",
        "shared_interaction" : "pp",
        "name" : "Ndufa4 (pp) Ndufa2",
        "interaction" : "pp",
        "combined_score" : 0.999,
        "SUID" : 1416,
        "selected" : false
      },
      "selected" : false
    }, {
      "data" : {
        "id" : "1407",
        "source" : "240",
        "target" : "132",
        "shared_name" : "Ndufa4 (pp) Cyc1",
        "shared_interaction" : "pp",
        "name" : "Ndufa4 (pp) Cyc1",
        "interaction" : "pp",
        "combined_score" : 0.934,
        "SUID" : 1407,
        "selected" : false
      },
      "selected" : false
    }, {
      "data" : {
        "id" : "1388",
        "source" : "240",
        "target" : "124",
        "shared_name" : "Ndufa4 (pp) Atp5o",
        "shared_interaction" : "pp",
        "name" : "Ndufa4 (pp) Atp5o",
        "interaction" : "pp",
        "combined_score" : 0.601,
        "SUID" : 1388,
        "selected" : false
      },
      "selected" : false
    }, {
      "data" : {
        "id" : "1111",
        "source" : "240",
        "target" : "211",
        "shared_name" : "Ndufa4 (pp) Ndufs7",
        "shared_interaction" : "pp",
        "name" : "Ndufa4 (pp) Ndufs7",
        "interaction" : "pp",
        "combined_score" : 0.955,
        "SUID" : 1111,
        "selected" : false
      },
      "selected" : false
    }, {
      "data" : {
        "id" : "794",
        "source" : "240",
        "target" : "195",
        "shared_name" : "Ndufa4 (pp) Ndufa5",
        "shared_interaction" : "pp",
        "name" : "Ndufa4 (pp) Ndufa5",
        "interaction" : "pp",
        "combined_score" : 0.978,
        "SUID" : 794,
        "selected" : false
      },
      "selected" : false
    }, {
      "data" : {
        "id" : "787",
        "source" : "240",
        "target" : "85",
        "shared_name" : "Ndufa4 (pp) Cox5a",
        "shared_interaction" : "pp",
        "name" : "Ndufa4 (pp) Cox5a",
        "interaction" : "pp",
        "combined_score" : 0.649,
        "SUID" : 787,
        "selected" : false
      },
      "selected" : false
    }, {
      "data" : {
        "id" : "534",
        "source" : "240",
        "target" : "104",
        "shared_name" : "Ndufa4 (pp) Ndufs2",
        "shared_interaction" : "pp",
        "name" : "Ndufa4 (pp) Ndufs2",
        "interaction" : "pp",
        "combined_score" : 0.945,
        "SUID" : 534,
        "selected" : false
      },
      "selected" : false
    }, {
      "data" : {
        "id" : "533",
        "source" : "240",
        "target" : "179",
        "shared_name" : "Ndufa4 (pp) Atp5j",
        "shared_interaction" : "pp",
        "name" : "Ndufa4 (pp) Atp5j",
        "interaction" : "pp",
        "combined_score" : 0.831,
        "SUID" : 533,
        "selected" : false
      },
      "selected" : false
    }, {
      "data" : {
        "id" : "531",
        "source" : "240",
        "target" : "156",
        "shared_name" : "Ndufa4 (pp) Ndufs3",
        "shared_interaction" : "pp",
        "name" : "Ndufa4 (pp) Ndufs3",
        "interaction" : "pp",
        "combined_score" : 0.966,
        "SUID" : 531,
        "selected" : false
      },
      "selected" : false
    }, {
      "data" : {
        "id" : "524",
        "source" : "240",
        "target" : "201",
        "shared_name" : "Ndufa4 (pp) Ndufa6",
        "shared_interaction" : "pp",
        "name" : "Ndufa4 (pp) Ndufa6",
        "interaction" : "pp",
        "combined_score" : 0.988,
        "SUID" : 524,
        "selected" : false
      },
      "selected" : false
    }, {
      "data" : {
        "id" : "359",
        "source" : "240",
        "target" : "169",
        "shared_name" : "Ndufa4 (pp) Ndufb8",
        "shared_interaction" : "pp",
        "name" : "Ndufa4 (pp) Ndufb8",
        "interaction" : "pp",
        "combined_score" : 0.961,
        "SUID" : 359,
        "selected" : false
      },
      "selected" : false
    }, {
      "data" : {
        "id" : "341",
        "source" : "240",
        "target" : "102",
        "shared_name" : "Ndufa4 (pp) Ndufb4",
        "shared_interaction" : "pp",
        "name" : "Ndufa4 (pp) Ndufb4",
        "interaction" : "pp",
        "combined_score" : 0.929,
        "SUID" : 341,
        "selected" : false
      },
      "selected" : false
    }, {
      "data" : {
        "id" : "241",
        "source" : "240",
        "target" : "237",
        "shared_name" : "Ndufa4 (pp) Atp5b",
        "shared_interaction" : "pp",
        "name" : "Ndufa4 (pp) Atp5b",
        "interaction" : "pp",
        "combined_score" : 0.53,
        "SUID" : 241,
        "selected" : false
      },
      "selected" : false
    }, {
      "data" : {
        "id" : "2291",
        "source" : "237",
        "target" : "199",
        "shared_name" : "Atp5b (pp) Pdhx",
        "shared_interaction" : "pp",
        "name" : "Atp5b (pp) Pdhx",
        "interaction" : "pp",
        "combined_score" : 0.453,
        "SUID" : 2291,
        "selected" : false
      },
      "selected" : false
    }, {
      "data" : {
        "id" : "2289",
        "source" : "237",
        "target" : "197",
        "shared_name" : "Atp5b (pp) Sdha",
        "shared_interaction" : "pp",
        "name" : "Atp5b (pp) Sdha",
        "interaction" : "pp",
        "combined_score" : 0.867,
        "SUID" : 2289,
        "selected" : false
      },
      "selected" : false
    }, {
      "data" : {
        "id" : "2209",
        "source" : "237",
        "target" : "124",
        "shared_name" : "Atp5b (pp) Atp5o",
        "shared_interaction" : "pp",
        "name" : "Atp5b (pp) Atp5o",
        "interaction" : "pp",
        "combined_score" : 0.999,
        "SUID" : 2209,
        "selected" : false
      },
      "selected" : false
    }, {
      "data" : {
        "id" : "2183",
        "source" : "237",
        "target" : "169",
        "shared_name" : "Atp5b (pp) Ndufb8",
        "shared_interaction" : "pp",
        "name" : "Atp5b (pp) Ndufb8",
        "interaction" : "pp",
        "combined_score" : 0.602,
        "SUID" : 2183,
        "selected" : false
      },
      "selected" : false
    }, {
      "data" : {
        "id" : "2143",
        "source" : "237",
        "target" : "282",
        "shared_name" : "Atp5b (pp) Ndufb9",
        "shared_interaction" : "pp",
        "name" : "Atp5b (pp) Ndufb9",
        "interaction" : "pp",
        "combined_score" : 0.728,
        "SUID" : 2143,
        "selected" : false
      },
      "selected" : false
    }, {
      "data" : {
        "id" : "2043",
        "source" : "237",
        "target" : "132",
        "shared_name" : "Atp5b (pp) Cyc1",
        "shared_interaction" : "pp",
        "name" : "Atp5b (pp) Cyc1",
        "interaction" : "pp",
        "combined_score" : 0.917,
        "SUID" : 2043,
        "selected" : false
      },
      "selected" : false
    }, {
      "data" : {
        "id" : "2010",
        "source" : "237",
        "target" : "129",
        "shared_name" : "Atp5b (pp) Slc25a5",
        "shared_interaction" : "pp",
        "name" : "Atp5b (pp) Slc25a5",
        "interaction" : "pp",
        "combined_score" : 0.781,
        "SUID" : 2010,
        "selected" : false
      },
      "selected" : false
    }, {
      "data" : {
        "id" : "1946",
        "source" : "237",
        "target" : "113",
        "shared_name" : "Atp5b (pp) Atp5d",
        "shared_interaction" : "pp",
        "name" : "Atp5b (pp) Atp5d",
        "interaction" : "pp",
        "combined_score" : 0.999,
        "SUID" : 1946,
        "selected" : false
      },
      "selected" : false
    }, {
      "data" : {
        "id" : "1922",
        "source" : "237",
        "target" : "82",
        "shared_name" : "Atp5b (pp) Pdhb",
        "shared_interaction" : "pp",
        "name" : "Atp5b (pp) Pdhb",
        "interaction" : "pp",
        "combined_score" : 0.692,
        "SUID" : 1922,
        "selected" : false
      },
      "selected" : false
    }, {
      "data" : {
        "id" : "1760",
        "source" : "237",
        "target" : "79",
        "shared_name" : "Atp5b (pp) Mdh2",
        "shared_interaction" : "pp",
        "name" : "Atp5b (pp) Mdh2",
        "interaction" : "pp",
        "combined_score" : 0.871,
        "SUID" : 1760,
        "selected" : false
      },
      "selected" : false
    }, {
      "data" : {
        "id" : "1720",
        "source" : "237",
        "target" : "208",
        "shared_name" : "Atp5b (pp) Pgam1",
        "shared_interaction" : "pp",
        "name" : "Atp5b (pp) Pgam1",
        "interaction" : "pp",
        "combined_score" : 0.584,
        "SUID" : 1720,
        "selected" : false
      },
      "selected" : false
    }, {
      "data" : {
        "id" : "1668",
        "source" : "237",
        "target" : "187",
        "shared_name" : "Atp5b (pp) Ogdhl",
        "shared_interaction" : "pp",
        "name" : "Atp5b (pp) Ogdhl",
        "interaction" : "pp",
        "combined_score" : 0.544,
        "SUID" : 1668,
        "selected" : false
      },
      "selected" : false
    }, {
      "data" : {
        "id" : "1650",
        "source" : "237",
        "target" : "309",
        "shared_name" : "Atp5b (pp) Phb2",
        "shared_interaction" : "pp",
        "name" : "Atp5b (pp) Phb2",
        "interaction" : "pp",
        "combined_score" : 0.427,
        "SUID" : 1650,
        "selected" : false
      },
      "selected" : false
    }, {
      "data" : {
        "id" : "1631",
        "source" : "237",
        "target" : "179",
        "shared_name" : "Atp5b (pp) Atp5j",
        "shared_interaction" : "pp",
        "name" : "Atp5b (pp) Atp5j",
        "interaction" : "pp",
        "combined_score" : 0.991,
        "SUID" : 1631,
        "selected" : false
      },
      "selected" : false
    }, {
      "data" : {
        "id" : "1613",
        "source" : "237",
        "target" : "166",
        "shared_name" : "Atp5b (pp) Aco2",
        "shared_interaction" : "pp",
        "name" : "Atp5b (pp) Aco2",
        "interaction" : "pp",
        "combined_score" : 0.738,
        "SUID" : 1613,
        "selected" : false
      },
      "selected" : false
    }, {
      "data" : {
        "id" : "1570",
        "source" : "237",
        "target" : "420",
        "shared_name" : "Atp5b (pp) Tomm22",
        "shared_interaction" : "pp",
        "name" : "Atp5b (pp) Tomm22",
        "interaction" : "pp",
        "combined_score" : 0.712,
        "SUID" : 1570,
        "selected" : false
      },
      "selected" : false
    }, {
      "data" : {
        "id" : "1451",
        "source" : "237",
        "target" : "293",
        "shared_name" : "Atp5b (pp) Sod2",
        "shared_interaction" : "pp",
        "name" : "Atp5b (pp) Sod2",
        "interaction" : "pp",
        "combined_score" : 0.483,
        "SUID" : 1451,
        "selected" : false
      },
      "selected" : false
    }, {
      "data" : {
        "id" : "1241",
        "source" : "237",
        "target" : "225",
        "shared_name" : "Atp5b (pp) Glud1",
        "shared_interaction" : "pp",
        "name" : "Atp5b (pp) Glud1",
        "interaction" : "pp",
        "combined_score" : 0.418,
        "SUID" : 1241,
        "selected" : false
      },
      "selected" : false
    }, {
      "data" : {
        "id" : "1127",
        "source" : "237",
        "target" : "211",
        "shared_name" : "Atp5b (pp) Ndufs7",
        "shared_interaction" : "pp",
        "name" : "Atp5b (pp) Ndufs7",
        "interaction" : "pp",
        "combined_score" : 0.444,
        "SUID" : 1127,
        "selected" : false
      },
      "selected" : false
    }, {
      "data" : {
        "id" : "865",
        "source" : "237",
        "target" : "104",
        "shared_name" : "Atp5b (pp) Ndufs2",
        "shared_interaction" : "pp",
        "name" : "Atp5b (pp) Ndufs2",
        "interaction" : "pp",
        "combined_score" : 0.902,
        "SUID" : 865,
        "selected" : false
      },
      "selected" : false
    }, {
      "data" : {
        "id" : "397",
        "source" : "237",
        "target" : "188",
        "shared_name" : "Atp5b (pp) Cs",
        "shared_interaction" : "pp",
        "name" : "Atp5b (pp) Cs",
        "interaction" : "pp",
        "combined_score" : 0.708,
        "SUID" : 397,
        "selected" : false
      },
      "selected" : false
    }, {
      "data" : {
        "id" : "381",
        "source" : "237",
        "target" : "85",
        "shared_name" : "Atp5b (pp) Cox5a",
        "shared_interaction" : "pp",
        "name" : "Atp5b (pp) Cox5a",
        "interaction" : "pp",
        "combined_score" : 0.878,
        "SUID" : 381,
        "selected" : false
      },
      "selected" : false
    }, {
      "data" : {
        "id" : "320",
        "source" : "237",
        "target" : "156",
        "shared_name" : "Atp5b (pp) Ndufs3",
        "shared_interaction" : "pp",
        "name" : "Atp5b (pp) Ndufs3",
        "interaction" : "pp",
        "combined_score" : 0.692,
        "SUID" : 320,
        "selected" : false
      },
      "selected" : false
    }, {
      "data" : {
        "id" : "1768",
        "source" : "234",
        "target" : "125",
        "shared_name" : "Ndufs6 (pp) Timm13",
        "shared_interaction" : "pp",
        "name" : "Ndufs6 (pp) Timm13",
        "interaction" : "pp",
        "combined_score" : 0.522,
        "SUID" : 1768,
        "selected" : false
      },
      "selected" : false
    }, {
      "data" : {
        "id" : "1614",
        "source" : "234",
        "target" : "85",
        "shared_name" : "Ndufs6 (pp) Cox5a",
        "shared_interaction" : "pp",
        "name" : "Ndufs6 (pp) Cox5a",
        "interaction" : "pp",
        "combined_score" : 0.766,
        "SUID" : 1614,
        "selected" : false
      },
      "selected" : false
    }, {
      "data" : {
        "id" : "1501",
        "source" : "234",
        "target" : "251",
        "shared_name" : "Ndufs6 (pp) Ndufa2",
        "shared_interaction" : "pp",
        "name" : "Ndufs6 (pp) Ndufa2",
        "interaction" : "pp",
        "combined_score" : 0.999,
        "SUID" : 1501,
        "selected" : false
      },
      "selected" : false
    }, {
      "data" : {
        "id" : "1466",
        "source" : "234",
        "target" : "104",
        "shared_name" : "Ndufs6 (pp) Ndufs2",
        "shared_interaction" : "pp",
        "name" : "Ndufs6 (pp) Ndufs2",
        "interaction" : "pp",
        "combined_score" : 0.99,
        "SUID" : 1466,
        "selected" : false
      },
      "selected" : false
    }, {
      "data" : {
        "id" : "1375",
        "source" : "234",
        "target" : "113",
        "shared_name" : "Ndufs6 (pp) Atp5d",
        "shared_interaction" : "pp",
        "name" : "Ndufs6 (pp) Atp5d",
        "interaction" : "pp",
        "combined_score" : 0.872,
        "SUID" : 1375,
        "selected" : false
      },
      "selected" : false
    }, {
      "data" : {
        "id" : "845",
        "source" : "234",
        "target" : "112",
        "shared_name" : "Ndufs6 (pp) Etfb",
        "shared_interaction" : "pp",
        "name" : "Ndufs6 (pp) Etfb",
        "interaction" : "pp",
        "combined_score" : 0.587,
        "SUID" : 845,
        "selected" : false
      },
      "selected" : false
    }, {
      "data" : {
        "id" : "842",
        "source" : "234",
        "target" : "211",
        "shared_name" : "Ndufs6 (pp) Ndufs7",
        "shared_interaction" : "pp",
        "name" : "Ndufs6 (pp) Ndufs7",
        "interaction" : "pp",
        "combined_score" : 0.994,
        "SUID" : 842,
        "selected" : false
      },
      "selected" : false
    }, {
      "data" : {
        "id" : "493",
        "source" : "234",
        "target" : "156",
        "shared_name" : "Ndufs6 (pp) Ndufs3",
        "shared_interaction" : "pp",
        "name" : "Ndufs6 (pp) Ndufs3",
        "interaction" : "pp",
        "combined_score" : 0.988,
        "SUID" : 493,
        "selected" : false
      },
      "selected" : false
    }, {
      "data" : {
        "id" : "2281",
        "source" : "232",
        "target" : "195",
        "shared_name" : "Ndufs8 (pp) Ndufa5",
        "shared_interaction" : "pp",
        "name" : "Ndufs8 (pp) Ndufa5",
        "interaction" : "pp",
        "combined_score" : 0.985,
        "SUID" : 2281,
        "selected" : false
      },
      "selected" : false
    }, {
      "data" : {
        "id" : "2248",
        "source" : "232",
        "target" : "256",
        "shared_name" : "Ndufs8 (pp) Cox4i1",
        "shared_interaction" : "pp",
        "name" : "Ndufs8 (pp) Cox4i1",
        "interaction" : "pp",
        "combined_score" : 0.751,
        "SUID" : 2248,
        "selected" : false
      },
      "selected" : false
    }, {
      "data" : {
        "id" : "2207",
        "source" : "232",
        "target" : "153",
        "shared_name" : "Ndufs8 (pp) Atp5k",
        "shared_interaction" : "pp",
        "name" : "Ndufs8 (pp) Atp5k",
        "interaction" : "pp",
        "combined_score" : 0.615,
        "SUID" : 2207,
        "selected" : false
      },
      "selected" : false
    }, {
      "data" : {
        "id" : "2193",
        "source" : "232",
        "target" : "85",
        "shared_name" : "Ndufs8 (pp) Cox5a",
        "shared_interaction" : "pp",
        "name" : "Ndufs8 (pp) Cox5a",
        "interaction" : "pp",
        "combined_score" : 0.859,
        "SUID" : 2193,
        "selected" : false
      },
      "selected" : false
    }, {
      "data" : {
        "id" : "2136",
        "source" : "232",
        "target" : "141",
        "shared_name" : "Ndufs8 (pp) Idh3b",
        "shared_interaction" : "pp",
        "name" : "Ndufs8 (pp) Idh3b",
        "interaction" : "pp",
        "combined_score" : 0.429,
        "SUID" : 2136,
        "selected" : false
      },
      "selected" : false
    }, {
      "data" : {
        "id" : "2060",
        "source" : "232",
        "target" : "129",
        "shared_name" : "Ndufs8 (pp) Slc25a5",
        "shared_interaction" : "pp",
        "name" : "Ndufs8 (pp) Slc25a5",
        "interaction" : "pp",
        "combined_score" : 0.409,
        "SUID" : 2060,
        "selected" : false
      },
      "selected" : false
    }, {
      "data" : {
        "id" : "2037",
        "source" : "232",
        "target" : "282",
        "shared_name" : "Ndufs8 (pp) Ndufb9",
        "shared_interaction" : "pp",
        "name" : "Ndufs8 (pp) Ndufb9",
        "interaction" : "pp",
        "combined_score" : 0.967,
        "SUID" : 2037,
        "selected" : false
      },
      "selected" : false
    }, {
      "data" : {
        "id" : "2016",
        "source" : "232",
        "target" : "625",
        "shared_name" : "Ndufs8 (pp) Samm50",
        "shared_interaction" : "pp",
        "name" : "Ndufs8 (pp) Samm50",
        "interaction" : "pp",
        "combined_score" : 0.619,
        "SUID" : 2016,
        "selected" : false
      },
      "selected" : false
    }, {
      "data" : {
        "id" : "1978",
        "source" : "232",
        "target" : "179",
        "shared_name" : "Ndufs8 (pp) Atp5j",
        "shared_interaction" : "pp",
        "name" : "Ndufs8 (pp) Atp5j",
        "interaction" : "pp",
        "combined_score" : 0.503,
        "SUID" : 1978,
        "selected" : false
      },
      "selected" : false
    }, {
      "data" : {
        "id" : "1924",
        "source" : "232",
        "target" : "73",
        "shared_name" : "Ndufs8 (pp) Ndufb10",
        "shared_interaction" : "pp",
        "name" : "Ndufs8 (pp) Ndufb10",
        "interaction" : "pp",
        "combined_score" : 0.992,
        "SUID" : 1924,
        "selected" : false
      },
      "selected" : false
    }, {
      "data" : {
        "id" : "1826",
        "source" : "232",
        "target" : "201",
        "shared_name" : "Ndufs8 (pp) Ndufa6",
        "shared_interaction" : "pp",
        "name" : "Ndufs8 (pp) Ndufa6",
        "interaction" : "pp",
        "combined_score" : 0.986,
        "SUID" : 1826,
        "selected" : false
      },
      "selected" : false
    }, {
      "data" : {
        "id" : "1794",
        "source" : "232",
        "target" : "197",
        "shared_name" : "Ndufs8 (pp) Sdha",
        "shared_interaction" : "pp",
        "name" : "Ndufs8 (pp) Sdha",
        "interaction" : "pp",
        "combined_score" : 0.602,
        "SUID" : 1794,
        "selected" : false
      },
      "selected" : false
    }, {
      "data" : {
        "id" : "1679",
        "source" : "232",
        "target" : "79",
        "shared_name" : "Ndufs8 (pp) Mdh2",
        "shared_interaction" : "pp",
        "name" : "Ndufs8 (pp) Mdh2",
        "interaction" : "pp",
        "combined_score" : 0.514,
        "SUID" : 1679,
        "selected" : false
      },
      "selected" : false
    }, {
      "data" : {
        "id" : "1627",
        "source" : "232",
        "target" : "102",
        "shared_name" : "Ndufs8 (pp) Ndufb4",
        "shared_interaction" : "pp",
        "name" : "Ndufs8 (pp) Ndufb4",
        "interaction" : "pp",
        "combined_score" : 0.918,
        "SUID" : 1627,
        "selected" : false
      },
      "selected" : false
    }, {
      "data" : {
        "id" : "1545",
        "source" : "232",
        "target" : "156",
        "shared_name" : "Ndufs8 (pp) Ndufs3",
        "shared_interaction" : "pp",
        "name" : "Ndufs8 (pp) Ndufs3",
        "interaction" : "pp",
        "combined_score" : 0.999,
        "SUID" : 1545,
        "selected" : false
      },
      "selected" : false
    }, {
      "data" : {
        "id" : "1515",
        "source" : "232",
        "target" : "125",
        "shared_name" : "Ndufs8 (pp) Timm13",
        "shared_interaction" : "pp",
        "name" : "Ndufs8 (pp) Timm13",
        "interaction" : "pp",
        "combined_score" : 0.539,
        "SUID" : 1515,
        "selected" : false
      },
      "selected" : false
    }, {
      "data" : {
        "id" : "1508",
        "source" : "232",
        "target" : "84",
        "shared_name" : "Ndufs8 (pp) Suclg1",
        "shared_interaction" : "pp",
        "name" : "Ndufs8 (pp) Suclg1",
        "interaction" : "pp",
        "combined_score" : 0.525,
        "SUID" : 1508,
        "selected" : false
      },
      "selected" : false
    }, {
      "data" : {
        "id" : "1399",
        "source" : "232",
        "target" : "206",
        "shared_name" : "Ndufs8 (pp) Cox7a2",
        "shared_interaction" : "pp",
        "name" : "Ndufs8 (pp) Cox7a2",
        "interaction" : "pp",
        "combined_score" : 0.404,
        "SUID" : 1399,
        "selected" : false
      },
      "selected" : false
    }, {
      "data" : {
        "id" : "1353",
        "source" : "232",
        "target" : "124",
        "shared_name" : "Ndufs8 (pp) Atp5o",
        "shared_interaction" : "pp",
        "name" : "Ndufs8 (pp) Atp5o",
        "interaction" : "pp",
        "combined_score" : 0.865,
        "SUID" : 1353,
        "selected" : false
      },
      "selected" : false
    }, {
      "data" : {
        "id" : "1348",
        "source" : "232",
        "target" : "166",
        "shared_name" : "Ndufs8 (pp) Aco2",
        "shared_interaction" : "pp",
        "name" : "Ndufs8 (pp) Aco2",
        "interaction" : "pp",
        "combined_score" : 0.406,
        "SUID" : 1348,
        "selected" : false
      },
      "selected" : false
    }, {
      "data" : {
        "id" : "1337",
        "source" : "232",
        "target" : "145",
        "shared_name" : "Ndufs8 (pp) Hsd17b10",
        "shared_interaction" : "pp",
        "name" : "Ndufs8 (pp) Hsd17b10",
        "interaction" : "pp",
        "combined_score" : 0.483,
        "SUID" : 1337,
        "selected" : false
      },
      "selected" : false
    }, {
      "data" : {
        "id" : "1315",
        "source" : "232",
        "target" : "309",
        "shared_name" : "Ndufs8 (pp) Phb2",
        "shared_interaction" : "pp",
        "name" : "Ndufs8 (pp) Phb2",
        "interaction" : "pp",
        "combined_score" : 0.404,
        "SUID" : 1315,
        "selected" : false
      },
      "selected" : false
    }, {
      "data" : {
        "id" : "1300",
        "source" : "232",
        "target" : "234",
        "shared_name" : "Ndufs8 (pp) Ndufs6",
        "shared_interaction" : "pp",
        "name" : "Ndufs8 (pp) Ndufs6",
        "interaction" : "pp",
        "combined_score" : 0.996,
        "SUID" : 1300,
        "selected" : false
      },
      "selected" : false
    }, {
      "data" : {
        "id" : "1290",
        "source" : "232",
        "target" : "306",
        "shared_name" : "Ndufs8 (pp) Mrpl40",
        "shared_interaction" : "pp",
        "name" : "Ndufs8 (pp) Mrpl40",
        "interaction" : "pp",
        "combined_score" : 0.502,
        "SUID" : 1290,
        "selected" : false
      },
      "selected" : false
    }, {
      "data" : {
        "id" : "1167",
        "source" : "232",
        "target" : "394",
        "shared_name" : "Ndufs8 (pp) Bcs1l",
        "shared_interaction" : "pp",
        "name" : "Ndufs8 (pp) Bcs1l",
        "interaction" : "pp",
        "combined_score" : 0.526,
        "SUID" : 1167,
        "selected" : false
      },
      "selected" : false
    }, {
      "data" : {
        "id" : "1153",
        "source" : "232",
        "target" : "169",
        "shared_name" : "Ndufs8 (pp) Ndufb8",
        "shared_interaction" : "pp",
        "name" : "Ndufs8 (pp) Ndufb8",
        "interaction" : "pp",
        "combined_score" : 0.975,
        "SUID" : 1153,
        "selected" : false
      },
      "selected" : false
    }, {
      "data" : {
        "id" : "1084",
        "source" : "232",
        "target" : "113",
        "shared_name" : "Ndufs8 (pp) Atp5d",
        "shared_interaction" : "pp",
        "name" : "Ndufs8 (pp) Atp5d",
        "interaction" : "pp",
        "combined_score" : 0.968,
        "SUID" : 1084,
        "selected" : false
      },
      "selected" : false
    }, {
      "data" : {
        "id" : "1069",
        "source" : "232",
        "target" : "213",
        "shared_name" : "Ndufs8 (pp) Mrps21",
        "shared_interaction" : "pp",
        "name" : "Ndufs8 (pp) Mrps21",
        "interaction" : "pp",
        "combined_score" : 0.424,
        "SUID" : 1069,
        "selected" : false
      },
      "selected" : false
    }, {
      "data" : {
        "id" : "1064",
        "source" : "232",
        "target" : "251",
        "shared_name" : "Ndufs8 (pp) Ndufa2",
        "shared_interaction" : "pp",
        "name" : "Ndufs8 (pp) Ndufa2",
        "interaction" : "pp",
        "combined_score" : 0.998,
        "SUID" : 1064,
        "selected" : false
      },
      "selected" : false
    }, {
      "data" : {
        "id" : "1027",
        "source" : "232",
        "target" : "194",
        "shared_name" : "Ndufs8 (pp) Fh1",
        "shared_interaction" : "pp",
        "name" : "Ndufs8 (pp) Fh1",
        "interaction" : "pp",
        "combined_score" : 0.455,
        "SUID" : 1027,
        "selected" : false
      },
      "selected" : false
    }, {
      "data" : {
        "id" : "917",
        "source" : "232",
        "target" : "144",
        "shared_name" : "Ndufs8 (pp) Ndufv1",
        "shared_interaction" : "pp",
        "name" : "Ndufs8 (pp) Ndufv1",
        "interaction" : "pp",
        "combined_score" : 0.999,
        "SUID" : 917,
        "selected" : false
      },
      "selected" : false
    }, {
      "data" : {
        "id" : "903",
        "source" : "232",
        "target" : "82",
        "shared_name" : "Ndufs8 (pp) Pdhb",
        "shared_interaction" : "pp",
        "name" : "Ndufs8 (pp) Pdhb",
        "interaction" : "pp",
        "combined_score" : 0.426,
        "SUID" : 903,
        "selected" : false
      },
      "selected" : false
    }, {
      "data" : {
        "id" : "901",
        "source" : "232",
        "target" : "104",
        "shared_name" : "Ndufs8 (pp) Ndufs2",
        "shared_interaction" : "pp",
        "name" : "Ndufs8 (pp) Ndufs2",
        "interaction" : "pp",
        "combined_score" : 0.999,
        "SUID" : 901,
        "selected" : false
      },
      "selected" : false
    }, {
      "data" : {
        "id" : "821",
        "source" : "232",
        "target" : "117",
        "shared_name" : "Ndufs8 (pp) Uqcrc2",
        "shared_interaction" : "pp",
        "name" : "Ndufs8 (pp) Uqcrc2",
        "interaction" : "pp",
        "combined_score" : 0.975,
        "SUID" : 821,
        "selected" : false
      },
      "selected" : false
    }, {
      "data" : {
        "id" : "791",
        "source" : "232",
        "target" : "211",
        "shared_name" : "Ndufs8 (pp) Ndufs7",
        "shared_interaction" : "pp",
        "name" : "Ndufs8 (pp) Ndufs7",
        "interaction" : "pp",
        "combined_score" : 0.999,
        "SUID" : 791,
        "selected" : false
      },
      "selected" : false
    }, {
      "data" : {
        "id" : "771",
        "source" : "232",
        "target" : "112",
        "shared_name" : "Ndufs8 (pp) Etfb",
        "shared_interaction" : "pp",
        "name" : "Ndufs8 (pp) Etfb",
        "interaction" : "pp",
        "combined_score" : 0.752,
        "SUID" : 771,
        "selected" : false
      },
      "selected" : false
    }, {
      "data" : {
        "id" : "758",
        "source" : "232",
        "target" : "150",
        "shared_name" : "Ndufs8 (pp) Uqcrq",
        "shared_interaction" : "pp",
        "name" : "Ndufs8 (pp) Uqcrq",
        "interaction" : "pp",
        "combined_score" : 0.938,
        "SUID" : 758,
        "selected" : false
      },
      "selected" : false
    }, {
      "data" : {
        "id" : "753",
        "source" : "232",
        "target" : "99",
        "shared_name" : "Ndufs8 (pp) Ndufb3",
        "shared_interaction" : "pp",
        "name" : "Ndufs8 (pp) Ndufb3",
        "interaction" : "pp",
        "combined_score" : 0.953,
        "SUID" : 753,
        "selected" : false
      },
      "selected" : false
    }, {
      "data" : {
        "id" : "738",
        "source" : "232",
        "target" : "139",
        "shared_name" : "Ndufs8 (pp) Mrpl12",
        "shared_interaction" : "pp",
        "name" : "Ndufs8 (pp) Mrpl12",
        "interaction" : "pp",
        "combined_score" : 0.747,
        "SUID" : 738,
        "selected" : false
      },
      "selected" : false
    }, {
      "data" : {
        "id" : "633",
        "source" : "232",
        "target" : "132",
        "shared_name" : "Ndufs8 (pp) Cyc1",
        "shared_interaction" : "pp",
        "name" : "Ndufs8 (pp) Cyc1",
        "interaction" : "pp",
        "combined_score" : 0.996,
        "SUID" : 633,
        "selected" : false
      },
      "selected" : false
    }, {
      "data" : {
        "id" : "609",
        "source" : "232",
        "target" : "240",
        "shared_name" : "Ndufs8 (pp) Ndufa4",
        "shared_interaction" : "pp",
        "name" : "Ndufs8 (pp) Ndufa4",
        "interaction" : "pp",
        "combined_score" : 0.952,
        "SUID" : 609,
        "selected" : false
      },
      "selected" : false
    }, {
      "data" : {
        "id" : "549",
        "source" : "232",
        "target" : "142",
        "shared_name" : "Ndufs8 (pp) Atp5a1",
        "shared_interaction" : "pp",
        "name" : "Ndufs8 (pp) Atp5a1",
        "interaction" : "pp",
        "combined_score" : 0.576,
        "SUID" : 549,
        "selected" : false
      },
      "selected" : false
    }, {
      "data" : {
        "id" : "379",
        "source" : "232",
        "target" : "378",
        "shared_name" : "Ndufs8 (pp) Dhodh",
        "shared_interaction" : "pp",
        "name" : "Ndufs8 (pp) Dhodh",
        "interaction" : "pp",
        "combined_score" : 0.611,
        "SUID" : 379,
        "selected" : false
      },
      "selected" : false
    }, {
      "data" : {
        "id" : "376",
        "source" : "232",
        "target" : "204",
        "shared_name" : "Ndufs8 (pp) Uqcrfs1",
        "shared_interaction" : "pp",
        "name" : "Ndufs8 (pp) Uqcrfs1",
        "interaction" : "pp",
        "combined_score" : 0.966,
        "SUID" : 376,
        "selected" : false
      },
      "selected" : false
    }, {
      "data" : {
        "id" : "369",
        "source" : "232",
        "target" : "368",
        "shared_name" : "Ndufs8 (pp) Mrpl46",
        "shared_interaction" : "pp",
        "name" : "Ndufs8 (pp) Mrpl46",
        "interaction" : "pp",
        "combined_score" : 0.502,
        "SUID" : 369,
        "selected" : false
      },
      "selected" : false
    }, {
      "data" : {
        "id" : "280",
        "source" : "232",
        "target" : "101",
        "shared_name" : "Ndufs8 (pp) Ndufa8",
        "shared_interaction" : "pp",
        "name" : "Ndufs8 (pp) Ndufa8",
        "interaction" : "pp",
        "combined_score" : 0.997,
        "SUID" : 280,
        "selected" : false
      },
      "selected" : false
    }, {
      "data" : {
        "id" : "233",
        "source" : "232",
        "target" : "81",
        "shared_name" : "Ndufs8 (pp) Ndufa10",
        "shared_interaction" : "pp",
        "name" : "Ndufs8 (pp) Ndufa10",
        "interaction" : "pp",
        "combined_score" : 0.983,
        "SUID" : 233,
        "selected" : false
      },
      "selected" : false
    }, {
      "data" : {
        "id" : "2185",
        "source" : "230",
        "target" : "84",
        "shared_name" : "Ndufa13 (pp) Suclg1",
        "shared_interaction" : "pp",
        "name" : "Ndufa13 (pp) Suclg1",
        "interaction" : "pp",
        "combined_score" : 0.508,
        "SUID" : 2185,
        "selected" : false
      },
      "selected" : false
    }, {
      "data" : {
        "id" : "2166",
        "source" : "230",
        "target" : "256",
        "shared_name" : "Ndufa13 (pp) Cox4i1",
        "shared_interaction" : "pp",
        "name" : "Ndufa13 (pp) Cox4i1",
        "interaction" : "pp",
        "combined_score" : 0.849,
        "SUID" : 2166,
        "selected" : false
      },
      "selected" : false
    }, {
      "data" : {
        "id" : "2156",
        "source" : "230",
        "target" : "211",
        "shared_name" : "Ndufa13 (pp) Ndufs7",
        "shared_interaction" : "pp",
        "name" : "Ndufa13 (pp) Ndufs7",
        "interaction" : "pp",
        "combined_score" : 0.992,
        "SUID" : 2156,
        "selected" : false
      },
      "selected" : false
    }, {
      "data" : {
        "id" : "2148",
        "source" : "230",
        "target" : "113",
        "shared_name" : "Ndufa13 (pp) Atp5d",
        "shared_interaction" : "pp",
        "name" : "Ndufa13 (pp) Atp5d",
        "interaction" : "pp",
        "combined_score" : 0.842,
        "SUID" : 2148,
        "selected" : false
      },
      "selected" : false
    }, {
      "data" : {
        "id" : "2022",
        "source" : "230",
        "target" : "73",
        "shared_name" : "Ndufa13 (pp) Ndufb10",
        "shared_interaction" : "pp",
        "name" : "Ndufa13 (pp) Ndufb10",
        "interaction" : "pp",
        "combined_score" : 0.993,
        "SUID" : 2022,
        "selected" : false
      },
      "selected" : false
    }, {
      "data" : {
        "id" : "1950",
        "source" : "230",
        "target" : "527",
        "shared_name" : "Ndufa13 (pp) Gm10250",
        "shared_interaction" : "pp",
        "name" : "Ndufa13 (pp) Gm10250",
        "interaction" : "pp",
        "combined_score" : 0.646,
        "SUID" : 1950,
        "selected" : false
      },
      "selected" : false
    }, {
      "data" : {
        "id" : "1949",
        "source" : "230",
        "target" : "99",
        "shared_name" : "Ndufa13 (pp) Ndufb3",
        "shared_interaction" : "pp",
        "name" : "Ndufa13 (pp) Ndufb3",
        "interaction" : "pp",
        "combined_score" : 0.976,
        "SUID" : 1949,
        "selected" : false
      },
      "selected" : false
    }, {
      "data" : {
        "id" : "1816",
        "source" : "230",
        "target" : "251",
        "shared_name" : "Ndufa13 (pp) Ndufa2",
        "shared_interaction" : "pp",
        "name" : "Ndufa13 (pp) Ndufa2",
        "interaction" : "pp",
        "combined_score" : 0.999,
        "SUID" : 1816,
        "selected" : false
      },
      "selected" : false
    }, {
      "data" : {
        "id" : "1755",
        "source" : "230",
        "target" : "104",
        "shared_name" : "Ndufa13 (pp) Ndufs2",
        "shared_interaction" : "pp",
        "name" : "Ndufa13 (pp) Ndufs2",
        "interaction" : "pp",
        "combined_score" : 0.97,
        "SUID" : 1755,
        "selected" : false
      },
      "selected" : false
    }, {
      "data" : {
        "id" : "1717",
        "source" : "230",
        "target" : "81",
        "shared_name" : "Ndufa13 (pp) Ndufa10",
        "shared_interaction" : "pp",
        "name" : "Ndufa13 (pp) Ndufa10",
        "interaction" : "pp",
        "combined_score" : 0.953,
        "SUID" : 1717,
        "selected" : false
      },
      "selected" : false
    }, {
      "data" : {
        "id" : "1712",
        "source" : "230",
        "target" : "168",
        "shared_name" : "Ndufa13 (pp) Cox5b",
        "shared_interaction" : "pp",
        "name" : "Ndufa13 (pp) Cox5b",
        "interaction" : "pp",
        "combined_score" : 0.916,
        "SUID" : 1712,
        "selected" : false
      },
      "selected" : false
    }, {
      "data" : {
        "id" : "1556",
        "source" : "230",
        "target" : "234",
        "shared_name" : "Ndufa13 (pp) Ndufs6",
        "shared_interaction" : "pp",
        "name" : "Ndufa13 (pp) Ndufs6",
        "interaction" : "pp",
        "combined_score" : 0.989,
        "SUID" : 1556,
        "selected" : false
      },
      "selected" : false
    }, {
      "data" : {
        "id" : "1549",
        "source" : "230",
        "target" : "117",
        "shared_name" : "Ndufa13 (pp) Uqcrc2",
        "shared_interaction" : "pp",
        "name" : "Ndufa13 (pp) Uqcrc2",
        "interaction" : "pp",
        "combined_score" : 0.953,
        "SUID" : 1549,
        "selected" : false
      },
      "selected" : false
    }, {
      "data" : {
        "id" : "1529",
        "source" : "230",
        "target" : "237",
        "shared_name" : "Ndufa13 (pp) Atp5b",
        "shared_interaction" : "pp",
        "name" : "Ndufa13 (pp) Atp5b",
        "interaction" : "pp",
        "combined_score" : 0.526,
        "SUID" : 1529,
        "selected" : false
      },
      "selected" : false
    }, {
      "data" : {
        "id" : "1516",
        "source" : "230",
        "target" : "150",
        "shared_name" : "Ndufa13 (pp) Uqcrq",
        "shared_interaction" : "pp",
        "name" : "Ndufa13 (pp) Uqcrq",
        "interaction" : "pp",
        "combined_score" : 0.973,
        "SUID" : 1516,
        "selected" : false
      },
      "selected" : false
    }, {
      "data" : {
        "id" : "1512",
        "source" : "230",
        "target" : "179",
        "shared_name" : "Ndufa13 (pp) Atp5j",
        "shared_interaction" : "pp",
        "name" : "Ndufa13 (pp) Atp5j",
        "interaction" : "pp",
        "combined_score" : 0.745,
        "SUID" : 1512,
        "selected" : false
      },
      "selected" : false
    }, {
      "data" : {
        "id" : "1424",
        "source" : "230",
        "target" : "204",
        "shared_name" : "Ndufa13 (pp) Uqcrfs1",
        "shared_interaction" : "pp",
        "name" : "Ndufa13 (pp) Uqcrfs1",
        "interaction" : "pp",
        "combined_score" : 0.959,
        "SUID" : 1424,
        "selected" : false
      },
      "selected" : false
    }, {
      "data" : {
        "id" : "1356",
        "source" : "230",
        "target" : "144",
        "shared_name" : "Ndufa13 (pp) Ndufv1",
        "shared_interaction" : "pp",
        "name" : "Ndufa13 (pp) Ndufv1",
        "interaction" : "pp",
        "combined_score" : 0.968,
        "SUID" : 1356,
        "selected" : false
      },
      "selected" : false
    }, {
      "data" : {
        "id" : "1328",
        "source" : "230",
        "target" : "201",
        "shared_name" : "Ndufa13 (pp) Ndufa6",
        "shared_interaction" : "pp",
        "name" : "Ndufa13 (pp) Ndufa6",
        "interaction" : "pp",
        "combined_score" : 0.995,
        "SUID" : 1328,
        "selected" : false
      },
      "selected" : false
    }, {
      "data" : {
        "id" : "1220",
        "source" : "230",
        "target" : "240",
        "shared_name" : "Ndufa13 (pp) Ndufa4",
        "shared_interaction" : "pp",
        "name" : "Ndufa13 (pp) Ndufa4",
        "interaction" : "pp",
        "combined_score" : 0.968,
        "SUID" : 1220,
        "selected" : false
      },
      "selected" : false
    }, {
      "data" : {
        "id" : "1210",
        "source" : "230",
        "target" : "195",
        "shared_name" : "Ndufa13 (pp) Ndufa5",
        "shared_interaction" : "pp",
        "name" : "Ndufa13 (pp) Ndufa5",
        "interaction" : "pp",
        "combined_score" : 0.989,
        "SUID" : 1210,
        "selected" : false
      },
      "selected" : false
    }, {
      "data" : {
        "id" : "952",
        "source" : "230",
        "target" : "206",
        "shared_name" : "Ndufa13 (pp) Cox7a2",
        "shared_interaction" : "pp",
        "name" : "Ndufa13 (pp) Cox7a2",
        "interaction" : "pp",
        "combined_score" : 0.52,
        "SUID" : 952,
        "selected" : false
      },
      "selected" : false
    }, {
      "data" : {
        "id" : "908",
        "source" : "230",
        "target" : "132",
        "shared_name" : "Ndufa13 (pp) Cyc1",
        "shared_interaction" : "pp",
        "name" : "Ndufa13 (pp) Cyc1",
        "interaction" : "pp",
        "combined_score" : 0.96,
        "SUID" : 908,
        "selected" : false
      },
      "selected" : false
    }, {
      "data" : {
        "id" : "899",
        "source" : "230",
        "target" : "124",
        "shared_name" : "Ndufa13 (pp) Atp5o",
        "shared_interaction" : "pp",
        "name" : "Ndufa13 (pp) Atp5o",
        "interaction" : "pp",
        "combined_score" : 0.782,
        "SUID" : 899,
        "selected" : false
      },
      "selected" : false
    }, {
      "data" : {
        "id" : "822",
        "source" : "230",
        "target" : "161",
        "shared_name" : "Ndufa13 (pp) Ndufa9",
        "shared_interaction" : "pp",
        "name" : "Ndufa13 (pp) Ndufa9",
        "interaction" : "pp",
        "combined_score" : 0.959,
        "SUID" : 822,
        "selected" : false
      },
      "selected" : false
    }, {
      "data" : {
        "id" : "810",
        "source" : "230",
        "target" : "153",
        "shared_name" : "Ndufa13 (pp) Atp5k",
        "shared_interaction" : "pp",
        "name" : "Ndufa13 (pp) Atp5k",
        "interaction" : "pp",
        "combined_score" : 0.829,
        "SUID" : 810,
        "selected" : false
      },
      "selected" : false
    }, {
      "data" : {
        "id" : "708",
        "source" : "230",
        "target" : "152",
        "shared_name" : "Ndufa13 (pp) Cox6b1",
        "shared_interaction" : "pp",
        "name" : "Ndufa13 (pp) Cox6b1",
        "interaction" : "pp",
        "combined_score" : 0.826,
        "SUID" : 708,
        "selected" : false
      },
      "selected" : false
    }, {
      "data" : {
        "id" : "644",
        "source" : "230",
        "target" : "112",
        "shared_name" : "Ndufa13 (pp) Etfb",
        "shared_interaction" : "pp",
        "name" : "Ndufa13 (pp) Etfb",
        "interaction" : "pp",
        "combined_score" : 0.764,
        "SUID" : 644,
        "selected" : false
      },
      "selected" : false
    }, {
      "data" : {
        "id" : "620",
        "source" : "230",
        "target" : "102",
        "shared_name" : "Ndufa13 (pp) Ndufb4",
        "shared_interaction" : "pp",
        "name" : "Ndufa13 (pp) Ndufb4",
        "interaction" : "pp",
        "combined_score" : 0.971,
        "SUID" : 620,
        "selected" : false
      },
      "selected" : false
    }, {
      "data" : {
        "id" : "568",
        "source" : "230",
        "target" : "232",
        "shared_name" : "Ndufa13 (pp) Ndufs8",
        "shared_interaction" : "pp",
        "name" : "Ndufa13 (pp) Ndufs8",
        "interaction" : "pp",
        "combined_score" : 0.984,
        "SUID" : 568,
        "selected" : false
      },
      "selected" : false
    }, {
      "data" : {
        "id" : "521",
        "source" : "230",
        "target" : "282",
        "shared_name" : "Ndufa13 (pp) Ndufb9",
        "shared_interaction" : "pp",
        "name" : "Ndufa13 (pp) Ndufb9",
        "interaction" : "pp",
        "combined_score" : 0.987,
        "SUID" : 521,
        "selected" : false
      },
      "selected" : false
    }, {
      "data" : {
        "id" : "502",
        "source" : "230",
        "target" : "248",
        "shared_name" : "Ndufa13 (pp) Usmg5",
        "shared_interaction" : "pp",
        "name" : "Ndufa13 (pp) Usmg5",
        "interaction" : "pp",
        "combined_score" : 0.564,
        "SUID" : 502,
        "selected" : false
      },
      "selected" : false
    }, {
      "data" : {
        "id" : "472",
        "source" : "230",
        "target" : "156",
        "shared_name" : "Ndufa13 (pp) Ndufs3",
        "shared_interaction" : "pp",
        "name" : "Ndufa13 (pp) Ndufs3",
        "interaction" : "pp",
        "combined_score" : 0.993,
        "SUID" : 472,
        "selected" : false
      },
      "selected" : false
    }, {
      "data" : {
        "id" : "417",
        "source" : "230",
        "target" : "85",
        "shared_name" : "Ndufa13 (pp) Cox5a",
        "shared_interaction" : "pp",
        "name" : "Ndufa13 (pp) Cox5a",
        "interaction" : "pp",
        "combined_score" : 0.748,
        "SUID" : 417,
        "selected" : false
      },
      "selected" : false
    }, {
      "data" : {
        "id" : "345",
        "source" : "230",
        "target" : "101",
        "shared_name" : "Ndufa13 (pp) Ndufa8",
        "shared_interaction" : "pp",
        "name" : "Ndufa13 (pp) Ndufa8",
        "interaction" : "pp",
        "combined_score" : 0.986,
        "SUID" : 345,
        "selected" : false
      },
      "selected" : false
    }, {
      "data" : {
        "id" : "231",
        "source" : "230",
        "target" : "169",
        "shared_name" : "Ndufa13 (pp) Ndufb8",
        "shared_interaction" : "pp",
        "name" : "Ndufa13 (pp) Ndufb8",
        "interaction" : "pp",
        "combined_score" : 0.988,
        "SUID" : 231,
        "selected" : false
      },
      "selected" : false
    }, {
      "data" : {
        "id" : "2223",
        "source" : "228",
        "target" : "166",
        "shared_name" : "Immt (pp) Aco2",
        "shared_interaction" : "pp",
        "name" : "Immt (pp) Aco2",
        "interaction" : "pp",
        "combined_score" : 0.408,
        "SUID" : 2223,
        "selected" : false
      },
      "selected" : false
    }, {
      "data" : {
        "id" : "2222",
        "source" : "228",
        "target" : "237",
        "shared_name" : "Immt (pp) Atp5b",
        "shared_interaction" : "pp",
        "name" : "Immt (pp) Atp5b",
        "interaction" : "pp",
        "combined_score" : 0.552,
        "SUID" : 2222,
        "selected" : false
      },
      "selected" : false
    }, {
      "data" : {
        "id" : "2212",
        "source" : "228",
        "target" : "132",
        "shared_name" : "Immt (pp) Cyc1",
        "shared_interaction" : "pp",
        "name" : "Immt (pp) Cyc1",
        "interaction" : "pp",
        "combined_score" : 0.437,
        "SUID" : 2212,
        "selected" : false
      },
      "selected" : false
    }, {
      "data" : {
        "id" : "2003",
        "source" : "228",
        "target" : "429",
        "shared_name" : "Immt (pp) Mccc2",
        "shared_interaction" : "pp",
        "name" : "Immt (pp) Mccc2",
        "interaction" : "pp",
        "combined_score" : 0.51,
        "SUID" : 2003,
        "selected" : false
      },
      "selected" : false
    }, {
      "data" : {
        "id" : "1951",
        "source" : "228",
        "target" : "402",
        "shared_name" : "Immt (pp) Dnajc11",
        "shared_interaction" : "pp",
        "name" : "Immt (pp) Dnajc11",
        "interaction" : "pp",
        "combined_score" : 0.608,
        "SUID" : 1951,
        "selected" : false
      },
      "selected" : false
    }, {
      "data" : {
        "id" : "1705",
        "source" : "228",
        "target" : "1704",
        "shared_name" : "Immt (pp) Mtx2",
        "shared_interaction" : "pp",
        "name" : "Immt (pp) Mtx2",
        "interaction" : "pp",
        "combined_score" : 0.845,
        "SUID" : 1705,
        "selected" : false
      },
      "selected" : false
    }, {
      "data" : {
        "id" : "1351",
        "source" : "228",
        "target" : "420",
        "shared_name" : "Immt (pp) Tomm22",
        "shared_interaction" : "pp",
        "name" : "Immt (pp) Tomm22",
        "interaction" : "pp",
        "combined_score" : 0.716,
        "SUID" : 1351,
        "selected" : false
      },
      "selected" : false
    }, {
      "data" : {
        "id" : "1307",
        "source" : "228",
        "target" : "625",
        "shared_name" : "Immt (pp) Samm50",
        "shared_interaction" : "pp",
        "name" : "Immt (pp) Samm50",
        "interaction" : "pp",
        "combined_score" : 0.965,
        "SUID" : 1307,
        "selected" : false
      },
      "selected" : false
    }, {
      "data" : {
        "id" : "1256",
        "source" : "228",
        "target" : "197",
        "shared_name" : "Immt (pp) Sdha",
        "shared_interaction" : "pp",
        "name" : "Immt (pp) Sdha",
        "interaction" : "pp",
        "combined_score" : 0.443,
        "SUID" : 1256,
        "selected" : false
      },
      "selected" : false
    }, {
      "data" : {
        "id" : "1214",
        "source" : "228",
        "target" : "142",
        "shared_name" : "Immt (pp) Atp5a1",
        "shared_interaction" : "pp",
        "name" : "Immt (pp) Atp5a1",
        "interaction" : "pp",
        "combined_score" : 0.429,
        "SUID" : 1214,
        "selected" : false
      },
      "selected" : false
    }, {
      "data" : {
        "id" : "471",
        "source" : "228",
        "target" : "470",
        "shared_name" : "Immt (pp) Rhot1",
        "shared_interaction" : "pp",
        "name" : "Immt (pp) Rhot1",
        "interaction" : "pp",
        "combined_score" : 0.614,
        "SUID" : 471,
        "selected" : false
      },
      "selected" : false
    }, {
      "data" : {
        "id" : "446",
        "source" : "228",
        "target" : "96",
        "shared_name" : "Immt (pp) Dlst",
        "shared_interaction" : "pp",
        "name" : "Immt (pp) Dlst",
        "interaction" : "pp",
        "combined_score" : 0.414,
        "SUID" : 446,
        "selected" : false
      },
      "selected" : false
    }, {
      "data" : {
        "id" : "270",
        "source" : "228",
        "target" : "117",
        "shared_name" : "Immt (pp) Uqcrc2",
        "shared_interaction" : "pp",
        "name" : "Immt (pp) Uqcrc2",
        "interaction" : "pp",
        "combined_score" : 0.445,
        "SUID" : 270,
        "selected" : false
      },
      "selected" : false
    }, {
      "data" : {
        "id" : "1969",
        "source" : "225",
        "target" : "82",
        "shared_name" : "Glud1 (pp) Pdhb",
        "shared_interaction" : "pp",
        "name" : "Glud1 (pp) Pdhb",
        "interaction" : "pp",
        "combined_score" : 0.425,
        "SUID" : 1969,
        "selected" : false
      },
      "selected" : false
    }, {
      "data" : {
        "id" : "1473",
        "source" : "225",
        "target" : "188",
        "shared_name" : "Glud1 (pp) Cs",
        "shared_interaction" : "pp",
        "name" : "Glud1 (pp) Cs",
        "interaction" : "pp",
        "combined_score" : 0.912,
        "SUID" : 1473,
        "selected" : false
      },
      "selected" : false
    }, {
      "data" : {
        "id" : "900",
        "source" : "225",
        "target" : "79",
        "shared_name" : "Glud1 (pp) Mdh2",
        "shared_interaction" : "pp",
        "name" : "Glud1 (pp) Mdh2",
        "interaction" : "pp",
        "combined_score" : 0.885,
        "SUID" : 900,
        "selected" : false
      },
      "selected" : false
    }, {
      "data" : {
        "id" : "574",
        "source" : "225",
        "target" : "573",
        "shared_name" : "Glud1 (pp) L2hgdh",
        "shared_interaction" : "pp",
        "name" : "Glud1 (pp) L2hgdh",
        "interaction" : "pp",
        "combined_score" : 0.819,
        "SUID" : 574,
        "selected" : false
      },
      "selected" : false
    }, {
      "data" : {
        "id" : "2120",
        "source" : "221",
        "target" : "129",
        "shared_name" : "Hspd1 (pp) Slc25a5",
        "shared_interaction" : "pp",
        "name" : "Hspd1 (pp) Slc25a5",
        "interaction" : "pp",
        "combined_score" : 0.488,
        "SUID" : 2120,
        "selected" : false
      },
      "selected" : false
    }, {
      "data" : {
        "id" : "1898",
        "source" : "221",
        "target" : "309",
        "shared_name" : "Hspd1 (pp) Phb2",
        "shared_interaction" : "pp",
        "name" : "Hspd1 (pp) Phb2",
        "interaction" : "pp",
        "combined_score" : 0.52,
        "SUID" : 1898,
        "selected" : false
      },
      "selected" : false
    }, {
      "data" : {
        "id" : "1822",
        "source" : "221",
        "target" : "82",
        "shared_name" : "Hspd1 (pp) Pdhb",
        "shared_interaction" : "pp",
        "name" : "Hspd1 (pp) Pdhb",
        "interaction" : "pp",
        "combined_score" : 0.635,
        "SUID" : 1822,
        "selected" : false
      },
      "selected" : false
    }, {
      "data" : {
        "id" : "1761",
        "source" : "221",
        "target" : "142",
        "shared_name" : "Hspd1 (pp) Atp5a1",
        "shared_interaction" : "pp",
        "name" : "Hspd1 (pp) Atp5a1",
        "interaction" : "pp",
        "combined_score" : 0.503,
        "SUID" : 1761,
        "selected" : false
      },
      "selected" : false
    }, {
      "data" : {
        "id" : "1559",
        "source" : "221",
        "target" : "208",
        "shared_name" : "Hspd1 (pp) Pgam1",
        "shared_interaction" : "pp",
        "name" : "Hspd1 (pp) Pgam1",
        "interaction" : "pp",
        "combined_score" : 0.598,
        "SUID" : 1559,
        "selected" : false
      },
      "selected" : false
    }, {
      "data" : {
        "id" : "1306",
        "source" : "221",
        "target" : "79",
        "shared_name" : "Hspd1 (pp) Mdh2",
        "shared_interaction" : "pp",
        "name" : "Hspd1 (pp) Mdh2",
        "interaction" : "pp",
        "combined_score" : 0.617,
        "SUID" : 1306,
        "selected" : false
      },
      "selected" : false
    }, {
      "data" : {
        "id" : "1196",
        "source" : "221",
        "target" : "225",
        "shared_name" : "Hspd1 (pp) Glud1",
        "shared_interaction" : "pp",
        "name" : "Hspd1 (pp) Glud1",
        "interaction" : "pp",
        "combined_score" : 0.49,
        "SUID" : 1196,
        "selected" : false
      },
      "selected" : false
    }, {
      "data" : {
        "id" : "1108",
        "source" : "221",
        "target" : "188",
        "shared_name" : "Hspd1 (pp) Cs",
        "shared_interaction" : "pp",
        "name" : "Hspd1 (pp) Cs",
        "interaction" : "pp",
        "combined_score" : 0.502,
        "SUID" : 1108,
        "selected" : false
      },
      "selected" : false
    }, {
      "data" : {
        "id" : "1071",
        "source" : "221",
        "target" : "294",
        "shared_name" : "Hspd1 (pp) Prdx2",
        "shared_interaction" : "pp",
        "name" : "Hspd1 (pp) Prdx2",
        "interaction" : "pp",
        "combined_score" : 0.453,
        "SUID" : 1071,
        "selected" : false
      },
      "selected" : false
    }, {
      "data" : {
        "id" : "996",
        "source" : "221",
        "target" : "237",
        "shared_name" : "Hspd1 (pp) Atp5b",
        "shared_interaction" : "pp",
        "name" : "Hspd1 (pp) Atp5b",
        "interaction" : "pp",
        "combined_score" : 0.683,
        "SUID" : 996,
        "selected" : false
      },
      "selected" : false
    }, {
      "data" : {
        "id" : "874",
        "source" : "221",
        "target" : "293",
        "shared_name" : "Hspd1 (pp) Sod2",
        "shared_interaction" : "pp",
        "name" : "Hspd1 (pp) Sod2",
        "interaction" : "pp",
        "combined_score" : 0.511,
        "SUID" : 874,
        "selected" : false
      },
      "selected" : false
    }, {
      "data" : {
        "id" : "592",
        "source" : "221",
        "target" : "508",
        "shared_name" : "Hspd1 (pp) Prdx3",
        "shared_interaction" : "pp",
        "name" : "Hspd1 (pp) Prdx3",
        "interaction" : "pp",
        "combined_score" : 0.613,
        "SUID" : 592,
        "selected" : false
      },
      "selected" : false
    }, {
      "data" : {
        "id" : "569",
        "source" : "221",
        "target" : "197",
        "shared_name" : "Hspd1 (pp) Sdha",
        "shared_interaction" : "pp",
        "name" : "Hspd1 (pp) Sdha",
        "interaction" : "pp",
        "combined_score" : 0.53,
        "SUID" : 569,
        "selected" : false
      },
      "selected" : false
    }, {
      "data" : {
        "id" : "2088",
        "source" : "220",
        "target" : "142",
        "shared_name" : "Tsfm (pp) Atp5a1",
        "shared_interaction" : "pp",
        "name" : "Tsfm (pp) Atp5a1",
        "interaction" : "pp",
        "combined_score" : 0.561,
        "SUID" : 2088,
        "selected" : false
      },
      "selected" : false
    }, {
      "data" : {
        "id" : "1707",
        "source" : "220",
        "target" : "625",
        "shared_name" : "Tsfm (pp) Samm50",
        "shared_interaction" : "pp",
        "name" : "Tsfm (pp) Samm50",
        "interaction" : "pp",
        "combined_score" : 0.512,
        "SUID" : 1707,
        "selected" : false
      },
      "selected" : false
    }, {
      "data" : {
        "id" : "1636",
        "source" : "220",
        "target" : "110",
        "shared_name" : "Tsfm (pp) Mrpl1",
        "shared_interaction" : "pp",
        "name" : "Tsfm (pp) Mrpl1",
        "interaction" : "pp",
        "combined_score" : 0.775,
        "SUID" : 1636,
        "selected" : false
      },
      "selected" : false
    }, {
      "data" : {
        "id" : "1266",
        "source" : "220",
        "target" : "634",
        "shared_name" : "Tsfm (pp) Aars2",
        "shared_interaction" : "pp",
        "name" : "Tsfm (pp) Aars2",
        "interaction" : "pp",
        "combined_score" : 0.542,
        "SUID" : 1266,
        "selected" : false
      },
      "selected" : false
    }, {
      "data" : {
        "id" : "711",
        "source" : "220",
        "target" : "394",
        "shared_name" : "Tsfm (pp) Bcs1l",
        "shared_interaction" : "pp",
        "name" : "Tsfm (pp) Bcs1l",
        "interaction" : "pp",
        "combined_score" : 0.538,
        "SUID" : 711,
        "selected" : false
      },
      "selected" : false
    }, {
      "data" : {
        "id" : "666",
        "source" : "220",
        "target" : "124",
        "shared_name" : "Tsfm (pp) Atp5o",
        "shared_interaction" : "pp",
        "name" : "Tsfm (pp) Atp5o",
        "interaction" : "pp",
        "combined_score" : 0.403,
        "SUID" : 666,
        "selected" : false
      },
      "selected" : false
    }, {
      "data" : {
        "id" : "222",
        "source" : "220",
        "target" : "221",
        "shared_name" : "Tsfm (pp) Hspd1",
        "shared_interaction" : "pp",
        "name" : "Tsfm (pp) Hspd1",
        "interaction" : "pp",
        "combined_score" : 0.42,
        "SUID" : 222,
        "selected" : false
      },
      "selected" : false
    }, {
      "data" : {
        "id" : "2229",
        "source" : "213",
        "target" : "251",
        "shared_name" : "Mrps21 (pp) Ndufa2",
        "shared_interaction" : "pp",
        "name" : "Mrps21 (pp) Ndufa2",
        "interaction" : "pp",
        "combined_score" : 0.627,
        "SUID" : 2229,
        "selected" : false
      },
      "selected" : false
    }, {
      "data" : {
        "id" : "2000",
        "source" : "213",
        "target" : "201",
        "shared_name" : "Mrps21 (pp) Ndufa6",
        "shared_interaction" : "pp",
        "name" : "Mrps21 (pp) Ndufa6",
        "interaction" : "pp",
        "combined_score" : 0.503,
        "SUID" : 2000,
        "selected" : false
      },
      "selected" : false
    }, {
      "data" : {
        "id" : "1771",
        "source" : "213",
        "target" : "234",
        "shared_name" : "Mrps21 (pp) Ndufs6",
        "shared_interaction" : "pp",
        "name" : "Mrps21 (pp) Ndufs6",
        "interaction" : "pp",
        "combined_score" : 0.61,
        "SUID" : 1771,
        "selected" : false
      },
      "selected" : false
    }, {
      "data" : {
        "id" : "1255",
        "source" : "213",
        "target" : "153",
        "shared_name" : "Mrps21 (pp) Atp5k",
        "shared_interaction" : "pp",
        "name" : "Mrps21 (pp) Atp5k",
        "interaction" : "pp",
        "combined_score" : 0.431,
        "SUID" : 1255,
        "selected" : false
      },
      "selected" : false
    }, {
      "data" : {
        "id" : "835",
        "source" : "213",
        "target" : "206",
        "shared_name" : "Mrps21 (pp) Cox7a2",
        "shared_interaction" : "pp",
        "name" : "Mrps21 (pp) Cox7a2",
        "interaction" : "pp",
        "combined_score" : 0.463,
        "SUID" : 835,
        "selected" : false
      },
      "selected" : false
    }, {
      "data" : {
        "id" : "648",
        "source" : "213",
        "target" : "73",
        "shared_name" : "Mrps21 (pp) Ndufb10",
        "shared_interaction" : "pp",
        "name" : "Mrps21 (pp) Ndufb10",
        "interaction" : "pp",
        "combined_score" : 0.444,
        "SUID" : 648,
        "selected" : false
      },
      "selected" : false
    }, {
      "data" : {
        "id" : "537",
        "source" : "213",
        "target" : "195",
        "shared_name" : "Mrps21 (pp) Ndufa5",
        "shared_interaction" : "pp",
        "name" : "Mrps21 (pp) Ndufa5",
        "interaction" : "pp",
        "combined_score" : 0.491,
        "SUID" : 537,
        "selected" : false
      },
      "selected" : false
    }, {
      "data" : {
        "id" : "424",
        "source" : "213",
        "target" : "99",
        "shared_name" : "Mrps21 (pp) Ndufb3",
        "shared_interaction" : "pp",
        "name" : "Mrps21 (pp) Ndufb3",
        "interaction" : "pp",
        "combined_score" : 0.65,
        "SUID" : 424,
        "selected" : false
      },
      "selected" : false
    }, {
      "data" : {
        "id" : "412",
        "source" : "213",
        "target" : "411",
        "shared_name" : "Mrps21 (pp) Mrps27",
        "shared_interaction" : "pp",
        "name" : "Mrps21 (pp) Mrps27",
        "interaction" : "pp",
        "combined_score" : 0.599,
        "SUID" : 412,
        "selected" : false
      },
      "selected" : false
    }, {
      "data" : {
        "id" : "259",
        "source" : "213",
        "target" : "258",
        "shared_name" : "Mrps21 (pp) Nipsnap1",
        "shared_interaction" : "pp",
        "name" : "Mrps21 (pp) Nipsnap1",
        "interaction" : "pp",
        "combined_score" : 0.464,
        "SUID" : 259,
        "selected" : false
      },
      "selected" : false
    }, {
      "data" : {
        "id" : "214",
        "source" : "213",
        "target" : "179",
        "shared_name" : "Mrps21 (pp) Atp5j",
        "shared_interaction" : "pp",
        "name" : "Mrps21 (pp) Atp5j",
        "interaction" : "pp",
        "combined_score" : 0.43,
        "SUID" : 214,
        "selected" : false
      },
      "selected" : false
    }, {
      "data" : {
        "id" : "2118",
        "source" : "211",
        "target" : "85",
        "shared_name" : "Ndufs7 (pp) Cox5a",
        "shared_interaction" : "pp",
        "name" : "Ndufs7 (pp) Cox5a",
        "interaction" : "pp",
        "combined_score" : 0.75,
        "SUID" : 2118,
        "selected" : false
      },
      "selected" : false
    }, {
      "data" : {
        "id" : "2015",
        "source" : "211",
        "target" : "374",
        "shared_name" : "Ndufs7 (pp) D10Jhu81e",
        "shared_interaction" : "pp",
        "name" : "Ndufs7 (pp) D10Jhu81e",
        "interaction" : "pp",
        "combined_score" : 0.645,
        "SUID" : 2015,
        "selected" : false
      },
      "selected" : false
    }, {
      "data" : {
        "id" : "1910",
        "source" : "211",
        "target" : "392",
        "shared_name" : "Ndufs7 (pp) Acot13",
        "shared_interaction" : "pp",
        "name" : "Ndufs7 (pp) Acot13",
        "interaction" : "pp",
        "combined_score" : 0.533,
        "SUID" : 1910,
        "selected" : false
      },
      "selected" : false
    }, {
      "data" : {
        "id" : "1831",
        "source" : "211",
        "target" : "309",
        "shared_name" : "Ndufs7 (pp) Phb2",
        "shared_interaction" : "pp",
        "name" : "Ndufs7 (pp) Phb2",
        "interaction" : "pp",
        "combined_score" : 0.4,
        "SUID" : 1831,
        "selected" : false
      },
      "selected" : false
    }, {
      "data" : {
        "id" : "1687",
        "source" : "211",
        "target" : "112",
        "shared_name" : "Ndufs7 (pp) Etfb",
        "shared_interaction" : "pp",
        "name" : "Ndufs7 (pp) Etfb",
        "interaction" : "pp",
        "combined_score" : 0.769,
        "SUID" : 1687,
        "selected" : false
      },
      "selected" : false
    }, {
      "data" : {
        "id" : "1660",
        "source" : "211",
        "target" : "113",
        "shared_name" : "Ndufs7 (pp) Atp5d",
        "shared_interaction" : "pp",
        "name" : "Ndufs7 (pp) Atp5d",
        "interaction" : "pp",
        "combined_score" : 0.906,
        "SUID" : 1660,
        "selected" : false
      },
      "selected" : false
    }, {
      "data" : {
        "id" : "1575",
        "source" : "211",
        "target" : "156",
        "shared_name" : "Ndufs7 (pp) Ndufs3",
        "shared_interaction" : "pp",
        "name" : "Ndufs7 (pp) Ndufs3",
        "interaction" : "pp",
        "combined_score" : 0.999,
        "SUID" : 1575,
        "selected" : false
      },
      "selected" : false
    }, {
      "data" : {
        "id" : "1540",
        "source" : "211",
        "target" : "104",
        "shared_name" : "Ndufs7 (pp) Ndufs2",
        "shared_interaction" : "pp",
        "name" : "Ndufs7 (pp) Ndufs2",
        "interaction" : "pp",
        "combined_score" : 0.999,
        "SUID" : 1540,
        "selected" : false
      },
      "selected" : false
    }, {
      "data" : {
        "id" : "1505",
        "source" : "211",
        "target" : "251",
        "shared_name" : "Ndufs7 (pp) Ndufa2",
        "shared_interaction" : "pp",
        "name" : "Ndufs7 (pp) Ndufa2",
        "interaction" : "pp",
        "combined_score" : 0.999,
        "SUID" : 1505,
        "selected" : false
      },
      "selected" : false
    }, {
      "data" : {
        "id" : "212",
        "source" : "211",
        "target" : "79",
        "shared_name" : "Ndufs7 (pp) Mdh2",
        "shared_interaction" : "pp",
        "name" : "Ndufs7 (pp) Mdh2",
        "interaction" : "pp",
        "combined_score" : 0.632,
        "SUID" : 212,
        "selected" : false
      },
      "selected" : false
    }, {
      "data" : {
        "id" : "1280",
        "source" : "208",
        "target" : "294",
        "shared_name" : "Pgam1 (pp) Prdx2",
        "shared_interaction" : "pp",
        "name" : "Pgam1 (pp) Prdx2",
        "interaction" : "pp",
        "combined_score" : 0.424,
        "SUID" : 1280,
        "selected" : false
      },
      "selected" : false
    }, {
      "data" : {
        "id" : "1144",
        "source" : "208",
        "target" : "1143",
        "shared_name" : "Pgam1 (pp) Fam162a",
        "shared_interaction" : "pp",
        "name" : "Pgam1 (pp) Fam162a",
        "interaction" : "pp",
        "combined_score" : 0.424,
        "SUID" : 1144,
        "selected" : false
      },
      "selected" : false
    }, {
      "data" : {
        "id" : "1889",
        "source" : "206",
        "target" : "282",
        "shared_name" : "Cox7a2 (pp) Ndufb9",
        "shared_interaction" : "pp",
        "name" : "Cox7a2 (pp) Ndufb9",
        "interaction" : "pp",
        "combined_score" : 0.662,
        "SUID" : 1889,
        "selected" : false
      },
      "selected" : false
    }, {
      "data" : {
        "id" : "1689",
        "source" : "206",
        "target" : "169",
        "shared_name" : "Cox7a2 (pp) Ndufb8",
        "shared_interaction" : "pp",
        "name" : "Cox7a2 (pp) Ndufb8",
        "interaction" : "pp",
        "combined_score" : 0.482,
        "SUID" : 1689,
        "selected" : false
      },
      "selected" : false
    }, {
      "data" : {
        "id" : "1671",
        "source" : "206",
        "target" : "240",
        "shared_name" : "Cox7a2 (pp) Ndufa4",
        "shared_interaction" : "pp",
        "name" : "Cox7a2 (pp) Ndufa4",
        "interaction" : "pp",
        "combined_score" : 0.757,
        "SUID" : 1671,
        "selected" : false
      },
      "selected" : false
    }, {
      "data" : {
        "id" : "1380",
        "source" : "206",
        "target" : "201",
        "shared_name" : "Cox7a2 (pp) Ndufa6",
        "shared_interaction" : "pp",
        "name" : "Cox7a2 (pp) Ndufa6",
        "interaction" : "pp",
        "combined_score" : 0.629,
        "SUID" : 1380,
        "selected" : false
      },
      "selected" : false
    }, {
      "data" : {
        "id" : "1317",
        "source" : "206",
        "target" : "142",
        "shared_name" : "Cox7a2 (pp) Atp5a1",
        "shared_interaction" : "pp",
        "name" : "Cox7a2 (pp) Atp5a1",
        "interaction" : "pp",
        "combined_score" : 0.579,
        "SUID" : 1317,
        "selected" : false
      },
      "selected" : false
    }, {
      "data" : {
        "id" : "1197",
        "source" : "206",
        "target" : "79",
        "shared_name" : "Cox7a2 (pp) Mdh2",
        "shared_interaction" : "pp",
        "name" : "Cox7a2 (pp) Mdh2",
        "interaction" : "pp",
        "combined_score" : 0.456,
        "SUID" : 1197,
        "selected" : false
      },
      "selected" : false
    }, {
      "data" : {
        "id" : "1195",
        "source" : "206",
        "target" : "85",
        "shared_name" : "Cox7a2 (pp) Cox5a",
        "shared_interaction" : "pp",
        "name" : "Cox7a2 (pp) Cox5a",
        "interaction" : "pp",
        "combined_score" : 0.68,
        "SUID" : 1195,
        "selected" : false
      },
      "selected" : false
    }, {
      "data" : {
        "id" : "1188",
        "source" : "206",
        "target" : "211",
        "shared_name" : "Cox7a2 (pp) Ndufs7",
        "shared_interaction" : "pp",
        "name" : "Cox7a2 (pp) Ndufs7",
        "interaction" : "pp",
        "combined_score" : 0.471,
        "SUID" : 1188,
        "selected" : false
      },
      "selected" : false
    }, {
      "data" : {
        "id" : "1099",
        "source" : "206",
        "target" : "195",
        "shared_name" : "Cox7a2 (pp) Ndufa5",
        "shared_interaction" : "pp",
        "name" : "Cox7a2 (pp) Ndufa5",
        "interaction" : "pp",
        "combined_score" : 0.869,
        "SUID" : 1099,
        "selected" : false
      },
      "selected" : false
    }, {
      "data" : {
        "id" : "1022",
        "source" : "206",
        "target" : "156",
        "shared_name" : "Cox7a2 (pp) Ndufs3",
        "shared_interaction" : "pp",
        "name" : "Cox7a2 (pp) Ndufs3",
        "interaction" : "pp",
        "combined_score" : 0.451,
        "SUID" : 1022,
        "selected" : false
      },
      "selected" : false
    }, {
      "data" : {
        "id" : "990",
        "source" : "206",
        "target" : "179",
        "shared_name" : "Cox7a2 (pp) Atp5j",
        "shared_interaction" : "pp",
        "name" : "Cox7a2 (pp) Atp5j",
        "interaction" : "pp",
        "combined_score" : 0.765,
        "SUID" : 990,
        "selected" : false
      },
      "selected" : false
    }, {
      "data" : {
        "id" : "987",
        "source" : "206",
        "target" : "392",
        "shared_name" : "Cox7a2 (pp) Acot13",
        "shared_interaction" : "pp",
        "name" : "Cox7a2 (pp) Acot13",
        "interaction" : "pp",
        "combined_score" : 0.447,
        "SUID" : 987,
        "selected" : false
      },
      "selected" : false
    }, {
      "data" : {
        "id" : "931",
        "source" : "206",
        "target" : "251",
        "shared_name" : "Cox7a2 (pp) Ndufa2",
        "shared_interaction" : "pp",
        "name" : "Cox7a2 (pp) Ndufa2",
        "interaction" : "pp",
        "combined_score" : 0.703,
        "SUID" : 931,
        "selected" : false
      },
      "selected" : false
    }, {
      "data" : {
        "id" : "813",
        "source" : "206",
        "target" : "99",
        "shared_name" : "Cox7a2 (pp) Ndufb3",
        "shared_interaction" : "pp",
        "name" : "Cox7a2 (pp) Ndufb3",
        "interaction" : "pp",
        "combined_score" : 0.755,
        "SUID" : 813,
        "selected" : false
      },
      "selected" : false
    }, {
      "data" : {
        "id" : "662",
        "source" : "206",
        "target" : "124",
        "shared_name" : "Cox7a2 (pp) Atp5o",
        "shared_interaction" : "pp",
        "name" : "Cox7a2 (pp) Atp5o",
        "interaction" : "pp",
        "combined_score" : 0.644,
        "SUID" : 662,
        "selected" : false
      },
      "selected" : false
    }, {
      "data" : {
        "id" : "427",
        "source" : "206",
        "target" : "113",
        "shared_name" : "Cox7a2 (pp) Atp5d",
        "shared_interaction" : "pp",
        "name" : "Cox7a2 (pp) Atp5d",
        "interaction" : "pp",
        "combined_score" : 0.416,
        "SUID" : 427,
        "selected" : false
      },
      "selected" : false
    }, {
      "data" : {
        "id" : "285",
        "source" : "206",
        "target" : "102",
        "shared_name" : "Cox7a2 (pp) Ndufb4",
        "shared_interaction" : "pp",
        "name" : "Cox7a2 (pp) Ndufb4",
        "interaction" : "pp",
        "combined_score" : 0.538,
        "SUID" : 285,
        "selected" : false
      },
      "selected" : false
    }, {
      "data" : {
        "id" : "262",
        "source" : "206",
        "target" : "234",
        "shared_name" : "Cox7a2 (pp) Ndufs6",
        "shared_interaction" : "pp",
        "name" : "Cox7a2 (pp) Ndufs6",
        "interaction" : "pp",
        "combined_score" : 0.656,
        "SUID" : 262,
        "selected" : false
      },
      "selected" : false
    }, {
      "data" : {
        "id" : "257",
        "source" : "206",
        "target" : "256",
        "shared_name" : "Cox7a2 (pp) Cox4i1",
        "shared_interaction" : "pp",
        "name" : "Cox7a2 (pp) Cox4i1",
        "interaction" : "pp",
        "combined_score" : 0.639,
        "SUID" : 257,
        "selected" : false
      },
      "selected" : false
    }, {
      "data" : {
        "id" : "2269",
        "source" : "204",
        "target" : "129",
        "shared_name" : "Uqcrfs1 (pp) Slc25a5",
        "shared_interaction" : "pp",
        "name" : "Uqcrfs1 (pp) Slc25a5",
        "interaction" : "pp",
        "combined_score" : 0.746,
        "SUID" : 2269,
        "selected" : false
      },
      "selected" : false
    }, {
      "data" : {
        "id" : "2121",
        "source" : "204",
        "target" : "125",
        "shared_name" : "Uqcrfs1 (pp) Timm13",
        "shared_interaction" : "pp",
        "name" : "Uqcrfs1 (pp) Timm13",
        "interaction" : "pp",
        "combined_score" : 0.501,
        "SUID" : 2121,
        "selected" : false
      },
      "selected" : false
    }, {
      "data" : {
        "id" : "2104",
        "source" : "204",
        "target" : "73",
        "shared_name" : "Uqcrfs1 (pp) Ndufb10",
        "shared_interaction" : "pp",
        "name" : "Uqcrfs1 (pp) Ndufb10",
        "interaction" : "pp",
        "combined_score" : 0.945,
        "SUID" : 2104,
        "selected" : false
      },
      "selected" : false
    }, {
      "data" : {
        "id" : "2038",
        "source" : "204",
        "target" : "211",
        "shared_name" : "Uqcrfs1 (pp) Ndufs7",
        "shared_interaction" : "pp",
        "name" : "Uqcrfs1 (pp) Ndufs7",
        "interaction" : "pp",
        "combined_score" : 0.957,
        "SUID" : 2038,
        "selected" : false
      },
      "selected" : false
    }, {
      "data" : {
        "id" : "1976",
        "source" : "204",
        "target" : "197",
        "shared_name" : "Uqcrfs1 (pp) Sdha",
        "shared_interaction" : "pp",
        "name" : "Uqcrfs1 (pp) Sdha",
        "interaction" : "pp",
        "combined_score" : 0.98,
        "SUID" : 1976,
        "selected" : false
      },
      "selected" : false
    }, {
      "data" : {
        "id" : "1941",
        "source" : "204",
        "target" : "177",
        "shared_name" : "Uqcrfs1 (pp) Hadhb",
        "shared_interaction" : "pp",
        "name" : "Uqcrfs1 (pp) Hadhb",
        "interaction" : "pp",
        "combined_score" : 0.44,
        "SUID" : 1941,
        "selected" : false
      },
      "selected" : false
    }, {
      "data" : {
        "id" : "1845",
        "source" : "204",
        "target" : "185",
        "shared_name" : "Uqcrfs1 (pp) Pdha1",
        "shared_interaction" : "pp",
        "name" : "Uqcrfs1 (pp) Pdha1",
        "interaction" : "pp",
        "combined_score" : 0.437,
        "SUID" : 1845,
        "selected" : false
      },
      "selected" : false
    }, {
      "data" : {
        "id" : "1790",
        "source" : "204",
        "target" : "240",
        "shared_name" : "Uqcrfs1 (pp) Ndufa4",
        "shared_interaction" : "pp",
        "name" : "Uqcrfs1 (pp) Ndufa4",
        "interaction" : "pp",
        "combined_score" : 0.956,
        "SUID" : 1790,
        "selected" : false
      },
      "selected" : false
    }, {
      "data" : {
        "id" : "1756",
        "source" : "204",
        "target" : "179",
        "shared_name" : "Uqcrfs1 (pp) Atp5j",
        "shared_interaction" : "pp",
        "name" : "Uqcrfs1 (pp) Atp5j",
        "interaction" : "pp",
        "combined_score" : 0.508,
        "SUID" : 1756,
        "selected" : false
      },
      "selected" : false
    }, {
      "data" : {
        "id" : "1483",
        "source" : "204",
        "target" : "156",
        "shared_name" : "Uqcrfs1 (pp) Ndufs3",
        "shared_interaction" : "pp",
        "name" : "Uqcrfs1 (pp) Ndufs3",
        "interaction" : "pp",
        "combined_score" : 0.987,
        "SUID" : 1483,
        "selected" : false
      },
      "selected" : false
    }, {
      "data" : {
        "id" : "1468",
        "source" : "204",
        "target" : "78",
        "shared_name" : "Uqcrfs1 (pp) Slc25a4",
        "shared_interaction" : "pp",
        "name" : "Uqcrfs1 (pp) Slc25a4",
        "interaction" : "pp",
        "combined_score" : 0.65,
        "SUID" : 1468,
        "selected" : false
      },
      "selected" : false
    }, {
      "data" : {
        "id" : "1461",
        "source" : "204",
        "target" : "256",
        "shared_name" : "Uqcrfs1 (pp) Cox4i1",
        "shared_interaction" : "pp",
        "name" : "Uqcrfs1 (pp) Cox4i1",
        "interaction" : "pp",
        "combined_score" : 0.993,
        "SUID" : 1461,
        "selected" : false
      },
      "selected" : false
    }, {
      "data" : {
        "id" : "1446",
        "source" : "204",
        "target" : "195",
        "shared_name" : "Uqcrfs1 (pp) Ndufa5",
        "shared_interaction" : "pp",
        "name" : "Uqcrfs1 (pp) Ndufa5",
        "interaction" : "pp",
        "combined_score" : 0.939,
        "SUID" : 1446,
        "selected" : false
      },
      "selected" : false
    }, {
      "data" : {
        "id" : "1436",
        "source" : "204",
        "target" : "76",
        "shared_name" : "Uqcrfs1 (pp) Etfa",
        "shared_interaction" : "pp",
        "name" : "Uqcrfs1 (pp) Etfa",
        "interaction" : "pp",
        "combined_score" : 0.966,
        "SUID" : 1436,
        "selected" : false
      },
      "selected" : false
    }, {
      "data" : {
        "id" : "1393",
        "source" : "204",
        "target" : "194",
        "shared_name" : "Uqcrfs1 (pp) Fh1",
        "shared_interaction" : "pp",
        "name" : "Uqcrfs1 (pp) Fh1",
        "interaction" : "pp",
        "combined_score" : 0.592,
        "SUID" : 1393,
        "selected" : false
      },
      "selected" : false
    }, {
      "data" : {
        "id" : "1386",
        "source" : "204",
        "target" : "124",
        "shared_name" : "Uqcrfs1 (pp) Atp5o",
        "shared_interaction" : "pp",
        "name" : "Uqcrfs1 (pp) Atp5o",
        "interaction" : "pp",
        "combined_score" : 0.817,
        "SUID" : 1386,
        "selected" : false
      },
      "selected" : false
    }, {
      "data" : {
        "id" : "1329",
        "source" : "204",
        "target" : "293",
        "shared_name" : "Uqcrfs1 (pp) Sod2",
        "shared_interaction" : "pp",
        "name" : "Uqcrfs1 (pp) Sod2",
        "interaction" : "pp",
        "combined_score" : 0.454,
        "SUID" : 1329,
        "selected" : false
      },
      "selected" : false
    }, {
      "data" : {
        "id" : "1305",
        "source" : "204",
        "target" : "113",
        "shared_name" : "Uqcrfs1 (pp) Atp5d",
        "shared_interaction" : "pp",
        "name" : "Uqcrfs1 (pp) Atp5d",
        "interaction" : "pp",
        "combined_score" : 0.856,
        "SUID" : 1305,
        "selected" : false
      },
      "selected" : false
    }, {
      "data" : {
        "id" : "1274",
        "source" : "204",
        "target" : "394",
        "shared_name" : "Uqcrfs1 (pp) Bcs1l",
        "shared_interaction" : "pp",
        "name" : "Uqcrfs1 (pp) Bcs1l",
        "interaction" : "pp",
        "combined_score" : 0.763,
        "SUID" : 1274,
        "selected" : false
      },
      "selected" : false
    }, {
      "data" : {
        "id" : "1227",
        "source" : "204",
        "target" : "81",
        "shared_name" : "Uqcrfs1 (pp) Ndufa10",
        "shared_interaction" : "pp",
        "name" : "Uqcrfs1 (pp) Ndufa10",
        "interaction" : "pp",
        "combined_score" : 0.947,
        "SUID" : 1227,
        "selected" : false
      },
      "selected" : false
    }, {
      "data" : {
        "id" : "1169",
        "source" : "204",
        "target" : "104",
        "shared_name" : "Uqcrfs1 (pp) Ndufs2",
        "shared_interaction" : "pp",
        "name" : "Uqcrfs1 (pp) Ndufs2",
        "interaction" : "pp",
        "combined_score" : 0.957,
        "SUID" : 1169,
        "selected" : false
      },
      "selected" : false
    }, {
      "data" : {
        "id" : "1141",
        "source" : "204",
        "target" : "99",
        "shared_name" : "Uqcrfs1 (pp) Ndufb3",
        "shared_interaction" : "pp",
        "name" : "Uqcrfs1 (pp) Ndufb3",
        "interaction" : "pp",
        "combined_score" : 0.935,
        "SUID" : 1141,
        "selected" : false
      },
      "selected" : false
    }, {
      "data" : {
        "id" : "1138",
        "source" : "204",
        "target" : "97",
        "shared_name" : "Uqcrfs1 (pp) Dlat",
        "shared_interaction" : "pp",
        "name" : "Uqcrfs1 (pp) Dlat",
        "interaction" : "pp",
        "combined_score" : 0.46,
        "SUID" : 1138,
        "selected" : false
      },
      "selected" : false
    }, {
      "data" : {
        "id" : "1078",
        "source" : "204",
        "target" : "102",
        "shared_name" : "Uqcrfs1 (pp) Ndufb4",
        "shared_interaction" : "pp",
        "name" : "Uqcrfs1 (pp) Ndufb4",
        "interaction" : "pp",
        "combined_score" : 0.93,
        "SUID" : 1078,
        "selected" : false
      },
      "selected" : false
    }, {
      "data" : {
        "id" : "1032",
        "source" : "204",
        "target" : "282",
        "shared_name" : "Uqcrfs1 (pp) Ndufb9",
        "shared_interaction" : "pp",
        "name" : "Uqcrfs1 (pp) Ndufb9",
        "interaction" : "pp",
        "combined_score" : 0.957,
        "SUID" : 1032,
        "selected" : false
      },
      "selected" : false
    }, {
      "data" : {
        "id" : "1026",
        "source" : "204",
        "target" : "166",
        "shared_name" : "Uqcrfs1 (pp) Aco2",
        "shared_interaction" : "pp",
        "name" : "Uqcrfs1 (pp) Aco2",
        "interaction" : "pp",
        "combined_score" : 0.414,
        "SUID" : 1026,
        "selected" : false
      },
      "selected" : false
    }, {
      "data" : {
        "id" : "961",
        "source" : "204",
        "target" : "79",
        "shared_name" : "Uqcrfs1 (pp) Mdh2",
        "shared_interaction" : "pp",
        "name" : "Uqcrfs1 (pp) Mdh2",
        "interaction" : "pp",
        "combined_score" : 0.677,
        "SUID" : 961,
        "selected" : false
      },
      "selected" : false
    }, {
      "data" : {
        "id" : "846",
        "source" : "204",
        "target" : "201",
        "shared_name" : "Uqcrfs1 (pp) Ndufa6",
        "shared_interaction" : "pp",
        "name" : "Uqcrfs1 (pp) Ndufa6",
        "interaction" : "pp",
        "combined_score" : 0.935,
        "SUID" : 846,
        "selected" : false
      },
      "selected" : false
    }, {
      "data" : {
        "id" : "761",
        "source" : "204",
        "target" : "234",
        "shared_name" : "Uqcrfs1 (pp) Ndufs6",
        "shared_interaction" : "pp",
        "name" : "Uqcrfs1 (pp) Ndufs6",
        "interaction" : "pp",
        "combined_score" : 0.974,
        "SUID" : 761,
        "selected" : false
      },
      "selected" : false
    }, {
      "data" : {
        "id" : "618",
        "source" : "204",
        "target" : "85",
        "shared_name" : "Uqcrfs1 (pp) Cox5a",
        "shared_interaction" : "pp",
        "name" : "Uqcrfs1 (pp) Cox5a",
        "interaction" : "pp",
        "combined_score" : 0.997,
        "SUID" : 618,
        "selected" : false
      },
      "selected" : false
    }, {
      "data" : {
        "id" : "604",
        "source" : "204",
        "target" : "188",
        "shared_name" : "Uqcrfs1 (pp) Cs",
        "shared_interaction" : "pp",
        "name" : "Uqcrfs1 (pp) Cs",
        "interaction" : "pp",
        "combined_score" : 0.409,
        "SUID" : 604,
        "selected" : false
      },
      "selected" : false
    }, {
      "data" : {
        "id" : "593",
        "source" : "204",
        "target" : "144",
        "shared_name" : "Uqcrfs1 (pp) Ndufv1",
        "shared_interaction" : "pp",
        "name" : "Uqcrfs1 (pp) Ndufv1",
        "interaction" : "pp",
        "combined_score" : 0.971,
        "SUID" : 593,
        "selected" : false
      },
      "selected" : false
    }, {
      "data" : {
        "id" : "555",
        "source" : "204",
        "target" : "117",
        "shared_name" : "Uqcrfs1 (pp) Uqcrc2",
        "shared_interaction" : "pp",
        "name" : "Uqcrfs1 (pp) Uqcrc2",
        "interaction" : "pp",
        "combined_score" : 0.999,
        "SUID" : 555,
        "selected" : false
      },
      "selected" : false
    }, {
      "data" : {
        "id" : "554",
        "source" : "204",
        "target" : "142",
        "shared_name" : "Uqcrfs1 (pp) Atp5a1",
        "shared_interaction" : "pp",
        "name" : "Uqcrfs1 (pp) Atp5a1",
        "interaction" : "pp",
        "combined_score" : 0.899,
        "SUID" : 554,
        "selected" : false
      },
      "selected" : false
    }, {
      "data" : {
        "id" : "541",
        "source" : "204",
        "target" : "132",
        "shared_name" : "Uqcrfs1 (pp) Cyc1",
        "shared_interaction" : "pp",
        "name" : "Uqcrfs1 (pp) Cyc1",
        "interaction" : "pp",
        "combined_score" : 0.999,
        "SUID" : 541,
        "selected" : false
      },
      "selected" : false
    }, {
      "data" : {
        "id" : "529",
        "source" : "204",
        "target" : "169",
        "shared_name" : "Uqcrfs1 (pp) Ndufb8",
        "shared_interaction" : "pp",
        "name" : "Uqcrfs1 (pp) Ndufb8",
        "interaction" : "pp",
        "combined_score" : 0.951,
        "SUID" : 529,
        "selected" : false
      },
      "selected" : false
    }, {
      "data" : {
        "id" : "498",
        "source" : "204",
        "target" : "251",
        "shared_name" : "Uqcrfs1 (pp) Ndufa2",
        "shared_interaction" : "pp",
        "name" : "Uqcrfs1 (pp) Ndufa2",
        "interaction" : "pp",
        "combined_score" : 0.923,
        "SUID" : 498,
        "selected" : false
      },
      "selected" : false
    }, {
      "data" : {
        "id" : "475",
        "source" : "204",
        "target" : "112",
        "shared_name" : "Uqcrfs1 (pp) Etfb",
        "shared_interaction" : "pp",
        "name" : "Uqcrfs1 (pp) Etfb",
        "interaction" : "pp",
        "combined_score" : 0.946,
        "SUID" : 475,
        "selected" : false
      },
      "selected" : false
    }, {
      "data" : {
        "id" : "453",
        "source" : "204",
        "target" : "206",
        "shared_name" : "Uqcrfs1 (pp) Cox7a2",
        "shared_interaction" : "pp",
        "name" : "Uqcrfs1 (pp) Cox7a2",
        "interaction" : "pp",
        "combined_score" : 0.454,
        "SUID" : 453,
        "selected" : false
      },
      "selected" : false
    }, {
      "data" : {
        "id" : "438",
        "source" : "204",
        "target" : "141",
        "shared_name" : "Uqcrfs1 (pp) Idh3b",
        "shared_interaction" : "pp",
        "name" : "Uqcrfs1 (pp) Idh3b",
        "interaction" : "pp",
        "combined_score" : 0.559,
        "SUID" : 438,
        "selected" : false
      },
      "selected" : false
    }, {
      "data" : {
        "id" : "351",
        "source" : "204",
        "target" : "237",
        "shared_name" : "Uqcrfs1 (pp) Atp5b",
        "shared_interaction" : "pp",
        "name" : "Uqcrfs1 (pp) Atp5b",
        "interaction" : "pp",
        "combined_score" : 0.892,
        "SUID" : 351,
        "selected" : false
      },
      "selected" : false
    }, {
      "data" : {
        "id" : "312",
        "source" : "204",
        "target" : "82",
        "shared_name" : "Uqcrfs1 (pp) Pdhb",
        "shared_interaction" : "pp",
        "name" : "Uqcrfs1 (pp) Pdhb",
        "interaction" : "pp",
        "combined_score" : 0.498,
        "SUID" : 312,
        "selected" : false
      },
      "selected" : false
    }, {
      "data" : {
        "id" : "2263",
        "source" : "203",
        "target" : "104",
        "shared_name" : "mt-Co2 (pp) Ndufs2",
        "shared_interaction" : "pp",
        "name" : "mt-Co2 (pp) Ndufs2",
        "interaction" : "pp",
        "combined_score" : 0.414,
        "SUID" : 2263,
        "selected" : false
      },
      "selected" : false
    }, {
      "data" : {
        "id" : "2168",
        "source" : "203",
        "target" : "78",
        "shared_name" : "mt-Co2 (pp) Slc25a4",
        "shared_interaction" : "pp",
        "name" : "mt-Co2 (pp) Slc25a4",
        "interaction" : "pp",
        "combined_score" : 0.556,
        "SUID" : 2168,
        "selected" : false
      },
      "selected" : false
    }, {
      "data" : {
        "id" : "2147",
        "source" : "203",
        "target" : "85",
        "shared_name" : "mt-Co2 (pp) Cox5a",
        "shared_interaction" : "pp",
        "name" : "mt-Co2 (pp) Cox5a",
        "interaction" : "pp",
        "combined_score" : 0.998,
        "SUID" : 2147,
        "selected" : false
      },
      "selected" : false
    }, {
      "data" : {
        "id" : "2079",
        "source" : "203",
        "target" : "129",
        "shared_name" : "mt-Co2 (pp) Slc25a5",
        "shared_interaction" : "pp",
        "name" : "mt-Co2 (pp) Slc25a5",
        "interaction" : "pp",
        "combined_score" : 0.586,
        "SUID" : 2079,
        "selected" : false
      },
      "selected" : false
    }, {
      "data" : {
        "id" : "1662",
        "source" : "203",
        "target" : "168",
        "shared_name" : "mt-Co2 (pp) Cox5b",
        "shared_interaction" : "pp",
        "name" : "mt-Co2 (pp) Cox5b",
        "interaction" : "pp",
        "combined_score" : 0.988,
        "SUID" : 1662,
        "selected" : false
      },
      "selected" : false
    }, {
      "data" : {
        "id" : "1455",
        "source" : "203",
        "target" : "355",
        "shared_name" : "mt-Co2 (pp) Gm10053",
        "shared_interaction" : "pp",
        "name" : "mt-Co2 (pp) Gm10053",
        "interaction" : "pp",
        "combined_score" : 0.623,
        "SUID" : 1455,
        "selected" : false
      },
      "selected" : false
    }, {
      "data" : {
        "id" : "1281",
        "source" : "203",
        "target" : "156",
        "shared_name" : "mt-Co2 (pp) Ndufs3",
        "shared_interaction" : "pp",
        "name" : "mt-Co2 (pp) Ndufs3",
        "interaction" : "pp",
        "combined_score" : 0.444,
        "SUID" : 1281,
        "selected" : false
      },
      "selected" : false
    }, {
      "data" : {
        "id" : "1038",
        "source" : "203",
        "target" : "187",
        "shared_name" : "mt-Co2 (pp) Ogdhl",
        "shared_interaction" : "pp",
        "name" : "mt-Co2 (pp) Ogdhl",
        "interaction" : "pp",
        "combined_score" : 0.451,
        "SUID" : 1038,
        "selected" : false
      },
      "selected" : false
    }, {
      "data" : {
        "id" : "986",
        "source" : "203",
        "target" : "169",
        "shared_name" : "mt-Co2 (pp) Ndufb8",
        "shared_interaction" : "pp",
        "name" : "mt-Co2 (pp) Ndufb8",
        "interaction" : "pp",
        "combined_score" : 0.423,
        "SUID" : 986,
        "selected" : false
      },
      "selected" : false
    }, {
      "data" : {
        "id" : "982",
        "source" : "203",
        "target" : "152",
        "shared_name" : "mt-Co2 (pp) Cox6b1",
        "shared_interaction" : "pp",
        "name" : "mt-Co2 (pp) Cox6b1",
        "interaction" : "pp",
        "combined_score" : 0.997,
        "SUID" : 982,
        "selected" : false
      },
      "selected" : false
    }, {
      "data" : {
        "id" : "933",
        "source" : "203",
        "target" : "132",
        "shared_name" : "mt-Co2 (pp) Cyc1",
        "shared_interaction" : "pp",
        "name" : "mt-Co2 (pp) Cyc1",
        "interaction" : "pp",
        "combined_score" : 0.976,
        "SUID" : 933,
        "selected" : false
      },
      "selected" : false
    }, {
      "data" : {
        "id" : "878",
        "source" : "203",
        "target" : "197",
        "shared_name" : "mt-Co2 (pp) Sdha",
        "shared_interaction" : "pp",
        "name" : "mt-Co2 (pp) Sdha",
        "interaction" : "pp",
        "combined_score" : 0.631,
        "SUID" : 878,
        "selected" : false
      },
      "selected" : false
    }, {
      "data" : {
        "id" : "876",
        "source" : "203",
        "target" : "206",
        "shared_name" : "mt-Co2 (pp) Cox7a2",
        "shared_interaction" : "pp",
        "name" : "mt-Co2 (pp) Cox7a2",
        "interaction" : "pp",
        "combined_score" : 0.955,
        "SUID" : 876,
        "selected" : false
      },
      "selected" : false
    }, {
      "data" : {
        "id" : "726",
        "source" : "203",
        "target" : "240",
        "shared_name" : "mt-Co2 (pp) Ndufa4",
        "shared_interaction" : "pp",
        "name" : "mt-Co2 (pp) Ndufa4",
        "interaction" : "pp",
        "combined_score" : 0.72,
        "SUID" : 726,
        "selected" : false
      },
      "selected" : false
    }, {
      "data" : {
        "id" : "623",
        "source" : "203",
        "target" : "150",
        "shared_name" : "mt-Co2 (pp) Uqcrq",
        "shared_interaction" : "pp",
        "name" : "mt-Co2 (pp) Uqcrq",
        "interaction" : "pp",
        "combined_score" : 0.958,
        "SUID" : 623,
        "selected" : false
      },
      "selected" : false
    }, {
      "data" : {
        "id" : "577",
        "source" : "203",
        "target" : "256",
        "shared_name" : "mt-Co2 (pp) Cox4i1",
        "shared_interaction" : "pp",
        "name" : "mt-Co2 (pp) Cox4i1",
        "interaction" : "pp",
        "combined_score" : 0.999,
        "SUID" : 577,
        "selected" : false
      },
      "selected" : false
    }, {
      "data" : {
        "id" : "373",
        "source" : "203",
        "target" : "142",
        "shared_name" : "mt-Co2 (pp) Atp5a1",
        "shared_interaction" : "pp",
        "name" : "mt-Co2 (pp) Atp5a1",
        "interaction" : "pp",
        "combined_score" : 0.68,
        "SUID" : 373,
        "selected" : false
      },
      "selected" : false
    }, {
      "data" : {
        "id" : "364",
        "source" : "203",
        "target" : "237",
        "shared_name" : "mt-Co2 (pp) Atp5b",
        "shared_interaction" : "pp",
        "name" : "mt-Co2 (pp) Atp5b",
        "interaction" : "pp",
        "combined_score" : 0.545,
        "SUID" : 364,
        "selected" : false
      },
      "selected" : false
    }, {
      "data" : {
        "id" : "343",
        "source" : "203",
        "target" : "117",
        "shared_name" : "mt-Co2 (pp) Uqcrc2",
        "shared_interaction" : "pp",
        "name" : "mt-Co2 (pp) Uqcrc2",
        "interaction" : "pp",
        "combined_score" : 0.982,
        "SUID" : 343,
        "selected" : false
      },
      "selected" : false
    }, {
      "data" : {
        "id" : "205",
        "source" : "203",
        "target" : "204",
        "shared_name" : "mt-Co2 (pp) Uqcrfs1",
        "shared_interaction" : "pp",
        "name" : "mt-Co2 (pp) Uqcrfs1",
        "interaction" : "pp",
        "combined_score" : 0.979,
        "SUID" : 205,
        "selected" : false
      },
      "selected" : false
    }, {
      "data" : {
        "id" : "2032",
        "source" : "201",
        "target" : "234",
        "shared_name" : "Ndufa6 (pp) Ndufs6",
        "shared_interaction" : "pp",
        "name" : "Ndufa6 (pp) Ndufs6",
        "interaction" : "pp",
        "combined_score" : 0.996,
        "SUID" : 2032,
        "selected" : false
      },
      "selected" : false
    }, {
      "data" : {
        "id" : "1738",
        "source" : "201",
        "target" : "282",
        "shared_name" : "Ndufa6 (pp) Ndufb9",
        "shared_interaction" : "pp",
        "name" : "Ndufa6 (pp) Ndufb9",
        "interaction" : "pp",
        "combined_score" : 0.999,
        "SUID" : 1738,
        "selected" : false
      },
      "selected" : false
    }, {
      "data" : {
        "id" : "1658",
        "source" : "201",
        "target" : "211",
        "shared_name" : "Ndufa6 (pp) Ndufs7",
        "shared_interaction" : "pp",
        "name" : "Ndufa6 (pp) Ndufs7",
        "interaction" : "pp",
        "combined_score" : 0.985,
        "SUID" : 1658,
        "selected" : false
      },
      "selected" : false
    }, {
      "data" : {
        "id" : "964",
        "source" : "201",
        "target" : "251",
        "shared_name" : "Ndufa6 (pp) Ndufa2",
        "shared_interaction" : "pp",
        "name" : "Ndufa6 (pp) Ndufa2",
        "interaction" : "pp",
        "combined_score" : 0.998,
        "SUID" : 964,
        "selected" : false
      },
      "selected" : false
    }, {
      "data" : {
        "id" : "851",
        "source" : "201",
        "target" : "113",
        "shared_name" : "Ndufa6 (pp) Atp5d",
        "shared_interaction" : "pp",
        "name" : "Ndufa6 (pp) Atp5d",
        "interaction" : "pp",
        "combined_score" : 0.864,
        "SUID" : 851,
        "selected" : false
      },
      "selected" : false
    }, {
      "data" : {
        "id" : "732",
        "source" : "201",
        "target" : "392",
        "shared_name" : "Ndufa6 (pp) Acot13",
        "shared_interaction" : "pp",
        "name" : "Ndufa6 (pp) Acot13",
        "interaction" : "pp",
        "combined_score" : 0.658,
        "SUID" : 732,
        "selected" : false
      },
      "selected" : false
    }, {
      "data" : {
        "id" : "607",
        "source" : "201",
        "target" : "156",
        "shared_name" : "Ndufa6 (pp) Ndufs3",
        "shared_interaction" : "pp",
        "name" : "Ndufa6 (pp) Ndufs3",
        "interaction" : "pp",
        "combined_score" : 0.993,
        "SUID" : 607,
        "selected" : false
      },
      "selected" : false
    }, {
      "data" : {
        "id" : "600",
        "source" : "201",
        "target" : "104",
        "shared_name" : "Ndufa6 (pp) Ndufs2",
        "shared_interaction" : "pp",
        "name" : "Ndufa6 (pp) Ndufs2",
        "interaction" : "pp",
        "combined_score" : 0.966,
        "SUID" : 600,
        "selected" : false
      },
      "selected" : false
    }, {
      "data" : {
        "id" : "500",
        "source" : "201",
        "target" : "85",
        "shared_name" : "Ndufa6 (pp) Cox5a",
        "shared_interaction" : "pp",
        "name" : "Ndufa6 (pp) Cox5a",
        "interaction" : "pp",
        "combined_score" : 0.893,
        "SUID" : 500,
        "selected" : false
      },
      "selected" : false
    }, {
      "data" : {
        "id" : "1830",
        "source" : "199",
        "target" : "188",
        "shared_name" : "Pdhx (pp) Cs",
        "shared_interaction" : "pp",
        "name" : "Pdhx (pp) Cs",
        "interaction" : "pp",
        "combined_score" : 0.5,
        "SUID" : 1830,
        "selected" : false
      },
      "selected" : false
    }, {
      "data" : {
        "id" : "2113",
        "source" : "197",
        "target" : "293",
        "shared_name" : "Sdha (pp) Sod2",
        "shared_interaction" : "pp",
        "name" : "Sdha (pp) Sod2",
        "interaction" : "pp",
        "combined_score" : 0.428,
        "SUID" : 2113,
        "selected" : false
      },
      "selected" : false
    }, {
      "data" : {
        "id" : "2036",
        "source" : "197",
        "target" : "385",
        "shared_name" : "Sdha (pp) Slc25a11",
        "shared_interaction" : "pp",
        "name" : "Sdha (pp) Slc25a11",
        "interaction" : "pp",
        "combined_score" : 0.463,
        "SUID" : 2036,
        "selected" : false
      },
      "selected" : false
    }, {
      "data" : {
        "id" : "1967",
        "source" : "197",
        "target" : "188",
        "shared_name" : "Sdha (pp) Cs",
        "shared_interaction" : "pp",
        "name" : "Sdha (pp) Cs",
        "interaction" : "pp",
        "combined_score" : 0.72,
        "SUID" : 1967,
        "selected" : false
      },
      "selected" : false
    }, {
      "data" : {
        "id" : "1555",
        "source" : "197",
        "target" : "85",
        "shared_name" : "Sdha (pp) Cox5a",
        "shared_interaction" : "pp",
        "name" : "Sdha (pp) Cox5a",
        "interaction" : "pp",
        "combined_score" : 0.431,
        "SUID" : 1555,
        "selected" : false
      },
      "selected" : false
    }, {
      "data" : {
        "id" : "1465",
        "source" : "197",
        "target" : "156",
        "shared_name" : "Sdha (pp) Ndufs3",
        "shared_interaction" : "pp",
        "name" : "Sdha (pp) Ndufs3",
        "interaction" : "pp",
        "combined_score" : 0.857,
        "SUID" : 1465,
        "selected" : false
      },
      "selected" : false
    }, {
      "data" : {
        "id" : "1230",
        "source" : "197",
        "target" : "104",
        "shared_name" : "Sdha (pp) Ndufs2",
        "shared_interaction" : "pp",
        "name" : "Sdha (pp) Ndufs2",
        "interaction" : "pp",
        "combined_score" : 0.884,
        "SUID" : 1230,
        "selected" : false
      },
      "selected" : false
    }, {
      "data" : {
        "id" : "752",
        "source" : "197",
        "target" : "211",
        "shared_name" : "Sdha (pp) Ndufs7",
        "shared_interaction" : "pp",
        "name" : "Sdha (pp) Ndufs7",
        "interaction" : "pp",
        "combined_score" : 0.574,
        "SUID" : 752,
        "selected" : false
      },
      "selected" : false
    }, {
      "data" : {
        "id" : "645",
        "source" : "197",
        "target" : "79",
        "shared_name" : "Sdha (pp) Mdh2",
        "shared_interaction" : "pp",
        "name" : "Sdha (pp) Mdh2",
        "interaction" : "pp",
        "combined_score" : 0.848,
        "SUID" : 645,
        "selected" : false
      },
      "selected" : false
    }, {
      "data" : {
        "id" : "200",
        "source" : "197",
        "target" : "199",
        "shared_name" : "Sdha (pp) Pdhx",
        "shared_interaction" : "pp",
        "name" : "Sdha (pp) Pdhx",
        "interaction" : "pp",
        "combined_score" : 0.636,
        "SUID" : 200,
        "selected" : false
      },
      "selected" : false
    }, {
      "data" : {
        "id" : "198",
        "source" : "197",
        "target" : "112",
        "shared_name" : "Sdha (pp) Etfb",
        "shared_interaction" : "pp",
        "name" : "Sdha (pp) Etfb",
        "interaction" : "pp",
        "combined_score" : 0.499,
        "SUID" : 198,
        "selected" : false
      },
      "selected" : false
    }, {
      "data" : {
        "id" : "2176",
        "source" : "195",
        "target" : "124",
        "shared_name" : "Ndufa5 (pp) Atp5o",
        "shared_interaction" : "pp",
        "name" : "Ndufa5 (pp) Atp5o",
        "interaction" : "pp",
        "combined_score" : 0.861,
        "SUID" : 2176,
        "selected" : false
      },
      "selected" : false
    }, {
      "data" : {
        "id" : "2174",
        "source" : "195",
        "target" : "392",
        "shared_name" : "Ndufa5 (pp) Acot13",
        "shared_interaction" : "pp",
        "name" : "Ndufa5 (pp) Acot13",
        "interaction" : "pp",
        "combined_score" : 0.501,
        "SUID" : 2174,
        "selected" : false
      },
      "selected" : false
    }, {
      "data" : {
        "id" : "1962",
        "source" : "195",
        "target" : "234",
        "shared_name" : "Ndufa5 (pp) Ndufs6",
        "shared_interaction" : "pp",
        "name" : "Ndufa5 (pp) Ndufs6",
        "interaction" : "pp",
        "combined_score" : 0.995,
        "SUID" : 1962,
        "selected" : false
      },
      "selected" : false
    }, {
      "data" : {
        "id" : "1945",
        "source" : "195",
        "target" : "112",
        "shared_name" : "Ndufa5 (pp) Etfb",
        "shared_interaction" : "pp",
        "name" : "Ndufa5 (pp) Etfb",
        "interaction" : "pp",
        "combined_score" : 0.584,
        "SUID" : 1945,
        "selected" : false
      },
      "selected" : false
    }, {
      "data" : {
        "id" : "1535",
        "source" : "195",
        "target" : "282",
        "shared_name" : "Ndufa5 (pp) Ndufb9",
        "shared_interaction" : "pp",
        "name" : "Ndufa5 (pp) Ndufb9",
        "interaction" : "pp",
        "combined_score" : 0.998,
        "SUID" : 1535,
        "selected" : false
      },
      "selected" : false
    }, {
      "data" : {
        "id" : "1301",
        "source" : "195",
        "target" : "85",
        "shared_name" : "Ndufa5 (pp) Cox5a",
        "shared_interaction" : "pp",
        "name" : "Ndufa5 (pp) Cox5a",
        "interaction" : "pp",
        "combined_score" : 0.805,
        "SUID" : 1301,
        "selected" : false
      },
      "selected" : false
    }, {
      "data" : {
        "id" : "1254",
        "source" : "195",
        "target" : "179",
        "shared_name" : "Ndufa5 (pp) Atp5j",
        "shared_interaction" : "pp",
        "name" : "Ndufa5 (pp) Atp5j",
        "interaction" : "pp",
        "combined_score" : 0.94,
        "SUID" : 1254,
        "selected" : false
      },
      "selected" : false
    }, {
      "data" : {
        "id" : "913",
        "source" : "195",
        "target" : "102",
        "shared_name" : "Ndufa5 (pp) Ndufb4",
        "shared_interaction" : "pp",
        "name" : "Ndufa5 (pp) Ndufb4",
        "interaction" : "pp",
        "combined_score" : 0.983,
        "SUID" : 913,
        "selected" : false
      },
      "selected" : false
    }, {
      "data" : {
        "id" : "885",
        "source" : "195",
        "target" : "104",
        "shared_name" : "Ndufa5 (pp) Ndufs2",
        "shared_interaction" : "pp",
        "name" : "Ndufa5 (pp) Ndufs2",
        "interaction" : "pp",
        "combined_score" : 0.968,
        "SUID" : 885,
        "selected" : false
      },
      "selected" : false
    }, {
      "data" : {
        "id" : "684",
        "source" : "195",
        "target" : "79",
        "shared_name" : "Ndufa5 (pp) Mdh2",
        "shared_interaction" : "pp",
        "name" : "Ndufa5 (pp) Mdh2",
        "interaction" : "pp",
        "combined_score" : 0.584,
        "SUID" : 684,
        "selected" : false
      },
      "selected" : false
    }, {
      "data" : {
        "id" : "646",
        "source" : "195",
        "target" : "211",
        "shared_name" : "Ndufa5 (pp) Ndufs7",
        "shared_interaction" : "pp",
        "name" : "Ndufa5 (pp) Ndufs7",
        "interaction" : "pp",
        "combined_score" : 0.985,
        "SUID" : 646,
        "selected" : false
      },
      "selected" : false
    }, {
      "data" : {
        "id" : "613",
        "source" : "195",
        "target" : "251",
        "shared_name" : "Ndufa5 (pp) Ndufa2",
        "shared_interaction" : "pp",
        "name" : "Ndufa5 (pp) Ndufa2",
        "interaction" : "pp",
        "combined_score" : 0.999,
        "SUID" : 613,
        "selected" : false
      },
      "selected" : false
    }, {
      "data" : {
        "id" : "599",
        "source" : "195",
        "target" : "113",
        "shared_name" : "Ndufa5 (pp) Atp5d",
        "shared_interaction" : "pp",
        "name" : "Ndufa5 (pp) Atp5d",
        "interaction" : "pp",
        "combined_score" : 0.797,
        "SUID" : 599,
        "selected" : false
      },
      "selected" : false
    }, {
      "data" : {
        "id" : "490",
        "source" : "195",
        "target" : "82",
        "shared_name" : "Ndufa5 (pp) Pdhb",
        "shared_interaction" : "pp",
        "name" : "Ndufa5 (pp) Pdhb",
        "interaction" : "pp",
        "combined_score" : 0.414,
        "SUID" : 490,
        "selected" : false
      },
      "selected" : false
    }, {
      "data" : {
        "id" : "372",
        "source" : "195",
        "target" : "156",
        "shared_name" : "Ndufa5 (pp) Ndufs3",
        "shared_interaction" : "pp",
        "name" : "Ndufa5 (pp) Ndufs3",
        "interaction" : "pp",
        "combined_score" : 0.987,
        "SUID" : 372,
        "selected" : false
      },
      "selected" : false
    }, {
      "data" : {
        "id" : "326",
        "source" : "195",
        "target" : "201",
        "shared_name" : "Ndufa5 (pp) Ndufa6",
        "shared_interaction" : "pp",
        "name" : "Ndufa5 (pp) Ndufa6",
        "interaction" : "pp",
        "combined_score" : 0.997,
        "SUID" : 326,
        "selected" : false
      },
      "selected" : false
    }, {
      "data" : {
        "id" : "296",
        "source" : "195",
        "target" : "132",
        "shared_name" : "Ndufa5 (pp) Cyc1",
        "shared_interaction" : "pp",
        "name" : "Ndufa5 (pp) Cyc1",
        "interaction" : "pp",
        "combined_score" : 0.948,
        "SUID" : 296,
        "selected" : false
      },
      "selected" : false
    }, {
      "data" : {
        "id" : "2208",
        "source" : "194",
        "target" : "156",
        "shared_name" : "Fh1 (pp) Ndufs3",
        "shared_interaction" : "pp",
        "name" : "Fh1 (pp) Ndufs3",
        "interaction" : "pp",
        "combined_score" : 0.584,
        "SUID" : 2208,
        "selected" : false
      },
      "selected" : false
    }, {
      "data" : {
        "id" : "2205",
        "source" : "194",
        "target" : "177",
        "shared_name" : "Fh1 (pp) Hadhb",
        "shared_interaction" : "pp",
        "name" : "Fh1 (pp) Hadhb",
        "interaction" : "pp",
        "combined_score" : 0.531,
        "SUID" : 2205,
        "selected" : false
      },
      "selected" : false
    }, {
      "data" : {
        "id" : "2139",
        "source" : "194",
        "target" : "127",
        "shared_name" : "Fh1 (pp) Got1",
        "shared_interaction" : "pp",
        "name" : "Fh1 (pp) Got1",
        "interaction" : "pp",
        "combined_score" : 0.526,
        "SUID" : 2139,
        "selected" : false
      },
      "selected" : false
    }, {
      "data" : {
        "id" : "2078",
        "source" : "194",
        "target" : "199",
        "shared_name" : "Fh1 (pp) Pdhx",
        "shared_interaction" : "pp",
        "name" : "Fh1 (pp) Pdhx",
        "interaction" : "pp",
        "combined_score" : 0.411,
        "SUID" : 2078,
        "selected" : false
      },
      "selected" : false
    }, {
      "data" : {
        "id" : "1984",
        "source" : "194",
        "target" : "145",
        "shared_name" : "Fh1 (pp) Hsd17b10",
        "shared_interaction" : "pp",
        "name" : "Fh1 (pp) Hsd17b10",
        "interaction" : "pp",
        "combined_score" : 0.464,
        "SUID" : 1984,
        "selected" : false
      },
      "selected" : false
    }, {
      "data" : {
        "id" : "1938",
        "source" : "194",
        "target" : "197",
        "shared_name" : "Fh1 (pp) Sdha",
        "shared_interaction" : "pp",
        "name" : "Fh1 (pp) Sdha",
        "interaction" : "pp",
        "combined_score" : 0.98,
        "SUID" : 1938,
        "selected" : false
      },
      "selected" : false
    }, {
      "data" : {
        "id" : "1859",
        "source" : "194",
        "target" : "237",
        "shared_name" : "Fh1 (pp) Atp5b",
        "shared_interaction" : "pp",
        "name" : "Fh1 (pp) Atp5b",
        "interaction" : "pp",
        "combined_score" : 0.505,
        "SUID" : 1859,
        "selected" : false
      },
      "selected" : false
    }, {
      "data" : {
        "id" : "1840",
        "source" : "194",
        "target" : "221",
        "shared_name" : "Fh1 (pp) Hspd1",
        "shared_interaction" : "pp",
        "name" : "Fh1 (pp) Hspd1",
        "interaction" : "pp",
        "combined_score" : 0.422,
        "SUID" : 1840,
        "selected" : false
      },
      "selected" : false
    }, {
      "data" : {
        "id" : "1783",
        "source" : "194",
        "target" : "282",
        "shared_name" : "Fh1 (pp) Ndufb9",
        "shared_interaction" : "pp",
        "name" : "Fh1 (pp) Ndufb9",
        "interaction" : "pp",
        "combined_score" : 0.532,
        "SUID" : 1783,
        "selected" : false
      },
      "selected" : false
    }, {
      "data" : {
        "id" : "1758",
        "source" : "194",
        "target" : "293",
        "shared_name" : "Fh1 (pp) Sod2",
        "shared_interaction" : "pp",
        "name" : "Fh1 (pp) Sod2",
        "interaction" : "pp",
        "combined_score" : 0.588,
        "SUID" : 1758,
        "selected" : false
      },
      "selected" : false
    }, {
      "data" : {
        "id" : "1509",
        "source" : "194",
        "target" : "132",
        "shared_name" : "Fh1 (pp) Cyc1",
        "shared_interaction" : "pp",
        "name" : "Fh1 (pp) Cyc1",
        "interaction" : "pp",
        "combined_score" : 0.668,
        "SUID" : 1509,
        "selected" : false
      },
      "selected" : false
    }, {
      "data" : {
        "id" : "1498",
        "source" : "194",
        "target" : "112",
        "shared_name" : "Fh1 (pp) Etfb",
        "shared_interaction" : "pp",
        "name" : "Fh1 (pp) Etfb",
        "interaction" : "pp",
        "combined_score" : 0.443,
        "SUID" : 1498,
        "selected" : false
      },
      "selected" : false
    }, {
      "data" : {
        "id" : "1371",
        "source" : "194",
        "target" : "211",
        "shared_name" : "Fh1 (pp) Ndufs7",
        "shared_interaction" : "pp",
        "name" : "Fh1 (pp) Ndufs7",
        "interaction" : "pp",
        "combined_score" : 0.526,
        "SUID" : 1371,
        "selected" : false
      },
      "selected" : false
    }, {
      "data" : {
        "id" : "1294",
        "source" : "194",
        "target" : "124",
        "shared_name" : "Fh1 (pp) Atp5o",
        "shared_interaction" : "pp",
        "name" : "Fh1 (pp) Atp5o",
        "interaction" : "pp",
        "combined_score" : 0.526,
        "SUID" : 1294,
        "selected" : false
      },
      "selected" : false
    }, {
      "data" : {
        "id" : "1258",
        "source" : "194",
        "target" : "166",
        "shared_name" : "Fh1 (pp) Aco2",
        "shared_interaction" : "pp",
        "name" : "Fh1 (pp) Aco2",
        "interaction" : "pp",
        "combined_score" : 0.71,
        "SUID" : 1258,
        "selected" : false
      },
      "selected" : false
    }, {
      "data" : {
        "id" : "1217",
        "source" : "194",
        "target" : "187",
        "shared_name" : "Fh1 (pp) Ogdhl",
        "shared_interaction" : "pp",
        "name" : "Fh1 (pp) Ogdhl",
        "interaction" : "pp",
        "combined_score" : 0.585,
        "SUID" : 1217,
        "selected" : false
      },
      "selected" : false
    }, {
      "data" : {
        "id" : "1081",
        "source" : "194",
        "target" : "142",
        "shared_name" : "Fh1 (pp) Atp5a1",
        "shared_interaction" : "pp",
        "name" : "Fh1 (pp) Atp5a1",
        "interaction" : "pp",
        "combined_score" : 0.79,
        "SUID" : 1081,
        "selected" : false
      },
      "selected" : false
    }, {
      "data" : {
        "id" : "1060",
        "source" : "194",
        "target" : "225",
        "shared_name" : "Fh1 (pp) Glud1",
        "shared_interaction" : "pp",
        "name" : "Fh1 (pp) Glud1",
        "interaction" : "pp",
        "combined_score" : 0.567,
        "SUID" : 1060,
        "selected" : false
      },
      "selected" : false
    }, {
      "data" : {
        "id" : "911",
        "source" : "194",
        "target" : "188",
        "shared_name" : "Fh1 (pp) Cs",
        "shared_interaction" : "pp",
        "name" : "Fh1 (pp) Cs",
        "interaction" : "pp",
        "combined_score" : 0.948,
        "SUID" : 911,
        "selected" : false
      },
      "selected" : false
    }, {
      "data" : {
        "id" : "759",
        "source" : "194",
        "target" : "104",
        "shared_name" : "Fh1 (pp) Ndufs2",
        "shared_interaction" : "pp",
        "name" : "Fh1 (pp) Ndufs2",
        "interaction" : "pp",
        "combined_score" : 0.426,
        "SUID" : 759,
        "selected" : false
      },
      "selected" : false
    }, {
      "data" : {
        "id" : "718",
        "source" : "194",
        "target" : "99",
        "shared_name" : "Fh1 (pp) Ndufb3",
        "shared_interaction" : "pp",
        "name" : "Fh1 (pp) Ndufb3",
        "interaction" : "pp",
        "combined_score" : 0.408,
        "SUID" : 718,
        "selected" : false
      },
      "selected" : false
    }, {
      "data" : {
        "id" : "551",
        "source" : "194",
        "target" : "79",
        "shared_name" : "Fh1 (pp) Mdh2",
        "shared_interaction" : "pp",
        "name" : "Fh1 (pp) Mdh2",
        "interaction" : "pp",
        "combined_score" : 0.994,
        "SUID" : 551,
        "selected" : false
      },
      "selected" : false
    }, {
      "data" : {
        "id" : "365",
        "source" : "194",
        "target" : "82",
        "shared_name" : "Fh1 (pp) Pdhb",
        "shared_interaction" : "pp",
        "name" : "Fh1 (pp) Pdhb",
        "interaction" : "pp",
        "combined_score" : 0.632,
        "SUID" : 365,
        "selected" : false
      },
      "selected" : false
    }, {
      "data" : {
        "id" : "196",
        "source" : "194",
        "target" : "195",
        "shared_name" : "Fh1 (pp) Ndufa5",
        "shared_interaction" : "pp",
        "name" : "Fh1 (pp) Ndufa5",
        "interaction" : "pp",
        "combined_score" : 0.546,
        "SUID" : 196,
        "selected" : false
      },
      "selected" : false
    }, {
      "data" : {
        "id" : "2190",
        "source" : "192",
        "target" : "117",
        "shared_name" : "Hibch (pp) Uqcrc2",
        "shared_interaction" : "pp",
        "name" : "Hibch (pp) Uqcrc2",
        "interaction" : "pp",
        "combined_score" : 0.4,
        "SUID" : 2190,
        "selected" : false
      },
      "selected" : false
    }, {
      "data" : {
        "id" : "2094",
        "source" : "192",
        "target" : "76",
        "shared_name" : "Hibch (pp) Etfa",
        "shared_interaction" : "pp",
        "name" : "Hibch (pp) Etfa",
        "interaction" : "pp",
        "combined_score" : 0.743,
        "SUID" : 2094,
        "selected" : false
      },
      "selected" : false
    }, {
      "data" : {
        "id" : "2082",
        "source" : "192",
        "target" : "175",
        "shared_name" : "Hibch (pp) Acad9",
        "shared_interaction" : "pp",
        "name" : "Hibch (pp) Acad9",
        "interaction" : "pp",
        "combined_score" : 0.616,
        "SUID" : 2082,
        "selected" : false
      },
      "selected" : false
    }, {
      "data" : {
        "id" : "2030",
        "source" : "192",
        "target" : "90",
        "shared_name" : "Hibch (pp) Hibadh",
        "shared_interaction" : "pp",
        "name" : "Hibch (pp) Hibadh",
        "interaction" : "pp",
        "combined_score" : 0.987,
        "SUID" : 2030,
        "selected" : false
      },
      "selected" : false
    }, {
      "data" : {
        "id" : "1596",
        "source" : "192",
        "target" : "268",
        "shared_name" : "Hibch (pp) Echs1",
        "shared_interaction" : "pp",
        "name" : "Hibch (pp) Echs1",
        "interaction" : "pp",
        "combined_score" : 0.954,
        "SUID" : 1596,
        "selected" : false
      },
      "selected" : false
    }, {
      "data" : {
        "id" : "1514",
        "source" : "192",
        "target" : "197",
        "shared_name" : "Hibch (pp) Sdha",
        "shared_interaction" : "pp",
        "name" : "Hibch (pp) Sdha",
        "interaction" : "pp",
        "combined_score" : 0.416,
        "SUID" : 1514,
        "selected" : false
      },
      "selected" : false
    }, {
      "data" : {
        "id" : "1345",
        "source" : "192",
        "target" : "275",
        "shared_name" : "Hibch (pp) Pcca",
        "shared_interaction" : "pp",
        "name" : "Hibch (pp) Pcca",
        "interaction" : "pp",
        "combined_score" : 0.507,
        "SUID" : 1345,
        "selected" : false
      },
      "selected" : false
    }, {
      "data" : {
        "id" : "1051",
        "source" : "192",
        "target" : "112",
        "shared_name" : "Hibch (pp) Etfb",
        "shared_interaction" : "pp",
        "name" : "Hibch (pp) Etfb",
        "interaction" : "pp",
        "combined_score" : 0.572,
        "SUID" : 1051,
        "selected" : false
      },
      "selected" : false
    }, {
      "data" : {
        "id" : "1047",
        "source" : "192",
        "target" : "429",
        "shared_name" : "Hibch (pp) Mccc2",
        "shared_interaction" : "pp",
        "name" : "Hibch (pp) Mccc2",
        "interaction" : "pp",
        "combined_score" : 0.404,
        "SUID" : 1047,
        "selected" : false
      },
      "selected" : false
    }, {
      "data" : {
        "id" : "838",
        "source" : "192",
        "target" : "293",
        "shared_name" : "Hibch (pp) Sod2",
        "shared_interaction" : "pp",
        "name" : "Hibch (pp) Sod2",
        "interaction" : "pp",
        "combined_score" : 0.597,
        "SUID" : 838,
        "selected" : false
      },
      "selected" : false
    }, {
      "data" : {
        "id" : "469",
        "source" : "192",
        "target" : "115",
        "shared_name" : "Hibch (pp) Hadh",
        "shared_interaction" : "pp",
        "name" : "Hibch (pp) Hadh",
        "interaction" : "pp",
        "combined_score" : 0.963,
        "SUID" : 469,
        "selected" : false
      },
      "selected" : false
    }, {
      "data" : {
        "id" : "193",
        "source" : "192",
        "target" : "177",
        "shared_name" : "Hibch (pp) Hadhb",
        "shared_interaction" : "pp",
        "name" : "Hibch (pp) Hadhb",
        "interaction" : "pp",
        "combined_score" : 0.785,
        "SUID" : 193,
        "selected" : false
      },
      "selected" : false
    }, {
      "data" : {
        "id" : "2062",
        "source" : "188",
        "target" : "85",
        "shared_name" : "Cs (pp) Cox5a",
        "shared_interaction" : "pp",
        "name" : "Cs (pp) Cox5a",
        "interaction" : "pp",
        "combined_score" : 0.543,
        "SUID" : 2062,
        "selected" : false
      },
      "selected" : false
    }, {
      "data" : {
        "id" : "1764",
        "source" : "188",
        "target" : "112",
        "shared_name" : "Cs (pp) Etfb",
        "shared_interaction" : "pp",
        "name" : "Cs (pp) Etfb",
        "interaction" : "pp",
        "combined_score" : 0.474,
        "SUID" : 1764,
        "selected" : false
      },
      "selected" : false
    }, {
      "data" : {
        "id" : "1725",
        "source" : "188",
        "target" : "156",
        "shared_name" : "Cs (pp) Ndufs3",
        "shared_interaction" : "pp",
        "name" : "Cs (pp) Ndufs3",
        "interaction" : "pp",
        "combined_score" : 0.529,
        "SUID" : 1725,
        "selected" : false
      },
      "selected" : false
    }, {
      "data" : {
        "id" : "1649",
        "source" : "188",
        "target" : "113",
        "shared_name" : "Cs (pp) Atp5d",
        "shared_interaction" : "pp",
        "name" : "Cs (pp) Atp5d",
        "interaction" : "pp",
        "combined_score" : 0.467,
        "SUID" : 1649,
        "selected" : false
      },
      "selected" : false
    }, {
      "data" : {
        "id" : "1537",
        "source" : "187",
        "target" : "385",
        "shared_name" : "Ogdhl (pp) Slc25a11",
        "shared_interaction" : "pp",
        "name" : "Ogdhl (pp) Slc25a11",
        "interaction" : "pp",
        "combined_score" : 0.485,
        "SUID" : 1537,
        "selected" : false
      },
      "selected" : false
    }, {
      "data" : {
        "id" : "1376",
        "source" : "187",
        "target" : "197",
        "shared_name" : "Ogdhl (pp) Sdha",
        "shared_interaction" : "pp",
        "name" : "Ogdhl (pp) Sdha",
        "interaction" : "pp",
        "combined_score" : 0.833,
        "SUID" : 1376,
        "selected" : false
      },
      "selected" : false
    }, {
      "data" : {
        "id" : "1282",
        "source" : "187",
        "target" : "199",
        "shared_name" : "Ogdhl (pp) Pdhx",
        "shared_interaction" : "pp",
        "name" : "Ogdhl (pp) Pdhx",
        "interaction" : "pp",
        "combined_score" : 0.924,
        "SUID" : 1282,
        "selected" : false
      },
      "selected" : false
    }, {
      "data" : {
        "id" : "1156",
        "source" : "187",
        "target" : "79",
        "shared_name" : "Ogdhl (pp) Mdh2",
        "shared_interaction" : "pp",
        "name" : "Ogdhl (pp) Mdh2",
        "interaction" : "pp",
        "combined_score" : 0.722,
        "SUID" : 1156,
        "selected" : false
      },
      "selected" : false
    }, {
      "data" : {
        "id" : "749",
        "source" : "187",
        "target" : "225",
        "shared_name" : "Ogdhl (pp) Glud1",
        "shared_interaction" : "pp",
        "name" : "Ogdhl (pp) Glud1",
        "interaction" : "pp",
        "combined_score" : 0.883,
        "SUID" : 749,
        "selected" : false
      },
      "selected" : false
    }, {
      "data" : {
        "id" : "596",
        "source" : "187",
        "target" : "82",
        "shared_name" : "Ogdhl (pp) Pdhb",
        "shared_interaction" : "pp",
        "name" : "Ogdhl (pp) Pdhb",
        "interaction" : "pp",
        "combined_score" : 0.629,
        "SUID" : 596,
        "selected" : false
      },
      "selected" : false
    }, {
      "data" : {
        "id" : "189",
        "source" : "187",
        "target" : "188",
        "shared_name" : "Ogdhl (pp) Cs",
        "shared_interaction" : "pp",
        "name" : "Ogdhl (pp) Cs",
        "interaction" : "pp",
        "combined_score" : 0.64,
        "SUID" : 189,
        "selected" : false
      },
      "selected" : false
    }, {
      "data" : {
        "id" : "2262",
        "source" : "185",
        "target" : "127",
        "shared_name" : "Pdha1 (pp) Got1",
        "shared_interaction" : "pp",
        "name" : "Pdha1 (pp) Got1",
        "interaction" : "pp",
        "combined_score" : 0.415,
        "SUID" : 2262,
        "selected" : false
      },
      "selected" : false
    }, {
      "data" : {
        "id" : "2233",
        "source" : "185",
        "target" : "199",
        "shared_name" : "Pdha1 (pp) Pdhx",
        "shared_interaction" : "pp",
        "name" : "Pdha1 (pp) Pdhx",
        "interaction" : "pp",
        "combined_score" : 0.999,
        "SUID" : 2233,
        "selected" : false
      },
      "selected" : false
    }, {
      "data" : {
        "id" : "2203",
        "source" : "185",
        "target" : "166",
        "shared_name" : "Pdha1 (pp) Aco2",
        "shared_interaction" : "pp",
        "name" : "Pdha1 (pp) Aco2",
        "interaction" : "pp",
        "combined_score" : 0.688,
        "SUID" : 2203,
        "selected" : false
      },
      "selected" : false
    }, {
      "data" : {
        "id" : "2117",
        "source" : "185",
        "target" : "508",
        "shared_name" : "Pdha1 (pp) Prdx3",
        "shared_interaction" : "pp",
        "name" : "Pdha1 (pp) Prdx3",
        "interaction" : "pp",
        "combined_score" : 0.437,
        "SUID" : 2117,
        "selected" : false
      },
      "selected" : false
    }, {
      "data" : {
        "id" : "1914",
        "source" : "185",
        "target" : "693",
        "shared_name" : "Pdha1 (pp) Acadl",
        "shared_interaction" : "pp",
        "name" : "Pdha1 (pp) Acadl",
        "interaction" : "pp",
        "combined_score" : 0.4,
        "SUID" : 1914,
        "selected" : false
      },
      "selected" : false
    }, {
      "data" : {
        "id" : "1640",
        "source" : "185",
        "target" : "81",
        "shared_name" : "Pdha1 (pp) Ndufa10",
        "shared_interaction" : "pp",
        "name" : "Pdha1 (pp) Ndufa10",
        "interaction" : "pp",
        "combined_score" : 0.465,
        "SUID" : 1640,
        "selected" : false
      },
      "selected" : false
    }, {
      "data" : {
        "id" : "1450",
        "source" : "185",
        "target" : "208",
        "shared_name" : "Pdha1 (pp) Pgam1",
        "shared_interaction" : "pp",
        "name" : "Pdha1 (pp) Pgam1",
        "interaction" : "pp",
        "combined_score" : 0.522,
        "SUID" : 1450,
        "selected" : false
      },
      "selected" : false
    }, {
      "data" : {
        "id" : "1438",
        "source" : "185",
        "target" : "79",
        "shared_name" : "Pdha1 (pp) Mdh2",
        "shared_interaction" : "pp",
        "name" : "Pdha1 (pp) Mdh2",
        "interaction" : "pp",
        "combined_score" : 0.732,
        "SUID" : 1438,
        "selected" : false
      },
      "selected" : false
    }, {
      "data" : {
        "id" : "1429",
        "source" : "185",
        "target" : "117",
        "shared_name" : "Pdha1 (pp) Uqcrc2",
        "shared_interaction" : "pp",
        "name" : "Pdha1 (pp) Uqcrc2",
        "interaction" : "pp",
        "combined_score" : 0.495,
        "SUID" : 1429,
        "selected" : false
      },
      "selected" : false
    }, {
      "data" : {
        "id" : "1233",
        "source" : "185",
        "target" : "225",
        "shared_name" : "Pdha1 (pp) Glud1",
        "shared_interaction" : "pp",
        "name" : "Pdha1 (pp) Glud1",
        "interaction" : "pp",
        "combined_score" : 0.494,
        "SUID" : 1233,
        "selected" : false
      },
      "selected" : false
    }, {
      "data" : {
        "id" : "1209",
        "source" : "185",
        "target" : "586",
        "shared_name" : "Pdha1 (pp) Tkt",
        "shared_interaction" : "pp",
        "name" : "Pdha1 (pp) Tkt",
        "interaction" : "pp",
        "combined_score" : 0.872,
        "SUID" : 1209,
        "selected" : false
      },
      "selected" : false
    }, {
      "data" : {
        "id" : "1198",
        "source" : "185",
        "target" : "82",
        "shared_name" : "Pdha1 (pp) Pdhb",
        "shared_interaction" : "pp",
        "name" : "Pdha1 (pp) Pdhb",
        "interaction" : "pp",
        "combined_score" : 0.999,
        "SUID" : 1198,
        "selected" : false
      },
      "selected" : false
    }, {
      "data" : {
        "id" : "1106",
        "source" : "185",
        "target" : "177",
        "shared_name" : "Pdha1 (pp) Hadhb",
        "shared_interaction" : "pp",
        "name" : "Pdha1 (pp) Hadhb",
        "interaction" : "pp",
        "combined_score" : 0.488,
        "SUID" : 1106,
        "selected" : false
      },
      "selected" : false
    }, {
      "data" : {
        "id" : "1054",
        "source" : "185",
        "target" : "141",
        "shared_name" : "Pdha1 (pp) Idh3b",
        "shared_interaction" : "pp",
        "name" : "Pdha1 (pp) Idh3b",
        "interaction" : "pp",
        "combined_score" : 0.482,
        "SUID" : 1054,
        "selected" : false
      },
      "selected" : false
    }, {
      "data" : {
        "id" : "994",
        "source" : "185",
        "target" : "188",
        "shared_name" : "Pdha1 (pp) Cs",
        "shared_interaction" : "pp",
        "name" : "Pdha1 (pp) Cs",
        "interaction" : "pp",
        "combined_score" : 0.761,
        "SUID" : 994,
        "selected" : false
      },
      "selected" : false
    }, {
      "data" : {
        "id" : "850",
        "source" : "185",
        "target" : "194",
        "shared_name" : "Pdha1 (pp) Fh1",
        "shared_interaction" : "pp",
        "name" : "Pdha1 (pp) Fh1",
        "interaction" : "pp",
        "combined_score" : 0.558,
        "SUID" : 850,
        "selected" : false
      },
      "selected" : false
    }, {
      "data" : {
        "id" : "696",
        "source" : "185",
        "target" : "129",
        "shared_name" : "Pdha1 (pp) Slc25a5",
        "shared_interaction" : "pp",
        "name" : "Pdha1 (pp) Slc25a5",
        "interaction" : "pp",
        "combined_score" : 0.43,
        "SUID" : 696,
        "selected" : false
      },
      "selected" : false
    }, {
      "data" : {
        "id" : "658",
        "source" : "185",
        "target" : "104",
        "shared_name" : "Pdha1 (pp) Ndufs2",
        "shared_interaction" : "pp",
        "name" : "Pdha1 (pp) Ndufs2",
        "interaction" : "pp",
        "combined_score" : 0.482,
        "SUID" : 658,
        "selected" : false
      },
      "selected" : false
    }, {
      "data" : {
        "id" : "480",
        "source" : "185",
        "target" : "187",
        "shared_name" : "Pdha1 (pp) Ogdhl",
        "shared_interaction" : "pp",
        "name" : "Pdha1 (pp) Ogdhl",
        "interaction" : "pp",
        "combined_score" : 0.604,
        "SUID" : 480,
        "selected" : false
      },
      "selected" : false
    }, {
      "data" : {
        "id" : "284",
        "source" : "185",
        "target" : "142",
        "shared_name" : "Pdha1 (pp) Atp5a1",
        "shared_interaction" : "pp",
        "name" : "Pdha1 (pp) Atp5a1",
        "interaction" : "pp",
        "combined_score" : 0.582,
        "SUID" : 284,
        "selected" : false
      },
      "selected" : false
    }, {
      "data" : {
        "id" : "271",
        "source" : "185",
        "target" : "197",
        "shared_name" : "Pdha1 (pp) Sdha",
        "shared_interaction" : "pp",
        "name" : "Pdha1 (pp) Sdha",
        "interaction" : "pp",
        "combined_score" : 0.667,
        "SUID" : 271,
        "selected" : false
      },
      "selected" : false
    }, {
      "data" : {
        "id" : "183",
        "source" : "181",
        "target" : "182",
        "shared_name" : "Dync1h1 (pp) Tubb5",
        "shared_interaction" : "pp",
        "name" : "Dync1h1 (pp) Tubb5",
        "interaction" : "pp",
        "combined_score" : 0.96,
        "SUID" : 183,
        "selected" : false
      },
      "selected" : false
    }, {
      "data" : {
        "id" : "2107",
        "source" : "179",
        "target" : "392",
        "shared_name" : "Atp5j (pp) Acot13",
        "shared_interaction" : "pp",
        "name" : "Atp5j (pp) Acot13",
        "interaction" : "pp",
        "combined_score" : 0.556,
        "SUID" : 2107,
        "selected" : false
      },
      "selected" : false
    }, {
      "data" : {
        "id" : "1953",
        "source" : "179",
        "target" : "104",
        "shared_name" : "Atp5j (pp) Ndufs2",
        "shared_interaction" : "pp",
        "name" : "Atp5j (pp) Ndufs2",
        "interaction" : "pp",
        "combined_score" : 0.469,
        "SUID" : 1953,
        "selected" : false
      },
      "selected" : false
    }, {
      "data" : {
        "id" : "1869",
        "source" : "179",
        "target" : "156",
        "shared_name" : "Atp5j (pp) Ndufs3",
        "shared_interaction" : "pp",
        "name" : "Atp5j (pp) Ndufs3",
        "interaction" : "pp",
        "combined_score" : 0.754,
        "SUID" : 1869,
        "selected" : false
      },
      "selected" : false
    }, {
      "data" : {
        "id" : "1731",
        "source" : "179",
        "target" : "132",
        "shared_name" : "Atp5j (pp) Cyc1",
        "shared_interaction" : "pp",
        "name" : "Atp5j (pp) Cyc1",
        "interaction" : "pp",
        "combined_score" : 0.507,
        "SUID" : 1731,
        "selected" : false
      },
      "selected" : false
    }, {
      "data" : {
        "id" : "1653",
        "source" : "179",
        "target" : "102",
        "shared_name" : "Atp5j (pp) Ndufb4",
        "shared_interaction" : "pp",
        "name" : "Atp5j (pp) Ndufb4",
        "interaction" : "pp",
        "combined_score" : 0.628,
        "SUID" : 1653,
        "selected" : false
      },
      "selected" : false
    }, {
      "data" : {
        "id" : "1599",
        "source" : "179",
        "target" : "85",
        "shared_name" : "Atp5j (pp) Cox5a",
        "shared_interaction" : "pp",
        "name" : "Atp5j (pp) Cox5a",
        "interaction" : "pp",
        "combined_score" : 0.87,
        "SUID" : 1599,
        "selected" : false
      },
      "selected" : false
    }, {
      "data" : {
        "id" : "1365",
        "source" : "179",
        "target" : "113",
        "shared_name" : "Atp5j (pp) Atp5d",
        "shared_interaction" : "pp",
        "name" : "Atp5j (pp) Atp5d",
        "interaction" : "pp",
        "combined_score" : 0.997,
        "SUID" : 1365,
        "selected" : false
      },
      "selected" : false
    }, {
      "data" : {
        "id" : "1343",
        "source" : "179",
        "target" : "282",
        "shared_name" : "Atp5j (pp) Ndufb9",
        "shared_interaction" : "pp",
        "name" : "Atp5j (pp) Ndufb9",
        "interaction" : "pp",
        "combined_score" : 0.761,
        "SUID" : 1343,
        "selected" : false
      },
      "selected" : false
    }, {
      "data" : {
        "id" : "1234",
        "source" : "179",
        "target" : "251",
        "shared_name" : "Atp5j (pp) Ndufa2",
        "shared_interaction" : "pp",
        "name" : "Atp5j (pp) Ndufa2",
        "interaction" : "pp",
        "combined_score" : 0.699,
        "SUID" : 1234,
        "selected" : false
      },
      "selected" : false
    }, {
      "data" : {
        "id" : "1079",
        "source" : "179",
        "target" : "234",
        "shared_name" : "Atp5j (pp) Ndufs6",
        "shared_interaction" : "pp",
        "name" : "Atp5j (pp) Ndufs6",
        "interaction" : "pp",
        "combined_score" : 0.791,
        "SUID" : 1079,
        "selected" : false
      },
      "selected" : false
    }, {
      "data" : {
        "id" : "868",
        "source" : "179",
        "target" : "211",
        "shared_name" : "Atp5j (pp) Ndufs7",
        "shared_interaction" : "pp",
        "name" : "Atp5j (pp) Ndufs7",
        "interaction" : "pp",
        "combined_score" : 0.558,
        "SUID" : 868,
        "selected" : false
      },
      "selected" : false
    }, {
      "data" : {
        "id" : "375",
        "source" : "179",
        "target" : "374",
        "shared_name" : "Atp5j (pp) D10Jhu81e",
        "shared_interaction" : "pp",
        "name" : "Atp5j (pp) D10Jhu81e",
        "interaction" : "pp",
        "combined_score" : 0.415,
        "SUID" : 375,
        "selected" : false
      },
      "selected" : false
    }, {
      "data" : {
        "id" : "202",
        "source" : "179",
        "target" : "201",
        "shared_name" : "Atp5j (pp) Ndufa6",
        "shared_interaction" : "pp",
        "name" : "Atp5j (pp) Ndufa6",
        "interaction" : "pp",
        "combined_score" : 0.993,
        "SUID" : 202,
        "selected" : false
      },
      "selected" : false
    }, {
      "data" : {
        "id" : "2244",
        "source" : "177",
        "target" : "112",
        "shared_name" : "Hadhb (pp) Etfb",
        "shared_interaction" : "pp",
        "name" : "Hadhb (pp) Etfb",
        "interaction" : "pp",
        "combined_score" : 0.562,
        "SUID" : 2244,
        "selected" : false
      },
      "selected" : false
    }, {
      "data" : {
        "id" : "2172",
        "source" : "177",
        "target" : "268",
        "shared_name" : "Hadhb (pp) Echs1",
        "shared_interaction" : "pp",
        "name" : "Hadhb (pp) Echs1",
        "interaction" : "pp",
        "combined_score" : 0.913,
        "SUID" : 2172,
        "selected" : false
      },
      "selected" : false
    }, {
      "data" : {
        "id" : "1703",
        "source" : "177",
        "target" : "188",
        "shared_name" : "Hadhb (pp) Cs",
        "shared_interaction" : "pp",
        "name" : "Hadhb (pp) Cs",
        "interaction" : "pp",
        "combined_score" : 0.872,
        "SUID" : 1703,
        "selected" : false
      },
      "selected" : false
    }, {
      "data" : {
        "id" : "1683",
        "source" : "177",
        "target" : "145",
        "shared_name" : "Hadhb (pp) Hsd17b10",
        "shared_interaction" : "pp",
        "name" : "Hadhb (pp) Hsd17b10",
        "interaction" : "pp",
        "combined_score" : 0.982,
        "SUID" : 1683,
        "selected" : false
      },
      "selected" : false
    }, {
      "data" : {
        "id" : "1518",
        "source" : "177",
        "target" : "82",
        "shared_name" : "Hadhb (pp) Pdhb",
        "shared_interaction" : "pp",
        "name" : "Hadhb (pp) Pdhb",
        "interaction" : "pp",
        "combined_score" : 0.622,
        "SUID" : 1518,
        "selected" : false
      },
      "selected" : false
    }, {
      "data" : {
        "id" : "998",
        "source" : "177",
        "target" : "79",
        "shared_name" : "Hadhb (pp) Mdh2",
        "shared_interaction" : "pp",
        "name" : "Hadhb (pp) Mdh2",
        "interaction" : "pp",
        "combined_score" : 0.481,
        "SUID" : 998,
        "selected" : false
      },
      "selected" : false
    }, {
      "data" : {
        "id" : "953",
        "source" : "177",
        "target" : "142",
        "shared_name" : "Hadhb (pp) Atp5a1",
        "shared_interaction" : "pp",
        "name" : "Hadhb (pp) Atp5a1",
        "interaction" : "pp",
        "combined_score" : 0.661,
        "SUID" : 953,
        "selected" : false
      },
      "selected" : false
    }, {
      "data" : {
        "id" : "824",
        "source" : "177",
        "target" : "166",
        "shared_name" : "Hadhb (pp) Aco2",
        "shared_interaction" : "pp",
        "name" : "Hadhb (pp) Aco2",
        "interaction" : "pp",
        "combined_score" : 0.639,
        "SUID" : 824,
        "selected" : false
      },
      "selected" : false
    }, {
      "data" : {
        "id" : "478",
        "source" : "177",
        "target" : "197",
        "shared_name" : "Hadhb (pp) Sdha",
        "shared_interaction" : "pp",
        "name" : "Hadhb (pp) Sdha",
        "interaction" : "pp",
        "combined_score" : 0.516,
        "SUID" : 478,
        "selected" : false
      },
      "selected" : false
    }, {
      "data" : {
        "id" : "274",
        "source" : "177",
        "target" : "175",
        "shared_name" : "Hadhb (pp) Acad9",
        "shared_interaction" : "pp",
        "name" : "Hadhb (pp) Acad9",
        "interaction" : "pp",
        "combined_score" : 0.609,
        "SUID" : 274,
        "selected" : false
      },
      "selected" : false
    }, {
      "data" : {
        "id" : "178",
        "source" : "177",
        "target" : "156",
        "shared_name" : "Hadhb (pp) Ndufs3",
        "shared_interaction" : "pp",
        "name" : "Hadhb (pp) Ndufs3",
        "interaction" : "pp",
        "combined_score" : 0.405,
        "SUID" : 178,
        "selected" : false
      },
      "selected" : false
    }, {
      "data" : {
        "id" : "780",
        "source" : "175",
        "target" : "112",
        "shared_name" : "Acad9 (pp) Etfb",
        "shared_interaction" : "pp",
        "name" : "Acad9 (pp) Etfb",
        "interaction" : "pp",
        "combined_score" : 0.641,
        "SUID" : 780,
        "selected" : false
      },
      "selected" : false
    }, {
      "data" : {
        "id" : "2259",
        "source" : "174",
        "target" : "93",
        "shared_name" : "Hadha (pp) Eno1",
        "shared_interaction" : "pp",
        "name" : "Hadha (pp) Eno1",
        "interaction" : "pp",
        "combined_score" : 0.436,
        "SUID" : 2259,
        "selected" : false
      },
      "selected" : false
    }, {
      "data" : {
        "id" : "2241",
        "source" : "174",
        "target" : "429",
        "shared_name" : "Hadha (pp) Mccc2",
        "shared_interaction" : "pp",
        "name" : "Hadha (pp) Mccc2",
        "interaction" : "pp",
        "combined_score" : 0.955,
        "SUID" : 2241,
        "selected" : false
      },
      "selected" : false
    }, {
      "data" : {
        "id" : "2160",
        "source" : "174",
        "target" : "112",
        "shared_name" : "Hadha (pp) Etfb",
        "shared_interaction" : "pp",
        "name" : "Hadha (pp) Etfb",
        "interaction" : "pp",
        "combined_score" : 0.861,
        "SUID" : 2160,
        "selected" : false
      },
      "selected" : false
    }, {
      "data" : {
        "id" : "2069",
        "source" : "174",
        "target" : "197",
        "shared_name" : "Hadha (pp) Sdha",
        "shared_interaction" : "pp",
        "name" : "Hadha (pp) Sdha",
        "interaction" : "pp",
        "combined_score" : 0.437,
        "SUID" : 2069,
        "selected" : false
      },
      "selected" : false
    }, {
      "data" : {
        "id" : "2046",
        "source" : "174",
        "target" : "188",
        "shared_name" : "Hadha (pp) Cs",
        "shared_interaction" : "pp",
        "name" : "Hadha (pp) Cs",
        "interaction" : "pp",
        "combined_score" : 0.61,
        "SUID" : 2046,
        "selected" : false
      },
      "selected" : false
    }, {
      "data" : {
        "id" : "1979",
        "source" : "174",
        "target" : "275",
        "shared_name" : "Hadha (pp) Pcca",
        "shared_interaction" : "pp",
        "name" : "Hadha (pp) Pcca",
        "interaction" : "pp",
        "combined_score" : 0.552,
        "SUID" : 1979,
        "selected" : false
      },
      "selected" : false
    }, {
      "data" : {
        "id" : "1952",
        "source" : "174",
        "target" : "268",
        "shared_name" : "Hadha (pp) Echs1",
        "shared_interaction" : "pp",
        "name" : "Hadha (pp) Echs1",
        "interaction" : "pp",
        "combined_score" : 0.964,
        "SUID" : 1952,
        "selected" : false
      },
      "selected" : false
    }, {
      "data" : {
        "id" : "1933",
        "source" : "174",
        "target" : "194",
        "shared_name" : "Hadha (pp) Fh1",
        "shared_interaction" : "pp",
        "name" : "Hadha (pp) Fh1",
        "interaction" : "pp",
        "combined_score" : 0.435,
        "SUID" : 1933,
        "selected" : false
      },
      "selected" : false
    }, {
      "data" : {
        "id" : "1888",
        "source" : "174",
        "target" : "120",
        "shared_name" : "Hadha (pp) Dld",
        "shared_interaction" : "pp",
        "name" : "Hadha (pp) Dld",
        "interaction" : "pp",
        "combined_score" : 0.45,
        "SUID" : 1888,
        "selected" : false
      },
      "selected" : false
    }, {
      "data" : {
        "id" : "1862",
        "source" : "174",
        "target" : "391",
        "shared_name" : "Hadha (pp) Acsf2",
        "shared_interaction" : "pp",
        "name" : "Hadha (pp) Acsf2",
        "interaction" : "pp",
        "combined_score" : 0.543,
        "SUID" : 1862,
        "selected" : false
      },
      "selected" : false
    }, {
      "data" : {
        "id" : "1808",
        "source" : "174",
        "target" : "192",
        "shared_name" : "Hadha (pp) Hibch",
        "shared_interaction" : "pp",
        "name" : "Hadha (pp) Hibch",
        "interaction" : "pp",
        "combined_score" : 0.948,
        "SUID" : 1808,
        "selected" : false
      },
      "selected" : false
    }, {
      "data" : {
        "id" : "1735",
        "source" : "174",
        "target" : "177",
        "shared_name" : "Hadha (pp) Hadhb",
        "shared_interaction" : "pp",
        "name" : "Hadha (pp) Hadhb",
        "interaction" : "pp",
        "combined_score" : 0.999,
        "SUID" : 1735,
        "selected" : false
      },
      "selected" : false
    }, {
      "data" : {
        "id" : "1701",
        "source" : "174",
        "target" : "1700",
        "shared_name" : "Hadha (pp) Mecr",
        "shared_interaction" : "pp",
        "name" : "Hadha (pp) Mecr",
        "interaction" : "pp",
        "combined_score" : 0.908,
        "SUID" : 1701,
        "selected" : false
      },
      "selected" : false
    }, {
      "data" : {
        "id" : "1527",
        "source" : "174",
        "target" : "76",
        "shared_name" : "Hadha (pp) Etfa",
        "shared_interaction" : "pp",
        "name" : "Hadha (pp) Etfa",
        "interaction" : "pp",
        "combined_score" : 0.886,
        "SUID" : 1527,
        "selected" : false
      },
      "selected" : false
    }, {
      "data" : {
        "id" : "1342",
        "source" : "174",
        "target" : "145",
        "shared_name" : "Hadha (pp) Hsd17b10",
        "shared_interaction" : "pp",
        "name" : "Hadha (pp) Hsd17b10",
        "interaction" : "pp",
        "combined_score" : 0.95,
        "SUID" : 1342,
        "selected" : false
      },
      "selected" : false
    }, {
      "data" : {
        "id" : "1313",
        "source" : "174",
        "target" : "166",
        "shared_name" : "Hadha (pp) Aco2",
        "shared_interaction" : "pp",
        "name" : "Hadha (pp) Aco2",
        "interaction" : "pp",
        "combined_score" : 0.608,
        "SUID" : 1313,
        "selected" : false
      },
      "selected" : false
    }, {
      "data" : {
        "id" : "1221",
        "source" : "174",
        "target" : "294",
        "shared_name" : "Hadha (pp) Prdx2",
        "shared_interaction" : "pp",
        "name" : "Hadha (pp) Prdx2",
        "interaction" : "pp",
        "combined_score" : 0.408,
        "SUID" : 1221,
        "selected" : false
      },
      "selected" : false
    }, {
      "data" : {
        "id" : "1192",
        "source" : "174",
        "target" : "693",
        "shared_name" : "Hadha (pp) Acadl",
        "shared_interaction" : "pp",
        "name" : "Hadha (pp) Acadl",
        "interaction" : "pp",
        "combined_score" : 0.97,
        "SUID" : 1192,
        "selected" : false
      },
      "selected" : false
    }, {
      "data" : {
        "id" : "1135",
        "source" : "174",
        "target" : "79",
        "shared_name" : "Hadha (pp) Mdh2",
        "shared_interaction" : "pp",
        "name" : "Hadha (pp) Mdh2",
        "interaction" : "pp",
        "combined_score" : 0.508,
        "SUID" : 1135,
        "selected" : false
      },
      "selected" : false
    }, {
      "data" : {
        "id" : "1024",
        "source" : "174",
        "target" : "293",
        "shared_name" : "Hadha (pp) Sod2",
        "shared_interaction" : "pp",
        "name" : "Hadha (pp) Sod2",
        "interaction" : "pp",
        "combined_score" : 0.403,
        "SUID" : 1024,
        "selected" : false
      },
      "selected" : false
    }, {
      "data" : {
        "id" : "995",
        "source" : "174",
        "target" : "115",
        "shared_name" : "Hadha (pp) Hadh",
        "shared_interaction" : "pp",
        "name" : "Hadha (pp) Hadh",
        "interaction" : "pp",
        "combined_score" : 0.959,
        "SUID" : 995,
        "selected" : false
      },
      "selected" : false
    }, {
      "data" : {
        "id" : "965",
        "source" : "174",
        "target" : "392",
        "shared_name" : "Hadha (pp) Acot13",
        "shared_interaction" : "pp",
        "name" : "Hadha (pp) Acot13",
        "interaction" : "pp",
        "combined_score" : 0.524,
        "SUID" : 965,
        "selected" : false
      },
      "selected" : false
    }, {
      "data" : {
        "id" : "954",
        "source" : "174",
        "target" : "185",
        "shared_name" : "Hadha (pp) Pdha1",
        "shared_interaction" : "pp",
        "name" : "Hadha (pp) Pdha1",
        "interaction" : "pp",
        "combined_score" : 0.473,
        "SUID" : 954,
        "selected" : false
      },
      "selected" : false
    }, {
      "data" : {
        "id" : "856",
        "source" : "174",
        "target" : "303",
        "shared_name" : "Hadha (pp) Oxct1",
        "shared_interaction" : "pp",
        "name" : "Hadha (pp) Oxct1",
        "interaction" : "pp",
        "combined_score" : 0.762,
        "SUID" : 856,
        "selected" : false
      },
      "selected" : false
    }, {
      "data" : {
        "id" : "776",
        "source" : "174",
        "target" : "84",
        "shared_name" : "Hadha (pp) Suclg1",
        "shared_interaction" : "pp",
        "name" : "Hadha (pp) Suclg1",
        "interaction" : "pp",
        "combined_score" : 0.406,
        "SUID" : 776,
        "selected" : false
      },
      "selected" : false
    }, {
      "data" : {
        "id" : "736",
        "source" : "174",
        "target" : "96",
        "shared_name" : "Hadha (pp) Dlst",
        "shared_interaction" : "pp",
        "name" : "Hadha (pp) Dlst",
        "interaction" : "pp",
        "combined_score" : 0.461,
        "SUID" : 736,
        "selected" : false
      },
      "selected" : false
    }, {
      "data" : {
        "id" : "713",
        "source" : "174",
        "target" : "712",
        "shared_name" : "Hadha (pp) Dhrs7b",
        "shared_interaction" : "pp",
        "name" : "Hadha (pp) Dhrs7b",
        "interaction" : "pp",
        "combined_score" : 0.436,
        "SUID" : 713,
        "selected" : false
      },
      "selected" : false
    }, {
      "data" : {
        "id" : "538",
        "source" : "174",
        "target" : "164",
        "shared_name" : "Hadha (pp) Aldh2",
        "shared_interaction" : "pp",
        "name" : "Hadha (pp) Aldh2",
        "interaction" : "pp",
        "combined_score" : 0.457,
        "SUID" : 538,
        "selected" : false
      },
      "selected" : false
    }, {
      "data" : {
        "id" : "525",
        "source" : "174",
        "target" : "97",
        "shared_name" : "Hadha (pp) Dlat",
        "shared_interaction" : "pp",
        "name" : "Hadha (pp) Dlat",
        "interaction" : "pp",
        "combined_score" : 0.419,
        "SUID" : 525,
        "selected" : false
      },
      "selected" : false
    }, {
      "data" : {
        "id" : "447",
        "source" : "174",
        "target" : "144",
        "shared_name" : "Hadha (pp) Ndufv1",
        "shared_interaction" : "pp",
        "name" : "Hadha (pp) Ndufv1",
        "interaction" : "pp",
        "combined_score" : 0.431,
        "SUID" : 447,
        "selected" : false
      },
      "selected" : false
    }, {
      "data" : {
        "id" : "242",
        "source" : "174",
        "target" : "159",
        "shared_name" : "Hadha (pp) Ivd",
        "shared_interaction" : "pp",
        "name" : "Hadha (pp) Ivd",
        "interaction" : "pp",
        "combined_score" : 0.942,
        "SUID" : 242,
        "selected" : false
      },
      "selected" : false
    }, {
      "data" : {
        "id" : "176",
        "source" : "174",
        "target" : "175",
        "shared_name" : "Hadha (pp) Acad9",
        "shared_interaction" : "pp",
        "name" : "Hadha (pp) Acad9",
        "interaction" : "pp",
        "combined_score" : 0.828,
        "SUID" : 176,
        "selected" : false
      },
      "selected" : false
    }, {
      "data" : {
        "id" : "2146",
        "source" : "172",
        "target" : "421",
        "shared_name" : "Gm9797 (pp) Timm9",
        "shared_interaction" : "pp",
        "name" : "Gm9797 (pp) Timm9",
        "interaction" : "pp",
        "combined_score" : 0.927,
        "SUID" : 2146,
        "selected" : false
      },
      "selected" : false
    }, {
      "data" : {
        "id" : "1837",
        "source" : "172",
        "target" : "125",
        "shared_name" : "Gm9797 (pp) Timm13",
        "shared_interaction" : "pp",
        "name" : "Gm9797 (pp) Timm13",
        "interaction" : "pp",
        "combined_score" : 0.995,
        "SUID" : 1837,
        "selected" : false
      },
      "selected" : false
    }, {
      "data" : {
        "id" : "1767",
        "source" : "172",
        "target" : "420",
        "shared_name" : "Gm9797 (pp) Tomm22",
        "shared_interaction" : "pp",
        "name" : "Gm9797 (pp) Tomm22",
        "interaction" : "pp",
        "combined_score" : 0.627,
        "SUID" : 1767,
        "selected" : false
      },
      "selected" : false
    }, {
      "data" : {
        "id" : "681",
        "source" : "172",
        "target" : "625",
        "shared_name" : "Gm9797 (pp) Samm50",
        "shared_interaction" : "pp",
        "name" : "Gm9797 (pp) Samm50",
        "interaction" : "pp",
        "combined_score" : 0.465,
        "SUID" : 681,
        "selected" : false
      },
      "selected" : false
    }, {
      "data" : {
        "id" : "395",
        "source" : "172",
        "target" : "394",
        "shared_name" : "Gm9797 (pp) Bcs1l",
        "shared_interaction" : "pp",
        "name" : "Gm9797 (pp) Bcs1l",
        "interaction" : "pp",
        "combined_score" : 0.401,
        "SUID" : 395,
        "selected" : false
      },
      "selected" : false
    }, {
      "data" : {
        "id" : "173",
        "source" : "172",
        "target" : "139",
        "shared_name" : "Gm9797 (pp) Mrpl12",
        "shared_interaction" : "pp",
        "name" : "Gm9797 (pp) Mrpl12",
        "interaction" : "pp",
        "combined_score" : 0.546,
        "SUID" : 173,
        "selected" : false
      },
      "selected" : false
    }, {
      "data" : {
        "id" : "2196",
        "source" : "169",
        "target" : "211",
        "shared_name" : "Ndufb8 (pp) Ndufs7",
        "shared_interaction" : "pp",
        "name" : "Ndufb8 (pp) Ndufs7",
        "interaction" : "pp",
        "combined_score" : 0.988,
        "SUID" : 2196,
        "selected" : false
      },
      "selected" : false
    }, {
      "data" : {
        "id" : "2098",
        "source" : "169",
        "target" : "124",
        "shared_name" : "Ndufb8 (pp) Atp5o",
        "shared_interaction" : "pp",
        "name" : "Ndufb8 (pp) Atp5o",
        "interaction" : "pp",
        "combined_score" : 0.778,
        "SUID" : 2098,
        "selected" : false
      },
      "selected" : false
    }, {
      "data" : {
        "id" : "2080",
        "source" : "169",
        "target" : "85",
        "shared_name" : "Ndufb8 (pp) Cox5a",
        "shared_interaction" : "pp",
        "name" : "Ndufb8 (pp) Cox5a",
        "interaction" : "pp",
        "combined_score" : 0.813,
        "SUID" : 2080,
        "selected" : false
      },
      "selected" : false
    }, {
      "data" : {
        "id" : "1958",
        "source" : "169",
        "target" : "132",
        "shared_name" : "Ndufb8 (pp) Cyc1",
        "shared_interaction" : "pp",
        "name" : "Ndufb8 (pp) Cyc1",
        "interaction" : "pp",
        "combined_score" : 0.965,
        "SUID" : 1958,
        "selected" : false
      },
      "selected" : false
    }, {
      "data" : {
        "id" : "1836",
        "source" : "169",
        "target" : "166",
        "shared_name" : "Ndufb8 (pp) Aco2",
        "shared_interaction" : "pp",
        "name" : "Ndufb8 (pp) Aco2",
        "interaction" : "pp",
        "combined_score" : 0.489,
        "SUID" : 1836,
        "selected" : false
      },
      "selected" : false
    }, {
      "data" : {
        "id" : "1819",
        "source" : "169",
        "target" : "102",
        "shared_name" : "Ndufb8 (pp) Ndufb4",
        "shared_interaction" : "pp",
        "name" : "Ndufb8 (pp) Ndufb4",
        "interaction" : "pp",
        "combined_score" : 0.985,
        "SUID" : 1819,
        "selected" : false
      },
      "selected" : false
    }, {
      "data" : {
        "id" : "1682",
        "source" : "169",
        "target" : "234",
        "shared_name" : "Ndufb8 (pp) Ndufs6",
        "shared_interaction" : "pp",
        "name" : "Ndufb8 (pp) Ndufs6",
        "interaction" : "pp",
        "combined_score" : 0.981,
        "SUID" : 1682,
        "selected" : false
      },
      "selected" : false
    }, {
      "data" : {
        "id" : "1513",
        "source" : "169",
        "target" : "129",
        "shared_name" : "Ndufb8 (pp) Slc25a5",
        "shared_interaction" : "pp",
        "name" : "Ndufb8 (pp) Slc25a5",
        "interaction" : "pp",
        "combined_score" : 0.462,
        "SUID" : 1513,
        "selected" : false
      },
      "selected" : false
    }, {
      "data" : {
        "id" : "1384",
        "source" : "169",
        "target" : "251",
        "shared_name" : "Ndufb8 (pp) Ndufa2",
        "shared_interaction" : "pp",
        "name" : "Ndufb8 (pp) Ndufa2",
        "interaction" : "pp",
        "combined_score" : 0.999,
        "SUID" : 1384,
        "selected" : false
      },
      "selected" : false
    }, {
      "data" : {
        "id" : "1382",
        "source" : "169",
        "target" : "113",
        "shared_name" : "Ndufb8 (pp) Atp5d",
        "shared_interaction" : "pp",
        "name" : "Ndufb8 (pp) Atp5d",
        "interaction" : "pp",
        "combined_score" : 0.884,
        "SUID" : 1382,
        "selected" : false
      },
      "selected" : false
    }, {
      "data" : {
        "id" : "1352",
        "source" : "169",
        "target" : "195",
        "shared_name" : "Ndufb8 (pp) Ndufa5",
        "shared_interaction" : "pp",
        "name" : "Ndufb8 (pp) Ndufa5",
        "interaction" : "pp",
        "combined_score" : 0.988,
        "SUID" : 1352,
        "selected" : false
      },
      "selected" : false
    }, {
      "data" : {
        "id" : "1297",
        "source" : "169",
        "target" : "112",
        "shared_name" : "Ndufb8 (pp) Etfb",
        "shared_interaction" : "pp",
        "name" : "Ndufb8 (pp) Etfb",
        "interaction" : "pp",
        "combined_score" : 0.407,
        "SUID" : 1297,
        "selected" : false
      },
      "selected" : false
    }, {
      "data" : {
        "id" : "1257",
        "source" : "169",
        "target" : "179",
        "shared_name" : "Ndufb8 (pp) Atp5j",
        "shared_interaction" : "pp",
        "name" : "Ndufb8 (pp) Atp5j",
        "interaction" : "pp",
        "combined_score" : 0.821,
        "SUID" : 1257,
        "selected" : false
      },
      "selected" : false
    }, {
      "data" : {
        "id" : "1182",
        "source" : "169",
        "target" : "104",
        "shared_name" : "Ndufb8 (pp) Ndufs2",
        "shared_interaction" : "pp",
        "name" : "Ndufb8 (pp) Ndufs2",
        "interaction" : "pp",
        "combined_score" : 0.97,
        "SUID" : 1182,
        "selected" : false
      },
      "selected" : false
    }, {
      "data" : {
        "id" : "1164",
        "source" : "169",
        "target" : "420",
        "shared_name" : "Ndufb8 (pp) Tomm22",
        "shared_interaction" : "pp",
        "name" : "Ndufb8 (pp) Tomm22",
        "interaction" : "pp",
        "combined_score" : 0.439,
        "SUID" : 1164,
        "selected" : false
      },
      "selected" : false
    }, {
      "data" : {
        "id" : "884",
        "source" : "169",
        "target" : "508",
        "shared_name" : "Ndufb8 (pp) Prdx3",
        "shared_interaction" : "pp",
        "name" : "Ndufb8 (pp) Prdx3",
        "interaction" : "pp",
        "combined_score" : 0.424,
        "SUID" : 884,
        "selected" : false
      },
      "selected" : false
    }, {
      "data" : {
        "id" : "769",
        "source" : "169",
        "target" : "156",
        "shared_name" : "Ndufb8 (pp) Ndufs3",
        "shared_interaction" : "pp",
        "name" : "Ndufb8 (pp) Ndufs3",
        "interaction" : "pp",
        "combined_score" : 0.989,
        "SUID" : 769,
        "selected" : false
      },
      "selected" : false
    }, {
      "data" : {
        "id" : "677",
        "source" : "169",
        "target" : "197",
        "shared_name" : "Ndufb8 (pp) Sdha",
        "shared_interaction" : "pp",
        "name" : "Ndufb8 (pp) Sdha",
        "interaction" : "pp",
        "combined_score" : 0.565,
        "SUID" : 677,
        "selected" : false
      },
      "selected" : false
    }, {
      "data" : {
        "id" : "461",
        "source" : "169",
        "target" : "79",
        "shared_name" : "Ndufb8 (pp) Mdh2",
        "shared_interaction" : "pp",
        "name" : "Ndufb8 (pp) Mdh2",
        "interaction" : "pp",
        "combined_score" : 0.444,
        "SUID" : 461,
        "selected" : false
      },
      "selected" : false
    }, {
      "data" : {
        "id" : "400",
        "source" : "169",
        "target" : "201",
        "shared_name" : "Ndufb8 (pp) Ndufa6",
        "shared_interaction" : "pp",
        "name" : "Ndufb8 (pp) Ndufa6",
        "interaction" : "pp",
        "combined_score" : 0.994,
        "SUID" : 400,
        "selected" : false
      },
      "selected" : false
    }, {
      "data" : {
        "id" : "323",
        "source" : "169",
        "target" : "282",
        "shared_name" : "Ndufb8 (pp) Ndufb9",
        "shared_interaction" : "pp",
        "name" : "Ndufb8 (pp) Ndufb9",
        "interaction" : "pp",
        "combined_score" : 0.99,
        "SUID" : 323,
        "selected" : false
      },
      "selected" : false
    }, {
      "data" : {
        "id" : "2290",
        "source" : "168",
        "target" : "104",
        "shared_name" : "Cox5b (pp) Ndufs2",
        "shared_interaction" : "pp",
        "name" : "Cox5b (pp) Ndufs2",
        "interaction" : "pp",
        "combined_score" : 0.674,
        "SUID" : 2290,
        "selected" : false
      },
      "selected" : false
    }, {
      "data" : {
        "id" : "2256",
        "source" : "168",
        "target" : "166",
        "shared_name" : "Cox5b (pp) Aco2",
        "shared_interaction" : "pp",
        "name" : "Cox5b (pp) Aco2",
        "interaction" : "pp",
        "combined_score" : 0.544,
        "SUID" : 2256,
        "selected" : false
      },
      "selected" : false
    }, {
      "data" : {
        "id" : "2238",
        "source" : "168",
        "target" : "204",
        "shared_name" : "Cox5b (pp) Uqcrfs1",
        "shared_interaction" : "pp",
        "name" : "Cox5b (pp) Uqcrfs1",
        "interaction" : "pp",
        "combined_score" : 0.999,
        "SUID" : 2238,
        "selected" : false
      },
      "selected" : false
    }, {
      "data" : {
        "id" : "2059",
        "source" : "168",
        "target" : "211",
        "shared_name" : "Cox5b (pp) Ndufs7",
        "shared_interaction" : "pp",
        "name" : "Cox5b (pp) Ndufs7",
        "interaction" : "pp",
        "combined_score" : 0.853,
        "SUID" : 2059,
        "selected" : false
      },
      "selected" : false
    }, {
      "data" : {
        "id" : "1994",
        "source" : "168",
        "target" : "150",
        "shared_name" : "Cox5b (pp) Uqcrq",
        "shared_interaction" : "pp",
        "name" : "Cox5b (pp) Uqcrq",
        "interaction" : "pp",
        "combined_score" : 0.994,
        "SUID" : 1994,
        "selected" : false
      },
      "selected" : false
    }, {
      "data" : {
        "id" : "1829",
        "source" : "168",
        "target" : "153",
        "shared_name" : "Cox5b (pp) Atp5k",
        "shared_interaction" : "pp",
        "name" : "Cox5b (pp) Atp5k",
        "interaction" : "pp",
        "combined_score" : 0.904,
        "SUID" : 1829,
        "selected" : false
      },
      "selected" : false
    }, {
      "data" : {
        "id" : "1787",
        "source" : "168",
        "target" : "237",
        "shared_name" : "Cox5b (pp) Atp5b",
        "shared_interaction" : "pp",
        "name" : "Cox5b (pp) Atp5b",
        "interaction" : "pp",
        "combined_score" : 0.85,
        "SUID" : 1787,
        "selected" : false
      },
      "selected" : false
    }, {
      "data" : {
        "id" : "1669",
        "source" : "168",
        "target" : "78",
        "shared_name" : "Cox5b (pp) Slc25a4",
        "shared_interaction" : "pp",
        "name" : "Cox5b (pp) Slc25a4",
        "interaction" : "pp",
        "combined_score" : 0.541,
        "SUID" : 1669,
        "selected" : false
      },
      "selected" : false
    }, {
      "data" : {
        "id" : "1645",
        "source" : "168",
        "target" : "179",
        "shared_name" : "Cox5b (pp) Atp5j",
        "shared_interaction" : "pp",
        "name" : "Cox5b (pp) Atp5j",
        "interaction" : "pp",
        "combined_score" : 0.954,
        "SUID" : 1645,
        "selected" : false
      },
      "selected" : false
    }, {
      "data" : {
        "id" : "1642",
        "source" : "168",
        "target" : "139",
        "shared_name" : "Cox5b (pp) Mrpl12",
        "shared_interaction" : "pp",
        "name" : "Cox5b (pp) Mrpl12",
        "interaction" : "pp",
        "combined_score" : 0.489,
        "SUID" : 1642,
        "selected" : false
      },
      "selected" : false
    }, {
      "data" : {
        "id" : "1595",
        "source" : "168",
        "target" : "132",
        "shared_name" : "Cox5b (pp) Cyc1",
        "shared_interaction" : "pp",
        "name" : "Cox5b (pp) Cyc1",
        "interaction" : "pp",
        "combined_score" : 0.998,
        "SUID" : 1595,
        "selected" : false
      },
      "selected" : false
    }, {
      "data" : {
        "id" : "1591",
        "source" : "168",
        "target" : "206",
        "shared_name" : "Cox5b (pp) Cox7a2",
        "shared_interaction" : "pp",
        "name" : "Cox5b (pp) Cox7a2",
        "interaction" : "pp",
        "combined_score" : 0.674,
        "SUID" : 1591,
        "selected" : false
      },
      "selected" : false
    }, {
      "data" : {
        "id" : "1526",
        "source" : "168",
        "target" : "251",
        "shared_name" : "Cox5b (pp) Ndufa2",
        "shared_interaction" : "pp",
        "name" : "Cox5b (pp) Ndufa2",
        "interaction" : "pp",
        "combined_score" : 0.806,
        "SUID" : 1526,
        "selected" : false
      },
      "selected" : false
    }, {
      "data" : {
        "id" : "1499",
        "source" : "168",
        "target" : "177",
        "shared_name" : "Cox5b (pp) Hadhb",
        "shared_interaction" : "pp",
        "name" : "Cox5b (pp) Hadhb",
        "interaction" : "pp",
        "combined_score" : 0.449,
        "SUID" : 1499,
        "selected" : false
      },
      "selected" : false
    }, {
      "data" : {
        "id" : "1440",
        "source" : "168",
        "target" : "129",
        "shared_name" : "Cox5b (pp) Slc25a5",
        "shared_interaction" : "pp",
        "name" : "Cox5b (pp) Slc25a5",
        "interaction" : "pp",
        "combined_score" : 0.654,
        "SUID" : 1440,
        "selected" : false
      },
      "selected" : false
    }, {
      "data" : {
        "id" : "1427",
        "source" : "168",
        "target" : "240",
        "shared_name" : "Cox5b (pp) Ndufa4",
        "shared_interaction" : "pp",
        "name" : "Cox5b (pp) Ndufa4",
        "interaction" : "pp",
        "combined_score" : 0.767,
        "SUID" : 1427,
        "selected" : false
      },
      "selected" : false
    }, {
      "data" : {
        "id" : "1363",
        "source" : "168",
        "target" : "152",
        "shared_name" : "Cox5b (pp) Cox6b1",
        "shared_interaction" : "pp",
        "name" : "Cox5b (pp) Cox6b1",
        "interaction" : "pp",
        "combined_score" : 0.998,
        "SUID" : 1363,
        "selected" : false
      },
      "selected" : false
    }, {
      "data" : {
        "id" : "1252",
        "source" : "168",
        "target" : "117",
        "shared_name" : "Cox5b (pp) Uqcrc2",
        "shared_interaction" : "pp",
        "name" : "Cox5b (pp) Uqcrc2",
        "interaction" : "pp",
        "combined_score" : 0.997,
        "SUID" : 1252,
        "selected" : false
      },
      "selected" : false
    }, {
      "data" : {
        "id" : "1243",
        "source" : "168",
        "target" : "85",
        "shared_name" : "Cox5b (pp) Cox5a",
        "shared_interaction" : "pp",
        "name" : "Cox5b (pp) Cox5a",
        "interaction" : "pp",
        "combined_score" : 0.999,
        "SUID" : 1243,
        "selected" : false
      },
      "selected" : false
    }, {
      "data" : {
        "id" : "1228",
        "source" : "168",
        "target" : "142",
        "shared_name" : "Cox5b (pp) Atp5a1",
        "shared_interaction" : "pp",
        "name" : "Cox5b (pp) Atp5a1",
        "interaction" : "pp",
        "combined_score" : 0.59,
        "SUID" : 1228,
        "selected" : false
      },
      "selected" : false
    }, {
      "data" : {
        "id" : "1191",
        "source" : "168",
        "target" : "101",
        "shared_name" : "Cox5b (pp) Ndufa8",
        "shared_interaction" : "pp",
        "name" : "Cox5b (pp) Ndufa8",
        "interaction" : "pp",
        "combined_score" : 0.961,
        "SUID" : 1191,
        "selected" : false
      },
      "selected" : false
    }, {
      "data" : {
        "id" : "1140",
        "source" : "168",
        "target" : "156",
        "shared_name" : "Cox5b (pp) Ndufs3",
        "shared_interaction" : "pp",
        "name" : "Cox5b (pp) Ndufs3",
        "interaction" : "pp",
        "combined_score" : 0.954,
        "SUID" : 1140,
        "selected" : false
      },
      "selected" : false
    }, {
      "data" : {
        "id" : "1123",
        "source" : "168",
        "target" : "113",
        "shared_name" : "Cox5b (pp) Atp5d",
        "shared_interaction" : "pp",
        "name" : "Cox5b (pp) Atp5d",
        "interaction" : "pp",
        "combined_score" : 0.993,
        "SUID" : 1123,
        "selected" : false
      },
      "selected" : false
    }, {
      "data" : {
        "id" : "1122",
        "source" : "168",
        "target" : "201",
        "shared_name" : "Cox5b (pp) Ndufa6",
        "shared_interaction" : "pp",
        "name" : "Cox5b (pp) Ndufa6",
        "interaction" : "pp",
        "combined_score" : 0.992,
        "SUID" : 1122,
        "selected" : false
      },
      "selected" : false
    }, {
      "data" : {
        "id" : "1066",
        "source" : "168",
        "target" : "355",
        "shared_name" : "Cox5b (pp) Gm10053",
        "shared_interaction" : "pp",
        "name" : "Cox5b (pp) Gm10053",
        "interaction" : "pp",
        "combined_score" : 0.906,
        "SUID" : 1066,
        "selected" : false
      },
      "selected" : false
    }, {
      "data" : {
        "id" : "1036",
        "source" : "168",
        "target" : "282",
        "shared_name" : "Cox5b (pp) Ndufb9",
        "shared_interaction" : "pp",
        "name" : "Cox5b (pp) Ndufb9",
        "interaction" : "pp",
        "combined_score" : 0.882,
        "SUID" : 1036,
        "selected" : false
      },
      "selected" : false
    }, {
      "data" : {
        "id" : "1011",
        "source" : "168",
        "target" : "232",
        "shared_name" : "Cox5b (pp) Ndufs8",
        "shared_interaction" : "pp",
        "name" : "Cox5b (pp) Ndufs8",
        "interaction" : "pp",
        "combined_score" : 0.907,
        "SUID" : 1011,
        "selected" : false
      },
      "selected" : false
    }, {
      "data" : {
        "id" : "882",
        "source" : "168",
        "target" : "112",
        "shared_name" : "Cox5b (pp) Etfb",
        "shared_interaction" : "pp",
        "name" : "Cox5b (pp) Etfb",
        "interaction" : "pp",
        "combined_score" : 0.627,
        "SUID" : 882,
        "selected" : false
      },
      "selected" : false
    }, {
      "data" : {
        "id" : "855",
        "source" : "168",
        "target" : "195",
        "shared_name" : "Cox5b (pp) Ndufa5",
        "shared_interaction" : "pp",
        "name" : "Cox5b (pp) Ndufa5",
        "interaction" : "pp",
        "combined_score" : 0.926,
        "SUID" : 855,
        "selected" : false
      },
      "selected" : false
    }, {
      "data" : {
        "id" : "836",
        "source" : "168",
        "target" : "99",
        "shared_name" : "Cox5b (pp) Ndufb3",
        "shared_interaction" : "pp",
        "name" : "Cox5b (pp) Ndufb3",
        "interaction" : "pp",
        "combined_score" : 0.834,
        "SUID" : 836,
        "selected" : false
      },
      "selected" : false
    }, {
      "data" : {
        "id" : "731",
        "source" : "168",
        "target" : "115",
        "shared_name" : "Cox5b (pp) Hadh",
        "shared_interaction" : "pp",
        "name" : "Cox5b (pp) Hadh",
        "interaction" : "pp",
        "combined_score" : 0.501,
        "SUID" : 731,
        "selected" : false
      },
      "selected" : false
    }, {
      "data" : {
        "id" : "678",
        "source" : "168",
        "target" : "256",
        "shared_name" : "Cox5b (pp) Cox4i1",
        "shared_interaction" : "pp",
        "name" : "Cox5b (pp) Cox4i1",
        "interaction" : "pp",
        "combined_score" : 0.998,
        "SUID" : 678,
        "selected" : false
      },
      "selected" : false
    }, {
      "data" : {
        "id" : "588",
        "source" : "168",
        "target" : "84",
        "shared_name" : "Cox5b (pp) Suclg1",
        "shared_interaction" : "pp",
        "name" : "Cox5b (pp) Suclg1",
        "interaction" : "pp",
        "combined_score" : 0.446,
        "SUID" : 588,
        "selected" : false
      },
      "selected" : false
    }, {
      "data" : {
        "id" : "579",
        "source" : "168",
        "target" : "79",
        "shared_name" : "Cox5b (pp) Mdh2",
        "shared_interaction" : "pp",
        "name" : "Cox5b (pp) Mdh2",
        "interaction" : "pp",
        "combined_score" : 0.709,
        "SUID" : 579,
        "selected" : false
      },
      "selected" : false
    }, {
      "data" : {
        "id" : "558",
        "source" : "168",
        "target" : "102",
        "shared_name" : "Cox5b (pp) Ndufb4",
        "shared_interaction" : "pp",
        "name" : "Cox5b (pp) Ndufb4",
        "interaction" : "pp",
        "combined_score" : 0.42,
        "SUID" : 558,
        "selected" : false
      },
      "selected" : false
    }, {
      "data" : {
        "id" : "557",
        "source" : "168",
        "target" : "144",
        "shared_name" : "Cox5b (pp) Ndufv1",
        "shared_interaction" : "pp",
        "name" : "Cox5b (pp) Ndufv1",
        "interaction" : "pp",
        "combined_score" : 0.816,
        "SUID" : 557,
        "selected" : false
      },
      "selected" : false
    }, {
      "data" : {
        "id" : "449",
        "source" : "168",
        "target" : "124",
        "shared_name" : "Cox5b (pp) Atp5o",
        "shared_interaction" : "pp",
        "name" : "Cox5b (pp) Atp5o",
        "interaction" : "pp",
        "combined_score" : 0.969,
        "SUID" : 449,
        "selected" : false
      },
      "selected" : false
    }, {
      "data" : {
        "id" : "437",
        "source" : "168",
        "target" : "360",
        "shared_name" : "Cox5b (pp) Cisd1",
        "shared_interaction" : "pp",
        "name" : "Cox5b (pp) Cisd1",
        "interaction" : "pp",
        "combined_score" : 0.416,
        "SUID" : 437,
        "selected" : false
      },
      "selected" : false
    }, {
      "data" : {
        "id" : "399",
        "source" : "168",
        "target" : "73",
        "shared_name" : "Cox5b (pp) Ndufb10",
        "shared_interaction" : "pp",
        "name" : "Cox5b (pp) Ndufb10",
        "interaction" : "pp",
        "combined_score" : 0.989,
        "SUID" : 399,
        "selected" : false
      },
      "selected" : false
    }, {
      "data" : {
        "id" : "290",
        "source" : "168",
        "target" : "81",
        "shared_name" : "Cox5b (pp) Ndufa10",
        "shared_interaction" : "pp",
        "name" : "Cox5b (pp) Ndufa10",
        "interaction" : "pp",
        "combined_score" : 0.657,
        "SUID" : 290,
        "selected" : false
      },
      "selected" : false
    }, {
      "data" : {
        "id" : "235",
        "source" : "168",
        "target" : "234",
        "shared_name" : "Cox5b (pp) Ndufs6",
        "shared_interaction" : "pp",
        "name" : "Cox5b (pp) Ndufs6",
        "interaction" : "pp",
        "combined_score" : 0.91,
        "SUID" : 235,
        "selected" : false
      },
      "selected" : false
    }, {
      "data" : {
        "id" : "170",
        "source" : "168",
        "target" : "169",
        "shared_name" : "Cox5b (pp) Ndufb8",
        "shared_interaction" : "pp",
        "name" : "Cox5b (pp) Ndufb8",
        "interaction" : "pp",
        "combined_score" : 0.898,
        "SUID" : 170,
        "selected" : false
      },
      "selected" : false
    }, {
      "data" : {
        "id" : "2008",
        "source" : "166",
        "target" : "82",
        "shared_name" : "Aco2 (pp) Pdhb",
        "shared_interaction" : "pp",
        "name" : "Aco2 (pp) Pdhb",
        "interaction" : "pp",
        "combined_score" : 0.597,
        "SUID" : 2008,
        "selected" : false
      },
      "selected" : false
    }, {
      "data" : {
        "id" : "1993",
        "source" : "166",
        "target" : "225",
        "shared_name" : "Aco2 (pp) Glud1",
        "shared_interaction" : "pp",
        "name" : "Aco2 (pp) Glud1",
        "interaction" : "pp",
        "combined_score" : 0.543,
        "SUID" : 1993,
        "selected" : false
      },
      "selected" : false
    }, {
      "data" : {
        "id" : "1940",
        "source" : "166",
        "target" : "104",
        "shared_name" : "Aco2 (pp) Ndufs2",
        "shared_interaction" : "pp",
        "name" : "Aco2 (pp) Ndufs2",
        "interaction" : "pp",
        "combined_score" : 0.658,
        "SUID" : 1940,
        "selected" : false
      },
      "selected" : false
    }, {
      "data" : {
        "id" : "1728",
        "source" : "166",
        "target" : "187",
        "shared_name" : "Aco2 (pp) Ogdhl",
        "shared_interaction" : "pp",
        "name" : "Aco2 (pp) Ogdhl",
        "interaction" : "pp",
        "combined_score" : 0.616,
        "SUID" : 1728,
        "selected" : false
      },
      "selected" : false
    }, {
      "data" : {
        "id" : "1463",
        "source" : "166",
        "target" : "211",
        "shared_name" : "Aco2 (pp) Ndufs7",
        "shared_interaction" : "pp",
        "name" : "Aco2 (pp) Ndufs7",
        "interaction" : "pp",
        "combined_score" : 0.575,
        "SUID" : 1463,
        "selected" : false
      },
      "selected" : false
    }, {
      "data" : {
        "id" : "1432",
        "source" : "166",
        "target" : "156",
        "shared_name" : "Aco2 (pp) Ndufs3",
        "shared_interaction" : "pp",
        "name" : "Aco2 (pp) Ndufs3",
        "interaction" : "pp",
        "combined_score" : 0.501,
        "SUID" : 1432,
[truncated: 415,185 more chars]
